# Supplementary material for: Distinct gene expression dynamics in germ line and somatic tissue during ovariole morphogenesis in Drosophila melanogaster
Source: G3 (Bethesda). 2021 Sep 6;12(2):jkab305. doi: 10.1093/g3journal/jkab305 (PMC9210308; doi:10.1093/g3journal/jkab305)
Supplement: jkab305_Table_S2 [file jkab305_table_s2.zip › jkab305_Table_S2.csv]

GeneID	baseMean	log2FoldChange	lfcSE	stat	pvalue	padj	Up_in	Contrast	SYMBOL	GENENAME	FLYBASECG
FBgn0000640	3160.975247	-8.3636404	0.575051546	-14.54415775	6.36e-48	7.13e-44	Mid_Up	Early_vs_Mid	Fbp2	Fat body protein 2	CG3763
FBgn0039685	2735.852325	-7.522681577	0.543453092	-13.84237515	1.41e-43	7.93e-40	Mid_Up	Early_vs_Mid	Obp99b	Odorant-binding protein 99b	CG7592
FBgn0002565	55891.59182	-10.57632165	0.853234345	-12.39556485	2.76e-35	1.03e-31	Mid_Up	Early_vs_Mid	Lsp2	Larval serum protein 2	CG6806
FBgn0000071	7950.16092	-3.673067745	0.300559041	-12.22078607	2.41e-34	6.75e-31	Mid_Up	Early_vs_Mid	Ama	Amalgam	CG2198
FBgn0036821	617.7098646	-3.583338054	0.322388763	-11.11495954	1.06e-28	2.38e-25	Mid_Up	Early_vs_Mid	CG3961	uncharacterized protein	CG3961
FBgn0002562	59106.12337	-8.894619263	0.837227295	-10.62390024	2.31e-26	4.31e-23	Mid_Up	Early_vs_Mid	Lsp1alpha	Larval serum protein 1 alpha	CG2559
FBgn0017424	260.2327732	-8.56572374	0.808782569	-10.59088569	3.28e-26	5.26e-23	Mid_Up	Early_vs_Mid	asRNA:CR11538	antisense RNA:CR11538	CR11538
FBgn0283508	1641.85832	-4.186152638	0.40883368	-10.23925582	1.32e-24	1.85e-21	Mid_Up	Early_vs_Mid	nw	narrow	CG43164
FBgn0039656	180.2473791	4.408486351	0.437425455	10.07825746	6.89e-24	8.59e-21	Early_Up	Early_vs_Mid	CG11951	uncharacterized protein	CG11951
FBgn0000639	42951.83168	-10.09640419	1.022371067	-9.875479176	5.32e-23	5.96e-20	Mid_Up	Early_vs_Mid	Fbp1	Fat body protein 1	CG17285
FBgn0024244	8734.754718	-1.747171357	0.182432898	-9.577062995	9.98e-22	1.02e-18	Mid_Up	Early_vs_Mid	drm	drumstick	CG10016
FBgn0036138	249.0807532	7.021371193	0.737102027	9.525643576	1.64e-21	1.53e-18	Early_Up	Early_vs_Mid	CG14143	uncharacterized protein	CG14143
FBgn0040503	91.83825319	-7.715406494	0.817672192	-9.435818624	3.88e-21	3.35e-18	Mid_Up	Early_vs_Mid	CG7763	uncharacterized protein	CG7763
FBgn0004865	1340.627821	1.654206291	0.175538869	9.423589751	4.36e-21	3.49e-18	Early_Up	Early_vs_Mid	Eip78C	Ecdysone-induced protein 78C	CG18023
FBgn0051445	92.54996639	5.604263982	0.595330173	9.413707272	4.79e-21	3.58e-18	Early_Up	Early_vs_Mid	CG31445	uncharacterized protein	CG31445
FBgn0036816	7275.440996	1.800504312	0.194155254	9.273528667	1.8e-20	1.26e-17	Early_Up	Early_vs_Mid	Indy	I'm not dead yet	CG3979
FBgn0003886	301.3045222	-2.317179888	0.252906174	-9.162211612	5.08e-20	3.35e-17	Mid_Up	Early_vs_Mid	alphaTub85E	alpha-Tubulin at 85E	CG9476
FBgn0027556	478.9866826	2.012609844	0.220866364	9.112341992	8.06e-20	5.02e-17	Early_Up	Early_vs_Mid	CG4928	uncharacterized protein	CG4928
FBgn0020299	4587.178173	-2.989977042	0.33039433	-9.049722607	1.43e-19	8.46e-17	Mid_Up	Early_vs_Mid	stumps	stumps	CG31317
FBgn0036782	98.50265369	-4.05879696	0.450761185	-9.004317791	2.17e-19	1.22e-16	Mid_Up	Early_vs_Mid	CG7320	uncharacterized protein	CG7320
FBgn0050359	1487.728404	-2.13919682	0.238573856	-8.966602027	3.06e-19	1.63e-16	Mid_Up	Early_vs_Mid	Mal-A5	Maltase A5	CG30359
FBgn0015558	425.4078253	2.310777974	0.25793264	8.958842809	3.28e-19	1.67e-16	Early_Up	Early_vs_Mid	tty	tweety	CG1693
FBgn0035513	242.6978979	7.871860812	0.880661321	8.938579022	3.94e-19	1.92e-16	Early_Up	Early_vs_Mid	Cpr64Ad	Cuticular protein 64Ad	CG1259
FBgn0027348	1371.483698	3.094040894	0.357763555	8.648284172	5.23e-18	2.44e-15	Early_Up	Early_vs_Mid	bgm	bubblegum	CG4501
FBgn0052074	143.0672773	6.709226578	0.777098859	8.633684763	5.94e-18	2.66e-15	Early_Up	Early_vs_Mid	CG32074	uncharacterized protein	CG32074
FBgn0051075	2064.055855	-2.393133652	0.278484609	-8.593414417	8.44e-18	3.64e-15	Mid_Up	Early_vs_Mid	CG31075	uncharacterized protein	CG31075
FBgn0053531	432.8101564	-2.326792969	0.271535882	-8.56900736	1.04e-17	4.33e-15	Mid_Up	Early_vs_Mid	Ddr	Discoidin domain receptor	CG33531
FBgn0263120	5276.616163	2.078614287	0.244363141	8.506251318	1.8e-17	7.19e-15	Early_Up	Early_vs_Mid	Acsl	Acyl-CoA synthetase long-chain	CG8732
FBgn0267348	26083.14439	1.114986611	0.131707103	8.465652865	2.55e-17	9.85e-15	Early_Up	Early_vs_Mid	LanB2	Laminin B2	CG3322
FBgn0032084	61.22423827	-3.080262835	0.371195261	-8.298227795	1.06e-16	3.95e-14	Mid_Up	Early_vs_Mid	CG13101	uncharacterized protein	CG13101
FBgn0036532	133.4548266	6.514212543	0.791647785	8.228675259	1.89e-16	6.85e-14	Early_Up	Early_vs_Mid	CG13445	uncharacterized protein	CG13445
FBgn0031902	802.0272703	1.710405877	0.214035341	7.991231113	1.34e-15	4.68e-13	Early_Up	Early_vs_Mid	Wnt6	Wnt oncogene analog 6	CG4969
FBgn0085302	42.04110559	5.333432221	0.674557213	7.906567625	2.65e-15	8.99e-13	Early_Up	Early_vs_Mid	CG34273	uncharacterized protein	CG34273
FBgn0028540	216.7747098	2.237617479	0.284808123	7.856578858	3.95e-15	1.3e-12	Early_Up	Early_vs_Mid	CG9008	uncharacterized protein	CG9008
FBgn0036410	194.1407059	-4.722404006	0.603019404	-7.831263761	4.83e-15	1.55e-12	Mid_Up	Early_vs_Mid	CG8100	uncharacterized protein	CG8100
FBgn0263133	602.4773131	1.122541513	0.146023649	7.687395305	1.5e-14	4.68e-12	Early_Up	Early_vs_Mid	mEFG1	mitochondrial translation elongation factor G 1	CG4567
FBgn0004797	1443.495882	1.559007447	0.206212768	7.560188748	4.02e-14	1.22e-11	Early_Up	Early_vs_Mid	mdy	midway	CG31991
FBgn0035160	475.0360401	-1.457040305	0.193586581	-7.526556339	5.21e-14	1.54e-11	Mid_Up	Early_vs_Mid	hng3	hinge3	CG13897
FBgn0028490	3888.793524	0.79188943	0.105495996	7.506345859	6.08e-14	1.75e-11	Early_Up	Early_vs_Mid	CG31705	uncharacterized protein	CG31705
FBgn0032449	189.7152696	2.438479258	0.325101855	7.500662392	6.35e-14	1.78e-11	Early_Up	Early_vs_Mid	CG17036	uncharacterized protein	CG17036
FBgn0003867	222.5533445	2.27254114	0.303171173	7.495901123	6.58e-14	1.8e-11	Early_Up	Early_vs_Mid	tsl	torso-like	CG6705
FBgn0039434	166.2319842	10.42123375	1.392906193	7.481647946	7.34e-14	1.96e-11	Early_Up	Early_vs_Mid	TwdlM	TweedleM	CG5468
FBgn0034406	90.16054482	-3.813809943	0.514269573	-7.415974307	1.21e-13	3.15e-11	Mid_Up	Early_vs_Mid	Jheh3	Juvenile hormone epoxide hydrolase 3	CG15106
FBgn0039564	727.015114	2.794639402	0.37720083	7.408889853	1.27e-13	3.25e-11	Early_Up	Early_vs_Mid	Nep7	Neprilysin 7	CG5527
FBgn0038463	821.1340341	2.304974938	0.311634548	7.396403755	1.4e-13	3.49e-11	Early_Up	Early_vs_Mid	CG3534	uncharacterized protein	CG3534
FBgn0032006	2575.422003	1.263372742	0.171129832	7.38253948	1.55e-13	3.78e-11	Early_Up	Early_vs_Mid	Pvr	PDGF- and VEGF-receptor related	CG8222
FBgn0000448	1275.343346	2.668969816	0.362480909	7.36306313	1.8e-13	4.29e-11	Early_Up	Early_vs_Mid	Hr3	Hormone receptor 3	CG33183
FBgn0004777	86.87526593	7.538251196	1.024347026	7.359079495	1.85e-13	4.33e-11	Early_Up	Early_vs_Mid	Ccp84Ag	Ccp84Ag	CG2342
FBgn0036876	322.1165657	3.031605287	0.416540539	7.278055798	3.39e-13	7.44e-11	Early_Up	Early_vs_Mid	CG9451	uncharacterized protein	CG9451
FBgn0038681	145.0709406	3.19363935	0.438797741	7.278158134	3.38e-13	7.44e-11	Early_Up	Early_vs_Mid	Cyp12a4	Cyp12a4	CG6042
FBgn0045852	1225.818568	-1.843119903	0.253164961	-7.280311997	3.33e-13	7.44e-11	Mid_Up	Early_vs_Mid	ham	hamlet	CG31753
FBgn0036588	55.60514248	9.805241316	1.350848681	7.25857859	3.91e-13	8.43e-11	Early_Up	Early_vs_Mid	CG13068	uncharacterized protein	CG13068
FBgn0030539	74.12360946	6.137363737	0.847551228	7.241289414	4.44e-13	9.26e-11	Early_Up	Early_vs_Mid	CG1368	uncharacterized protein	CG1368
FBgn0040798	81.2194106	9.387065374	1.296409109	7.240820286	4.46e-13	9.26e-11	Early_Up	Early_vs_Mid	CG13069	uncharacterized protein	CG13069
FBgn0037230	1897.37327	4.276221759	0.592288854	7.219824799	5.21e-13	1.06e-10	Early_Up	Early_vs_Mid	Nepl11	Neprilysin-like 11	CG9780
FBgn0037131	50.3302167	6.78753228	0.946748934	7.169305438	7.54e-13	1.51e-10	Early_Up	Early_vs_Mid	CG14564	uncharacterized protein	CG14564
FBgn0034045	80.09169735	3.095716231	0.432469212	7.158234965	8.17e-13	1.61e-10	Early_Up	Early_vs_Mid	CG8249	uncharacterized protein	CG8249
FBgn0028380	3142.654304	0.950945539	0.133461119	7.125262741	1.04e-12	2.01e-10	Early_Up	Early_vs_Mid	fal	falten	CG9670
FBgn0052191	231.8390289	3.462813318	0.486960739	7.111072913	1.15e-12	2.19e-10	Early_Up	Early_vs_Mid	CG32191	uncharacterized protein	CG32191
FBgn0002985	524.3815648	-1.907215077	0.268935186	-7.091727575	1.32e-12	2.47e-10	Mid_Up	Early_vs_Mid	odd	odd skipped	CG3851
FBgn0011746	316.1750965	-2.209316925	0.312358635	-7.073013774	1.52e-12	2.79e-10	Mid_Up	Early_vs_Mid	ana	anachronism	CG8084
FBgn0260960	4630.270347	1.540530302	0.219385231	7.022032863	2.19e-12	3.95e-10	Early_Up	Early_vs_Mid	Baldspot	baldspot	CG3971
FBgn0033079	364.6523536	2.617091359	0.37586098	6.962923792	3.33e-12	5.89e-10	Early_Up	Early_vs_Mid	Fmo-2	Flavin-containing monooxygenase 2	CG3174
FBgn0035858	58.0560629	6.183288503	0.888201714	6.961581367	3.36e-12	5.89e-10	Early_Up	Early_vs_Mid	CG13674	uncharacterized protein	CG13674
FBgn0035551	92.15923892	6.806328471	0.979090929	6.951681676	3.61e-12	6.23e-10	Early_Up	Early_vs_Mid	CG7465	uncharacterized protein	CG7465
FBgn0262508	271.9592943	3.009178129	0.434045266	6.93286707	4.12e-12	7.01e-10	Early_Up	Early_vs_Mid	CG43078	uncharacterized protein	CG43078
FBgn0028480	4007.053454	1.908226035	0.27677953	6.894390037	5.41e-12	9.05e-10	Early_Up	Early_vs_Mid	CG17841	uncharacterized protein	CG17841
FBgn0262169	1007.833638	-1.068065316	0.155503533	-6.868431176	6.49e-12	1.07e-09	Mid_Up	Early_vs_Mid	magu	magu	CG2264
FBgn0031702	231.9800859	2.985037876	0.436499831	6.838577388	8e-12	1.3e-09	Early_Up	Early_vs_Mid	fusl	fuseless	CG14021
FBgn0036316	2970.918325	2.017721651	0.295556022	6.826866984	8.68e-12	1.39e-09	Early_Up	Early_vs_Mid	CG10960	uncharacterized protein	CG10960
FBgn0038240	27.52181791	8.788990901	1.29783966	6.772015967	1.27e-11	2.01e-09	Early_Up	Early_vs_Mid	CG14851	uncharacterized protein	CG14851
FBgn0266369	7477.323927	2.112549316	0.312249469	6.765581767	1.33e-11	2.07e-09	Early_Up	Early_vs_Mid	Mtp	Microsomal triacylglycerol transfer protein	CG9342
FBgn0265959	44.46048809	-5.511919629	0.815049356	-6.762682026	1.35e-11	2.08e-09	Mid_Up	Early_vs_Mid	rdgC	retinal degeneration C	CG44746
FBgn0039437	95.57180033	6.368956518	0.943612373	6.749547481	1.48e-11	2.25e-09	Early_Up	Early_vs_Mid	TwdlL	TweedleL	CG6447
FBgn0264494	1196.708889	1.737947592	0.257883837	6.739265291	1.59e-11	2.38e-09	Early_Up	Early_vs_Mid	CG17646	uncharacterized protein	CG17646
FBgn0037181	243.5156099	5.291348238	0.785765391	6.734005209	1.65e-11	2.43e-09	Early_Up	Early_vs_Mid	CG11370	uncharacterized protein	CG11370
FBgn0035856	53.10988933	4.535760288	0.675526661	6.714406027	1.89e-11	2.75e-09	Early_Up	Early_vs_Mid	CG13679	uncharacterized protein	CG13679
FBgn0085421	394.1086248	-2.379676612	0.354589394	-6.711076684	1.93e-11	2.78e-09	Mid_Up	Early_vs_Mid	Epac	Exchange protein directly activated by cAMP	CG34392
FBgn0085195	1048.449455	-2.762663033	0.412029907	-6.705006076	2.01e-11	2.86e-09	Mid_Up	Early_vs_Mid	CG34166	uncharacterized protein	CG34166
FBgn0030668	737.0004786	2.121681336	0.317127762	6.690304636	2.23e-11	3.08e-09	Early_Up	Early_vs_Mid	CG8128	uncharacterized protein	CG8128
FBgn0034201	39.02162697	9.294711332	1.389055378	6.691390046	2.21e-11	3.08e-09	Early_Up	Early_vs_Mid	CG17290	uncharacterized protein	CG17290
FBgn0004507	7912.334319	2.144474936	0.320663493	6.687617956	2.27e-11	3.1e-09	Early_Up	Early_vs_Mid	GlyP	Glycogen phosphorylase	CG7254
FBgn0002563	161206.7714	-3.570711642	0.535909138	-6.662904941	2.68e-11	3.63e-09	Mid_Up	Early_vs_Mid	Lsp1beta	Larval serum protein 1 beta	CG4178
FBgn0027570	402.0261617	2.126106583	0.319842144	6.647362221	2.98e-11	3.98e-09	Early_Up	Early_vs_Mid	Nep2	Neprilysin 2	CG9761
FBgn0035131	470.5357248	-1.040576397	0.156608528	-6.644442756	3.04e-11	4.01e-09	Mid_Up	Early_vs_Mid	mthl9	methuselah-like 9	CG17084
FBgn0033246	24810.7107	2.386089283	0.361341228	6.603423856	4.02e-11	5.24e-09	Early_Up	Early_vs_Mid	ACC	Acetyl-CoA carboxylase	CG11198
FBgn0029769	173.5010405	3.777612658	0.575753505	6.561163106	5.34e-11	6.8e-09	Early_Up	Early_vs_Mid	frma	fra mauro	CG3239
FBgn0052208	55.63833138	7.325307159	1.116214176	6.562635842	5.29e-11	6.8e-09	Early_Up	Early_vs_Mid	825-Oak	825-Oak	CG32208
FBgn0036770	1057.130054	1.03269372	0.157510742	6.556338346	5.51e-11	6.95e-09	Early_Up	Early_vs_Mid	Prestin	prestin	CG5485
FBgn0039844	471.2998971	2.245072094	0.3436275	6.533447098	6.43e-11	8.01e-09	Early_Up	Early_vs_Mid	CG1607	uncharacterized protein	CG1607
FBgn0263493	719.8437966	21.94466057	3.36306616	6.525194427	6.79e-11	8.37e-09	Early_Up	Early_vs_Mid	CR43482	pseudo	CR43482
FBgn0026403	589.9790542	-1.592441781	0.245901531	-6.475932772	9.42e-11	1.15e-08	Mid_Up	Early_vs_Mid	Ndg	Nidogen/entactin	CG12908
FBgn0031897	1168.659313	1.539639243	0.237939059	6.470729313	9.75e-11	1.18e-08	Early_Up	Early_vs_Mid	CG13784	uncharacterized protein	CG13784
FBgn0287585	2638.936573	1.659960343	0.25759122	6.444165079	1.16e-10	1.39e-08	Early_Up	Early_vs_Mid	NA	NA	NA
FBgn0051414	443.0873435	-1.019158369	0.158828719	-6.416713392	1.39e-10	1.64e-08	Mid_Up	Early_vs_Mid	Gba1b	Glucocerebrosidase 1b	CG31414
FBgn0033703	51.80229437	7.832703997	1.223292456	6.402969263	1.52e-10	1.78e-08	Early_Up	Early_vs_Mid	CG13170	uncharacterized protein	CG13170
FBgn0001269	251.0613345	-1.655112787	0.259296334	-6.383093669	1.74e-10	2.01e-08	Mid_Up	Early_vs_Mid	inv	invected	CG17835
FBgn0024250	770.6778233	-1.705585106	0.267820461	-6.368389863	1.91e-10	2.19e-08	Mid_Up	Early_vs_Mid	brk	brinker	CG9653
FBgn0286868	261.4519131	24.85412537	3.907127374	6.361227313	2e-10	2.27e-08	Early_Up	Early_vs_Mid	NA	NA	NA
FBgn0004779	66.38613544	8.185268202	1.288664115	6.351746827	2.13e-10	2.39e-08	Early_Up	Early_vs_Mid	Ccp84Ae	Ccp84Ae	CG1330
FBgn0264562	1304.732134	1.532390419	0.241484293	6.345714661	2.21e-10	2.46e-08	Early_Up	Early_vs_Mid	Hr4	Hormone receptor 4	CG43934
FBgn0035859	57.72276564	4.89581317	0.777441157	6.297342411	3.03e-10	3.33e-08	Early_Up	Early_vs_Mid	CG13678	uncharacterized protein	CG13678
FBgn0010015	121.6960738	1.397983764	0.222149122	6.292997023	3.11e-10	3.39e-08	Early_Up	Early_vs_Mid	CanA1	Calcineurin A1	CG1455
FBgn0260770	63.40450253	2.940677812	0.467965271	6.283965916	3.3e-10	3.56e-08	Early_Up	Early_vs_Mid	CG42568	uncharacterized protein	CG42568
FBgn0040336	481.4998791	1.639157341	0.261106242	6.27774093	3.44e-10	3.67e-08	Early_Up	Early_vs_Mid	Seipin	seipin	CG9904
FBgn0025390	258.4691987	1.595665125	0.25499115	6.257727476	3.91e-10	4.13e-08	Early_Up	Early_vs_Mid	Mur2B	Mucin related 2B	CG14796
FBgn0014368	45.74485647	4.732697064	0.76163553	6.213860669	5.17e-10	5.39e-08	Early_Up	Early_vs_Mid	nol	no optic lobe	CG32077
FBgn0052266	39.66605692	5.571791024	0.896763552	6.213221995	5.19e-10	5.39e-08	Early_Up	Early_vs_Mid	CG32266	uncharacterized protein	CG32266
FBgn0036493	550.3535362	-3.155418652	0.508396877	-6.206605106	5.41e-10	5.57e-08	Mid_Up	Early_vs_Mid	CG7255	uncharacterized protein	CG7255
FBgn0003074	13513.54794	1.601595561	0.258456711	6.196765242	5.76e-10	5.87e-08	Early_Up	Early_vs_Mid	Pgi	Phosphoglucose isomerase	CG8251
FBgn0000723	690.1697075	1.217361679	0.196626764	6.191230804	5.97e-10	6.03e-08	Early_Up	Early_vs_Mid	FER	FER tyrosine kinase	CG8874
FBgn0032233	144.3950653	-2.157445484	0.34887684	-6.183974501	6.25e-10	6.26e-08	Mid_Up	Early_vs_Mid	dpr19	defective proboscis extension response 19	CG13140
FBgn0004666	771.2009886	-3.612656023	0.585145982	-6.173939723	6.66e-10	6.61e-08	Mid_Up	Early_vs_Mid	sim	single-minded	CG7771
FBgn0000046	481.4201837	-1.299000484	0.21054648	-6.16966136	6.84e-10	6.73e-08	Mid_Up	Early_vs_Mid	Act87E	Actin 87E	CG18290
FBgn0039644	1628.327869	1.02855729	0.167090189	6.155701273	7.47e-10	7.29e-08	Early_Up	Early_vs_Mid	rdog	red dog mine	CG11897
FBgn0030114	1647.538204	-0.851205668	0.138626833	-6.140266257	8.24e-10	7.96e-08	Mid_Up	Early_vs_Mid	CG17754	uncharacterized protein	CG17754
FBgn0052105	5831.141056	-1.295019985	0.211734178	-6.116253867	9.58e-10	9.18e-08	Mid_Up	Early_vs_Mid	Lmx1a	LIM homeobox transcription factor 1 alpha	CG32105
FBgn0052698	207.2882122	-1.74708752	0.286654144	-6.094757597	1.1e-09	1.04e-07	Mid_Up	Early_vs_Mid	CARPB	Carbonic anhydrase-related protein B	CG32698
FBgn0027111	409.4492087	-1.309838582	0.215103314	-6.089346371	1.13e-09	1.07e-07	Mid_Up	Early_vs_Mid	miple1	midkine and pleiotrophin 1	CG1221
FBgn0039178	168.0787982	-2.859483846	0.470114383	-6.082527888	1.18e-09	1.11e-07	Mid_Up	Early_vs_Mid	CG6356	uncharacterized protein	CG6356
FBgn0032123	912.5529374	1.349277422	0.22202743	6.077075341	1.22e-09	1.13e-07	Early_Up	Early_vs_Mid	Oatp30B	Organic anion transporting polypeptide 30B	CG3811
FBgn0001227	1488.463076	-1.459866697	0.240717265	-6.064653059	1.32e-09	1.2e-07	Mid_Up	Early_vs_Mid	Hsp67Ba	Heat shock gene 67Ba	CG4167
FBgn0002778	925.775079	2.292560072	0.377863799	6.067159849	1.3e-09	1.2e-07	Early_Up	Early_vs_Mid	mnd	minidiscs	CG3297
FBgn0033730	138.1394606	2.046527003	0.337432151	6.065002986	1.32e-09	1.2e-07	Early_Up	Early_vs_Mid	Cpr49Ag	Cuticular protein 49Ag	CG8511
FBgn0039290	259.2169592	2.597862356	0.429940295	6.042379342	1.52e-09	1.36e-07	Early_Up	Early_vs_Mid	CG13654	uncharacterized protein	CG13654
FBgn0000015	367.7633546	1.627484066	0.270030191	6.027044825	1.67e-09	1.49e-07	Early_Up	Early_vs_Mid	Abd-B	Abdominal B	CG11648
FBgn0284408	60630.24252	1.269296111	0.211502245	6.001336351	1.96e-09	1.73e-07	Early_Up	Early_vs_Mid	trol	terribly reduced optic lobes	CG33950
FBgn0002564	120674.916	-3.280275798	0.547565924	-5.990649993	2.09e-09	1.83e-07	Mid_Up	Early_vs_Mid	Lsp1gamma	Larval serum protein 1 gamma	CG6821
FBgn0021979	2781.414904	-0.575619828	0.09617541	-5.985103937	2.16e-09	1.88e-07	Mid_Up	Early_vs_Mid	l(2)k09913	lethal (2) k09913	CG3082
FBgn0001090	8793.280583	0.578376817	0.096765175	5.977117441	2.27e-09	1.96e-07	Early_Up	Early_vs_Mid	bnb	bangles and beads	CG7088
FBgn0031313	3065.595168	-1.12161137	0.18793253	-5.9681598	2.4e-09	2.05e-07	Mid_Up	Early_vs_Mid	CG5080	uncharacterized protein	CG5080
FBgn0038983	43.40034049	6.184826651	1.037115227	5.963490352	2.47e-09	2.09e-07	Early_Up	Early_vs_Mid	CG5326	uncharacterized protein	CG5326
FBgn0051427	21.99144239	5.966658905	1.000704155	5.962460411	2.48e-09	2.09e-07	Early_Up	Early_vs_Mid	CR31427	pseudo	CR31427
FBgn0035582	209.6858792	4.223195458	0.710088659	5.947419956	2.72e-09	2.28e-07	Early_Up	Early_vs_Mid	CG13705	uncharacterized protein	CG13705
FBgn0025879	2666.679012	-1.755299178	0.296105876	-5.927944434	3.07e-09	2.55e-07	Mid_Up	Early_vs_Mid	Timp	Tissue inhibitor of metalloproteases	CG6281
FBgn0031948	857.4021003	2.634406884	0.444735937	5.923530489	3.15e-09	2.6e-07	Early_Up	Early_vs_Mid	CG7149	uncharacterized protein	CG7149
FBgn0016694	1923.016288	1.037023695	0.175248595	5.917443718	3.27e-09	2.68e-07	Early_Up	Early_vs_Mid	Pdp1	PAR-domain protein 1	CG17888
FBgn0087012	264.8025468	1.758300359	0.297715974	5.905965786	3.51e-09	2.85e-07	Early_Up	Early_vs_Mid	5-HT2A	5-hydroxytryptamine (serotonin) receptor 2A	CG1056
FBgn0020236	25320.15234	1.807671596	0.306168685	5.904168787	3.54e-09	2.86e-07	Early_Up	Early_vs_Mid	ATPCL	ATP citrate lyase	CG8322
FBgn0033373	480.2693775	0.78346964	0.133177359	5.882904163	4.03e-09	3.23e-07	Early_Up	Early_vs_Mid	CG8080	uncharacterized protein	CG8080
FBgn0031990	2353.464446	0.967298119	0.164563156	5.877975011	4.15e-09	3.3e-07	Early_Up	Early_vs_Mid	PAPLA1	Phosphatidic Acid Phospholipase A1	CG8552
FBgn0286723	435.8176493	2.229472816	0.380138647	5.864893854	4.49e-09	3.55e-07	Early_Up	Early_vs_Mid	hll	heimdall	CG4500
FBgn0003447	7076.092988	-0.876049749	0.149528687	-5.858740349	4.66e-09	3.66e-07	Mid_Up	Early_vs_Mid	sn	singed	CG32858
FBgn0037623	781.5299201	-1.533733523	0.262261465	-5.848108585	4.97e-09	3.87e-07	Mid_Up	Early_vs_Mid	CG9801	uncharacterized protein	CG9801
FBgn0003888	31916.92592	-0.915914372	0.15677126	-5.842361471	5.15e-09	3.98e-07	Mid_Up	Early_vs_Mid	betaTub60D	beta-Tubulin at 60D	CG3401
FBgn0031995	1836.467758	0.691333644	0.118524255	5.832845296	5.45e-09	4.18e-07	Early_Up	Early_vs_Mid	CG8475	uncharacterized protein	CG8475
FBgn0265191	1601.773951	0.77147201	0.132477703	5.82341023	5.77e-09	4.4e-07	Early_Up	Early_vs_Mid	Gyg	Glycogenin	CG44244
FBgn0034140	194.4672546	2.379575183	0.409565197	5.810003391	6.25e-09	4.73e-07	Early_Up	Early_vs_Mid	Lst	Limostatin	CG8317
FBgn0040799	63.68296058	5.623922314	0.968283916	5.808133564	6.32e-09	4.75e-07	Early_Up	Early_vs_Mid	CG13051	uncharacterized protein	CG13051
FBgn0032456	6498.061209	0.814653564	0.140309266	5.806128054	6.39e-09	4.78e-07	Early_Up	Early_vs_Mid	MRP	Multidrug-Resistance like Protein 1	CG6214
FBgn0036589	126.0676751	4.679954992	0.806620843	5.801926686	6.56e-09	4.87e-07	Early_Up	Early_vs_Mid	CG13067	uncharacterized protein	CG13067
FBgn0262840	32.25405877	4.038668005	0.697768219	5.787979296	7.12e-09	5.25e-07	Early_Up	Early_vs_Mid	CG43204	uncharacterized protein	CG43204
FBgn0264386	93.31585832	2.613397343	0.452173281	5.779636821	7.49e-09	5.49e-07	Early_Up	Early_vs_Mid	Ca-alpha1T	Ca[2+]-channel protein alpha[[1]] subunit T	CG15899
FBgn0037635	151.7328453	2.97897143	0.518520016	5.745142598	9.18e-09	6.69e-07	Early_Up	Early_vs_Mid	CG9837	uncharacterized protein	CG9837
FBgn0034636	294.611302	0.970940608	0.169093348	5.742039063	9.35e-09	6.77e-07	Early_Up	Early_vs_Mid	twz	tiwaz	CG10440
FBgn0032022	226.1525458	4.024854269	0.701800819	5.73503786	9.75e-09	6.98e-07	Early_Up	Early_vs_Mid	CG14275	uncharacterized protein	CG14275
FBgn0032213	1470.597437	0.782176635	0.136393744	5.734695827	9.77e-09	6.98e-07	Early_Up	Early_vs_Mid	CG5390	uncharacterized protein	CG5390
FBgn0037387	260.9979434	3.842572127	0.671092197	5.725848318	1.03e-08	7.3e-07	Early_Up	Early_vs_Mid	CG1213	uncharacterized protein	CG1213
FBgn0085409	2166.230172	-1.689785495	0.29699528	-5.689603866	1.27e-08	8.98e-07	Mid_Up	Early_vs_Mid	smal	smoke alarm	CG34380
FBgn0038017	180.0565494	5.13157252	0.90316142	5.681788886	1.33e-08	9.34e-07	Early_Up	Early_vs_Mid	CG4115	uncharacterized protein	CG4115
FBgn0036896	722.0299196	1.105982882	0.195285072	5.663427671	1.48e-08	1.03e-06	Early_Up	Early_vs_Mid	wnd	wallenda	CG8789
FBgn0012034	9239.280653	2.354726469	0.416311401	5.656166186	1.55e-08	1.07e-06	Early_Up	Early_vs_Mid	AcCoAS	Acetyl Coenzyme A synthase	CG9390
FBgn0031392	1848.174203	0.674795624	0.119369155	5.653015001	1.58e-08	1.08e-06	Early_Up	Early_vs_Mid	AIF	Apoptosis inducing factor	CG7263
FBgn0040099	106.0994681	-3.477693957	0.615212562	-5.65283314	1.58e-08	1.08e-06	Mid_Up	Early_vs_Mid	lectin-28C	lectin-28C	CG7106
FBgn0261808	375.3428685	1.374572631	0.243335369	5.64888136	1.61e-08	1.1e-06	Early_Up	Early_vs_Mid	cu	curled	CG31299
FBgn0053510	67.27511794	2.684595065	0.475404685	5.646968048	1.63e-08	1.1e-06	Early_Up	Early_vs_Mid	CG33510	uncharacterized protein	CG33510
FBgn0040797	38.06891859	7.377198819	1.308267416	5.638907404	1.71e-08	1.15e-06	Early_Up	Early_vs_Mid	CG13066	uncharacterized protein	CG13066
FBgn0052311	1340.232308	1.693299203	0.30404992	5.569148647	2.56e-08	1.71e-06	Early_Up	Early_vs_Mid	zormin	zormin	CG33484
FBgn0031449	752.324096	2.055460456	0.369557781	5.561946089	2.67e-08	1.77e-06	Early_Up	Early_vs_Mid	CG31689	uncharacterized protein	CG31689
FBgn0000079	41.98089741	-4.192102245	0.756067298	-5.544615213	2.95e-08	1.94e-06	Mid_Up	Early_vs_Mid	Amy-p	Amylase proximal	CG18730
FBgn0027608	109.962754	1.582240466	0.285511962	5.541765934	2.99e-08	1.96e-06	Early_Up	Early_vs_Mid	CG2082	uncharacterized protein	CG2082
FBgn0036975	938.9703507	1.037058199	0.187972426	5.517076213	3.45e-08	2.25e-06	Early_Up	Early_vs_Mid	CG5618	uncharacterized protein	CG5618
FBgn0004892	266.5139381	-1.39318878	0.252602483	-5.515340804	3.48e-08	2.26e-06	Mid_Up	Early_vs_Mid	sob	sister of odd and bowl	CG3242
FBgn0031515	151.2905968	-1.621215498	0.295089303	-5.493982615	3.93e-08	2.53e-06	Mid_Up	Early_vs_Mid	CG9664	uncharacterized protein	CG9664
FBgn0283427	82016.67866	1.920499841	0.349886895	5.488916188	4.04e-08	2.59e-06	Early_Up	Early_vs_Mid	FASN1	Fatty acid synthase 1	CG3523
FBgn0027528	834.4240088	0.74872357	0.136503329	5.485020594	4.13e-08	2.63e-06	Early_Up	Early_vs_Mid	goe	gone early	CG9634
FBgn0031220	716.3033888	1.692928001	0.308708092	5.483911977	4.16e-08	2.64e-06	Early_Up	Early_vs_Mid	CG4822	uncharacterized protein	CG4822
FBgn0037936	148.4841815	-2.461820644	0.451045758	-5.458028595	4.81e-08	3.03e-06	Mid_Up	Early_vs_Mid	CG6908	uncharacterized protein	CG6908
FBgn0261554	1949.844811	0.535441892	0.098298168	5.447119736	5.12e-08	3.21e-06	Early_Up	Early_vs_Mid	CG42672	uncharacterized protein	CG42672
FBgn0016075	61048.36013	2.397698229	0.440262456	5.446065633	5.15e-08	3.21e-06	Early_Up	Early_vs_Mid	vkg	viking	CG16858
FBgn0011288	114.8479368	-1.899381057	0.350516058	-5.418813236	6e-08	3.7e-06	Mid_Up	Early_vs_Mid	Snap25	Synaptosomal-associated protein 25kDa	CG40452
FBgn0023536	559.8128002	1.166481485	0.215276256	5.418532942	6.01e-08	3.7e-06	Early_Up	Early_vs_Mid	CG3156	uncharacterized protein	CG3156
FBgn0028573	23868.99051	2.75938968	0.511282176	5.396999564	6.78e-08	4.15e-06	Early_Up	Early_vs_Mid	prc	pericardin	CG5700
FBgn0031568	349.0016956	1.104611101	0.204828241	5.392865253	6.93e-08	4.23e-06	Early_Up	Early_vs_Mid	CG10019	uncharacterized protein	CG10019
FBgn0039609	400.0700345	3.352676237	0.621834703	5.39158754	6.98e-08	4.23e-06	Early_Up	Early_vs_Mid	Nepl17	Neprilysin-like 17	CG14529
FBgn0003057	16.87256082	8.082244446	1.500748284	5.385476386	7.23e-08	4.35e-06	Early_Up	Early_vs_Mid	CG10598	uncharacterized protein	CG10598
FBgn0038261	74.31984913	2.258141143	0.421970837	5.351415182	8.73e-08	5.23e-06	Early_Up	Early_vs_Mid	CG14856	uncharacterized protein	CG14856
FBgn0035091	590.2344196	2.380410787	0.44684311	5.327173529	9.98e-08	5.95e-06	Early_Up	Early_vs_Mid	CG3829	uncharacterized protein	CG3829
FBgn0023095	1502.232832	0.746589002	0.140542963	5.312176337	1.08e-07	6.43e-06	Early_Up	Early_vs_Mid	caps	capricious	CG11282
FBgn0261955	7928.647528	1.0951572	0.206458938	5.304479482	1.13e-07	6.67e-06	Early_Up	Early_vs_Mid	kdn	knockdown	CG3861
FBgn0036436	806.6963446	-1.356767627	0.256083456	-5.298146348	1.17e-07	6.87e-06	Mid_Up	Early_vs_Mid	CG4914	uncharacterized protein	CG4914
FBgn0035845	30.78925171	3.216269655	0.60731417	5.295891014	1.18e-07	6.92e-06	Early_Up	Early_vs_Mid	CG13675	uncharacterized protein	CG13675
FBgn0027560	5934.030937	2.240212651	0.424649936	5.275433859	1.32e-07	7.69e-06	Early_Up	Early_vs_Mid	Tps1	Trehalose-6-phosphate synthase 1	CG4104
FBgn0027579	5045.843301	1.384348798	0.263216884	5.259346505	1.45e-07	8.35e-06	Early_Up	Early_vs_Mid	mino	minotaur	CG5508
FBgn0030993	649.8220819	-1.763013302	0.33538688	-5.256655551	1.47e-07	8.43e-06	Mid_Up	Early_vs_Mid	Mec2	Mec2	CG7635
FBgn0004885	2224.798393	1.834772781	0.349392664	5.251320284	1.51e-07	8.64e-06	Early_Up	Early_vs_Mid	tok	tolkin	CG6863
FBgn0037515	381.257563	2.476839598	0.471939128	5.248218366	1.54e-07	8.74e-06	Early_Up	Early_vs_Mid	Sp7	Serine protease 7	CG3066
FBgn0011722	25559.80198	2.242704678	0.427437088	5.246864961	1.55e-07	8.76e-06	Early_Up	Early_vs_Mid	Tig	Tiggrin	CG11527
FBgn0260390	343.0502278	1.820453195	0.348863977	5.21823208	1.81e-07	1.02e-05	Early_Up	Early_vs_Mid	CG42516	uncharacterized protein	CG42516
FBgn0000299	128651.4033	2.325394611	0.445807211	5.216144	1.83e-07	1.02e-05	Early_Up	Early_vs_Mid	Col4a1	Collagen type IV alpha 1	CG4145
FBgn0050457	41.65988903	4.047713244	0.778090965	5.202108012	1.97e-07	1.1e-05	Early_Up	Early_vs_Mid	CG30457	uncharacterized protein	CG30457
FBgn0030593	29.96375051	-2.774861634	0.53418702	-5.19455084	2.05e-07	1.14e-05	Mid_Up	Early_vs_Mid	CG9512	uncharacterized protein	CG9512
FBgn0034356	211.2350548	-2.138299998	0.412274314	-5.186595251	2.14e-07	1.18e-05	Mid_Up	Early_vs_Mid	Pepck2	Phosphoenolpyruvate carboxykinase 2	CG10924
FBgn0051626	126.2315872	8.691576553	1.688201725	5.14842298	2.63e-07	1.44e-05	Early_Up	Early_vs_Mid	CG31626	uncharacterized protein	CG31626
FBgn0036469	87.2182182	3.425277363	0.665860399	5.144137372	2.69e-07	1.46e-05	Early_Up	Early_vs_Mid	CG18649	uncharacterized protein	CG18649
FBgn0286508	305.7098472	2.87280257	0.55844138	5.144322526	2.68e-07	1.46e-05	Early_Up	Early_vs_Mid	Had1	beta Hydroxy acid dehydrogenase 1	CG9914
FBgn0261588	2018.74285	1.073504445	0.209146248	5.13279322	2.85e-07	1.54e-05	Early_Up	Early_vs_Mid	pdm3	pou domain motif 3	CG42698
FBgn0284081	47.85133134	2.28915872	0.446035005	5.132240058	2.86e-07	1.54e-05	Early_Up	Early_vs_Mid	CG46303	uncharacterized protein	CG46303
FBgn0263873	4951.504488	-1.328851083	0.259090073	-5.12891546	2.91e-07	1.56e-05	Mid_Up	Early_vs_Mid	sick	sickie	CG43720
FBgn0026718	600.797222	1.351123282	0.26387119	5.12038954	3.05e-07	1.63e-05	Early_Up	Early_vs_Mid	Agpat2	1-Acylglycerol-3-phosphate O-acyltransferase 2	CG17608
FBgn0266064	4434.935304	1.089005886	0.213831283	5.092827721	3.53e-07	1.87e-05	Early_Up	Early_vs_Mid	GlyS	Glycogen synthase	CG6904
FBgn0043069	216.0632401	-1.140228352	0.224091137	-5.088234941	3.61e-07	1.91e-05	Mid_Up	Early_vs_Mid	MESK4	Misexpression suppressor of KSR 4	CG31447
FBgn0001128	7298.252464	2.447660414	0.482683431	5.070943516	3.96e-07	2.08e-05	Early_Up	Early_vs_Mid	Gpdh1	Glycerol-3-phosphate dehydrogenase 1	CG9042
FBgn0004057	1494.772207	2.079081761	0.410792723	5.061145548	4.17e-07	2.17e-05	Early_Up	Early_vs_Mid	Zw	Zwischenferment	CG12529
FBgn0051005	312.2735098	0.953705368	0.188441419	5.061017746	4.17e-07	2.17e-05	Early_Up	Early_vs_Mid	qless	qless	CG31005
FBgn0033483	457.511895	1.281687564	0.253626761	5.053439782	4.34e-07	2.25e-05	Early_Up	Early_vs_Mid	egr	eiger	CG12919
FBgn0039798	242.3169417	-3.291373081	0.651574494	-5.051414856	4.39e-07	2.27e-05	Mid_Up	Early_vs_Mid	CG11313	uncharacterized protein	CG11313
FBgn0035089	56.81062904	2.893824011	0.573196319	5.048573961	4.45e-07	2.29e-05	Early_Up	Early_vs_Mid	Phk-3	Pherokine 3	CG9358
FBgn0030087	3708.360343	0.802308187	0.158981582	5.046548006	4.5e-07	2.3e-05	Early_Up	Early_vs_Mid	CG7766	uncharacterized protein	CG7766
FBgn0259150	110.8260509	2.027577652	0.402028088	5.043373118	4.57e-07	2.33e-05	Early_Up	Early_vs_Mid	OtopLc	Otopetrin-like c	CG42265
FBgn0001253	710.9379999	-2.38812387	0.474747742	-5.030300638	4.9e-07	2.48e-05	Mid_Up	Early_vs_Mid	ImpE1	Ecdysone-inducible gene E1	CG32356
FBgn0052694	52.66168837	5.158028898	1.025965697	5.0274867	4.97e-07	2.51e-05	Early_Up	Early_vs_Mid	CG32694	uncharacterized protein	CG32694
FBgn0032955	247.1223623	1.515462383	0.301732162	5.022541759	5.1e-07	2.56e-05	Early_Up	Early_vs_Mid	CG2201	uncharacterized protein	CG2201
FBgn0283658	6088.553414	1.942821287	0.386963516	5.020683366	5.15e-07	2.58e-05	Early_Up	Early_vs_Mid	muc	midline uncoordinated	CG5261
FBgn0013972	25.21625407	2.463233871	0.490972902	5.017046479	5.25e-07	2.61e-05	Early_Up	Early_vs_Mid	Gycalpha99B	Guanylyl cyclase alpha-subunit at 99B	CG1912
FBgn0010482	4849.365804	1.9151129	0.382270297	5.009839677	5.45e-07	2.7e-05	Early_Up	Early_vs_Mid	l(2)01289	lethal (2) 01289	CG9432
FBgn0019952	685.5431844	1.731090929	0.346316992	4.998573476	5.78e-07	2.84e-05	Early_Up	Early_vs_Mid	Orct	Organic cation transporter	CG6331
FBgn0025885	1095.635013	-0.749004144	0.149840815	-4.998665726	5.77e-07	2.84e-05	Mid_Up	Early_vs_Mid	Inos	myo-inositol-1-phosphate synthase	CG11143
FBgn0039440	64.77487661	10.02403966	2.006936385	4.99469726	5.89e-07	2.88e-05	Early_Up	Early_vs_Mid	TwdlJ	TweedleJ	CG5471
FBgn0038897	246.5002569	2.052859949	0.411146876	4.993008754	5.94e-07	2.9e-05	Early_Up	Early_vs_Mid	CG5849	uncharacterized protein	CG5849
FBgn0038986	55.8881749	3.288983343	0.659045795	4.990523224	6.02e-07	2.92e-05	Early_Up	Early_vs_Mid	sit	stuck in traffic	CG5278
FBgn0035070	12.62199397	7.665088944	1.538901123	4.980884626	6.33e-07	3.06e-05	Early_Up	Early_vs_Mid	CG3650	uncharacterized protein	CG3650
FBgn0033853	582.1270184	1.090533398	0.219425975	4.969937577	6.7e-07	3.22e-05	Early_Up	Early_vs_Mid	CG6145	uncharacterized protein	CG6145
FBgn0036717	165.8929693	3.898817336	0.785107343	4.965967229	6.84e-07	3.28e-05	Early_Up	Early_vs_Mid	CG13731	uncharacterized protein	CG13731
FBgn0014903	592.8403628	1.893607623	0.38217859	4.954771594	7.24e-07	3.45e-05	Early_Up	Early_vs_Mid	CG14630	uncharacterized protein	CG14630
FBgn0027580	8380.740274	1.554859303	0.314108674	4.950068028	7.42e-07	3.52e-05	Early_Up	Early_vs_Mid	PCB	Pyruvate carboxylase	CG1516
FBgn0261584	487.3033057	1.997767713	0.40394799	4.945606272	7.59e-07	3.59e-05	Early_Up	Early_vs_Mid	CG42694	uncharacterized protein	CG42694
FBgn0265767	78.42329312	1.943622475	0.393224204	4.942784439	7.7e-07	3.63e-05	Early_Up	Early_vs_Mid	zyd	zydeco	CG2893
FBgn0034718	2066.015132	1.307677277	0.264613477	4.941839286	7.74e-07	3.63e-05	Early_Up	Early_vs_Mid	wdp	windpipe	CG3413
FBgn0015714	479.8139997	1.106475051	0.223996238	4.93970373	7.82e-07	3.65e-05	Early_Up	Early_vs_Mid	Cyp6a17	Cytochrome P450-6a17	CG10241
FBgn0026563	15.38644077	4.169830649	0.8468424	4.923974814	8.48e-07	3.94e-05	Early_Up	Early_vs_Mid	CG1979	uncharacterized protein	CG1979
FBgn0052214	30.727435	4.569840263	0.92862559	4.921079405	8.61e-07	3.99e-05	Early_Up	Early_vs_Mid	CG32214	uncharacterized protein	CG32214
FBgn0012037	1154.032023	2.168590287	0.441307173	4.914015497	8.92e-07	4.1e-05	Early_Up	Early_vs_Mid	Ance	Angiotensin converting enzyme	CG8827
FBgn0286980	29.88994549	2.975304001	0.605455606	4.914157162	8.92e-07	4.1e-05	Early_Up	Early_vs_Mid	NA	NA	NA
FBgn0031939	230.4225586	2.476646551	0.504565157	4.908477161	9.18e-07	4.2e-05	Early_Up	Early_vs_Mid	CG13796	uncharacterized protein	CG13796
FBgn0029754	127.4880976	2.262407967	0.461147308	4.906041795	9.29e-07	4.24e-05	Early_Up	Early_vs_Mid	CG15930	uncharacterized protein	CG15930
FBgn0036594	87.1382205	8.554878254	1.745852986	4.900113767	9.58e-07	4.35e-05	Early_Up	Early_vs_Mid	CG13047	uncharacterized protein	CG13047
FBgn0263077	525.6525209	1.759841701	0.359258748	4.898535412	9.66e-07	4.36e-05	Early_Up	Early_vs_Mid	CG43340	uncharacterized protein	CG43340
FBgn0011761	118.1943187	1.929995043	0.395628595	4.878300168	1.07e-06	4.82e-05	Early_Up	Early_vs_Mid	dhd	deadhead	CG4193
FBgn0262473	1706.770008	1.075216849	0.220637519	4.873227599	1.1e-06	4.92e-05	Early_Up	Early_vs_Mid	Tl	Toll	CG5490
FBgn0033875	246.3675971	-1.587035652	0.325916511	-4.86945459	1.12e-06	4.98e-05	Mid_Up	Early_vs_Mid	CG6357	uncharacterized protein	CG6357
FBgn0036732	2695.800888	-1.087152127	0.22327053	-4.86921461	1.12e-06	4.98e-05	Mid_Up	Early_vs_Mid	Oatp74D	Organic anion transporting polypeptide 74D	CG7571
FBgn0033830	451.4621984	2.69919909	0.555190209	4.861755571	1.16e-06	5.16e-05	Early_Up	Early_vs_Mid	CG10814	uncharacterized protein	CG10814
FBgn0037430	13.38384563	7.715536792	1.589330247	4.854583751	1.21e-06	5.32e-05	Early_Up	Early_vs_Mid	Osi20	Osiris 20	CG15188
FBgn0033464	24.45703795	6.200987793	1.279441489	4.846636478	1.26e-06	5.52e-05	Early_Up	Early_vs_Mid	CG1441	uncharacterized protein	CG1441
FBgn0036454	66.38204521	1.393862774	0.287766286	4.843732014	1.27e-06	5.58e-05	Early_Up	Early_vs_Mid	CG17839	uncharacterized protein	CG17839
FBgn0001114	18279.07483	2.270955924	0.469110378	4.840984196	1.29e-06	5.64e-05	Early_Up	Early_vs_Mid	Glt	Glutactin	CG9280
FBgn0032729	1269.771678	1.316567464	0.272414071	4.832964244	1.35e-06	5.85e-05	Early_Up	Early_vs_Mid	L2HGDH	L-2-hydroxyglutarate dehydrogenase	CG10639
FBgn0034365	92.94128941	-1.646268975	0.341244409	-4.824310468	1.4e-06	6.08e-05	Mid_Up	Early_vs_Mid	CG5335	uncharacterized protein	CG5335
FBgn0027085	1019.251555	0.531877475	0.110273437	4.823260156	1.41e-06	6.09e-05	Early_Up	Early_vs_Mid	LeuRS-m	Leucyl-tRNA synthetase, mitochondrial	CG7479
FBgn0039297	38.44647606	3.679331075	0.764936713	4.809981025	1.51e-06	6.46e-05	Early_Up	Early_vs_Mid	CG11852	uncharacterized protein	CG11852
FBgn0265451	14.84505115	7.848943786	1.631759696	4.810110096	1.51e-06	6.46e-05	Early_Up	Early_vs_Mid	asRNA:CR44351	antisense RNA:CR44351	CR44351
FBgn0038279	382.9877514	-0.990481565	0.20606848	-4.8065651	1.54e-06	6.54e-05	Mid_Up	Early_vs_Mid	Sdr	Secreted decoy of InR	CG3837
FBgn0038716	31.78947167	-4.224015628	0.878885346	-4.806105423	1.54e-06	6.54e-05	Mid_Up	Early_vs_Mid	CG7342	uncharacterized protein	CG7342
FBgn0035246	270.1488631	-1.235332061	0.25719441	-4.803106186	1.56e-06	6.61e-05	Mid_Up	Early_vs_Mid	CG13928	uncharacterized protein	CG13928
FBgn0035767	394.134468	-1.173687747	0.244550298	-4.799371572	1.59e-06	6.71e-05	Mid_Up	Early_vs_Mid	Cln7	Cln7	CG8596
FBgn0001187	1278.861015	4.171503465	0.869706591	4.796449178	1.62e-06	6.78e-05	Early_Up	Early_vs_Mid	Hex-C	Hexokinase C	CG8094
FBgn0029939	120.1223476	1.571698089	0.32878118	4.780377299	1.75e-06	7.32e-05	Early_Up	Early_vs_Mid	CG9650	uncharacterized protein	CG9650
FBgn0031860	160.1357276	3.281661765	0.688190194	4.76853898	1.86e-06	7.65e-05	Early_Up	Early_vs_Mid	CG11236	uncharacterized protein	CG11236
FBgn0034194	512.029496	-0.976102824	0.204670158	-4.76915068	1.85e-06	7.65e-05	Mid_Up	Early_vs_Mid	CG15611	uncharacterized protein	CG15611
FBgn0034403	436.6510355	-0.842980213	0.176766038	-4.768903706	1.85e-06	7.65e-05	Mid_Up	Early_vs_Mid	CG18190	uncharacterized protein	CG18190
FBgn0062978	278.5806154	-1.41320262	0.296328392	-4.769042249	1.85e-06	7.65e-05	Mid_Up	Early_vs_Mid	CG31808	uncharacterized protein	CG31808
FBgn0040349	70.33473482	2.316135493	0.486067936	4.765044807	1.89e-06	7.75e-05	Early_Up	Early_vs_Mid	CG3699	uncharacterized protein	CG3699
FBgn0087002	137840.2361	1.977253512	0.415919723	4.753930631	1.99e-06	8.16e-05	Early_Up	Early_vs_Mid	apolpp	apolipophorin	CG11064
FBgn0000636	1146.649096	-0.944762335	0.198890809	-4.750155834	2.03e-06	8.29e-05	Mid_Up	Early_vs_Mid	Fas3	Fasciclin 3	CG5803
FBgn0053993	13.24641091	-6.468068134	1.363015406	-4.745410878	2.08e-06	8.45e-05	Mid_Up	Early_vs_Mid	CG33993	uncharacterized protein	CG33993
FBgn0002526	79087.28092	0.99005998	0.208780894	4.742100486	2.12e-06	8.56e-05	Early_Up	Early_vs_Mid	LanA	Laminin A	CG10236
FBgn0036147	9641.086292	1.326028009	0.279723736	4.740491555	2.13e-06	8.6e-05	Early_Up	Early_vs_Mid	Plod	procollagen lysyl hydroxylase	CG6199
FBgn0039319	43.03780073	-4.375789397	0.926591494	-4.722457984	2.33e-06	9.36e-05	Mid_Up	Early_vs_Mid	CG13659	uncharacterized protein	CG13659
FBgn0053203	24.56743438	2.385114924	0.505399277	4.71926857	2.37e-06	9.48e-05	Early_Up	Early_vs_Mid	CG33203	uncharacterized protein	CG33203
FBgn0029092	671.6469189	1.252677082	0.26589772	4.711123822	2.46e-06	9.83e-05	Early_Up	Early_vs_Mid	ced-6	ced-6	CG11804
FBgn0037144	315.197898	2.292246234	0.487160586	4.705319561	2.53e-06	0.000101	Early_Up	Early_vs_Mid	CG7458	uncharacterized protein	CG7458
FBgn0010222	2036.822801	-0.899744275	0.191290318	-4.703553667	2.56e-06	0.000101	Mid_Up	Early_vs_Mid	Nmdmc	NAD-dependent methylenetetrahydrofolate dehydrogenase	CG18466
FBgn0020762	405.4088986	1.075607413	0.22870361	4.703062675	2.56e-06	0.000101	Early_Up	Early_vs_Mid	Atet	ABC transporter expressed in trachea	CG2969
FBgn0034494	1457.375136	1.02882449	0.219025271	4.697286688	2.64e-06	0.000104	Early_Up	Early_vs_Mid	CG10444	uncharacterized protein	CG10444
FBgn0250868	1610.026436	-0.802091813	0.170836294	-4.695090234	2.66e-06	0.000104	Mid_Up	Early_vs_Mid	CG42239	uncharacterized protein	CG42239
FBgn0051704	15.47180152	6.985617679	1.489342852	4.690402664	2.73e-06	0.000107	Early_Up	Early_vs_Mid	CG31704	uncharacterized protein	CG31704
FBgn0263006	13307.36697	0.705473943	0.150448051	4.689153101	2.74e-06	0.000107	Early_Up	Early_vs_Mid	SERCA	Sarco/endoplasmic reticulum Ca(2+)-ATPase	CG3725
FBgn0263390	434.9135402	2.287269978	0.488538221	4.681864962	2.84e-06	0.00011	Early_Up	Early_vs_Mid	Nha2	Na[+]/H[+] hydrogen antiporter 2	CG43442
FBgn0040279	24.07587049	8.559953114	1.829075284	4.679934822	2.87e-06	0.000111	Early_Up	Early_vs_Mid	Osi14	Osiris 14	CG1155
FBgn0004197	1048.813305	-1.306988016	0.279418427	-4.677529782	2.9e-06	0.000112	Mid_Up	Early_vs_Mid	Ser	Serrate	CG6127
FBgn0033307	16.30701052	4.503845766	0.966308937	4.660875619	3.15e-06	0.000121	Early_Up	Early_vs_Mid	CG14752	uncharacterized protein	CG14752
FBgn0029765	72.33526874	2.585756655	0.557142698	4.641103014	3.47e-06	0.000133	Early_Up	Early_vs_Mid	CG16756	uncharacterized protein	CG16756
FBgn0033134	323.5410673	-0.939209611	0.202642653	-4.634807116	3.57e-06	0.000136	Mid_Up	Early_vs_Mid	Tsp42El	Tetraspanin 42El	CG12840
FBgn0031520	74.92983691	5.113149058	1.103970722	4.631598428	3.63e-06	0.000138	Early_Up	Early_vs_Mid	CG8837	uncharacterized protein	CG8837
FBgn0034903	25.62780595	2.697918479	0.585015192	4.611706699	3.99e-06	0.000151	Early_Up	Early_vs_Mid	sona	sol narae	CG9850
FBgn0039316	317.6282427	-2.854339857	0.618865746	-4.612211733	3.98e-06	0.000151	Mid_Up	Early_vs_Mid	CG11893	uncharacterized protein	CG11893
FBgn0035546	11.77917863	7.568969571	1.6428468	4.607227874	4.08e-06	0.000154	Early_Up	Early_vs_Mid	CG11345	uncharacterized protein	CG11345
FBgn0001220	11766.77455	0.77577042	0.168717834	4.5980345	4.26e-06	0.00016	Early_Up	Early_vs_Mid	Hsc70-5	Heat shock protein cognate 5	CG8542
FBgn0038984	4566.086672	0.720419749	0.156874876	4.592320772	4.38e-06	0.000164	Early_Up	Early_vs_Mid	AdipoR	Adiponectin receptor	CG5315
FBgn0024947	1397.621388	0.767658037	0.167338734	4.587449762	4.49e-06	0.000167	Early_Up	Early_vs_Mid	NTPase	NTPase	CG3059
FBgn0000036	22.01207444	-2.719620133	0.593127006	-4.585223914	4.54e-06	0.000168	Mid_Up	Early_vs_Mid	nAChRalpha1	nicotinic Acetylcholine Receptor alpha1	CG5610
FBgn0039436	92.39801301	7.270614879	1.587727273	4.579259299	4.67e-06	0.000173	Early_Up	Early_vs_Mid	TwdlB	TweedleB	CG6478
FBgn0030629	389.755459	-1.197959854	0.261754806	-4.576648935	4.72e-06	0.000174	Mid_Up	Early_vs_Mid	CG9123	uncharacterized protein	CG9123
FBgn0263216	20.23068584	7.367528084	1.611371622	4.572209155	4.83e-06	0.000177	Early_Up	Early_vs_Mid	CG43386	uncharacterized protein	CG43386
FBgn0267339	79.50377002	-2.572120862	0.56408544	-4.559807221	5.12e-06	0.000188	Mid_Up	Early_vs_Mid	p38c	p38c MAP kinase	CG33338
FBgn0037429	11.97387537	7.586073175	1.665200325	4.555651989	5.22e-06	0.000191	Early_Up	Early_vs_Mid	Osi19	Osiris 19	CG15189
FBgn0014417	716.2910346	1.054868546	0.231836813	4.550047642	5.36e-06	0.000195	Early_Up	Early_vs_Mid	CG13397	uncharacterized protein	CG13397
FBgn0033133	96.13580953	-2.630821861	0.578790334	-4.545379743	5.48e-06	0.000199	Mid_Up	Early_vs_Mid	Tsp42Ek	Tetraspanin 42Ek	CG12841
FBgn0000542	556.9574816	0.904819343	0.199159523	4.543188948	5.54e-06	2e-04	Early_Up	Early_vs_Mid	ec	echinus	CG2904
FBgn0035090	1199.431785	1.960244134	0.431484612	4.543022109	5.55e-06	2e-04	Early_Up	Early_vs_Mid	CG2736	uncharacterized protein	CG2736
FBgn0038535	5067.472486	0.602422742	0.132891318	4.533198651	5.81e-06	0.000209	Early_Up	Early_vs_Mid	alt	aluminum tubes	CG18212
FBgn0032940	2513.462455	0.713857904	0.157552924	4.530908638	5.87e-06	0.00021	Early_Up	Early_vs_Mid	Mondo	mondo	CG18362
FBgn0031619	24.70353719	8.294549194	1.831508668	4.528806956	5.93e-06	0.000212	Early_Up	Early_vs_Mid	CG3355	uncharacterized protein	CG3355
FBgn0051116	127.6274791	2.303399237	0.509549463	4.520462496	6.17e-06	0.00022	Early_Up	Early_vs_Mid	ClC-a	Chloride channel-a	CG31116
FBgn0259170	2531.333247	0.559555246	0.124082019	4.509559485	6.5e-06	0.00023	Early_Up	Early_vs_Mid	alpha-Man-Ia	alpha-Mannosidase class I a	CG42275
FBgn0000451	29.10847044	7.03466576	1.560949793	4.506657286	6.59e-06	0.000233	Early_Up	Early_vs_Mid	ect	ectodermal	CG6611
FBgn0037960	199.7063045	-0.937741147	0.208149947	-4.505123166	6.63e-06	0.000234	Mid_Up	Early_vs_Mid	mthl5	methuselah-like 5	CG6965
FBgn0043791	13.9704568	4.907292947	1.090262122	4.50102122	6.76e-06	0.000238	Early_Up	Early_vs_Mid	phu	phurba tashi	CG8147
FBgn0031975	162.0473445	2.609617325	0.580117403	4.498429645	6.85e-06	0.00024	Early_Up	Early_vs_Mid	Tg	Transglutaminase	CG7356
FBgn0034720	33.24519367	2.223374869	0.494350898	4.49756414	6.87e-06	0.00024	Early_Up	Early_vs_Mid	Liprin-gamma	Liprin-gamma	CG11206
FBgn0004644	743.6383479	-0.989561527	0.220173445	-4.494463563	6.97e-06	0.000242	Mid_Up	Early_vs_Mid	hh	hedgehog	CG4637
FBgn0036872	65.7098621	3.421926845	0.76129446	4.494879477	6.96e-06	0.000242	Early_Up	Early_vs_Mid	CG12519	uncharacterized protein	CG12519
FBgn0083972	108.8978121	2.12734753	0.473394675	4.493813815	7e-06	0.000242	Early_Up	Early_vs_Mid	CG34136	uncharacterized protein	CG34136
FBgn0037125	15.28464539	6.968594401	1.551095309	4.49269259	7.03e-06	0.000243	Early_Up	Early_vs_Mid	CG14573	uncharacterized protein	CG14573
FBgn0064237	904.8030755	2.205910822	0.491515385	4.487979198	7.19e-06	0.000247	Early_Up	Early_vs_Mid	Idgf5	Imaginal disc growth factor 5	CG5154
FBgn0011710	4233.596277	-0.448122376	0.099911261	-4.485203876	7.28e-06	0.00025	Mid_Up	Early_vs_Mid	Sep1	Septin 1	CG1403
FBgn0286198	1575.373592	1.814234537	0.405440389	4.474725719	7.65e-06	0.000262	Early_Up	Early_vs_Mid	LKRSDH	Lysine ketoglutarate reductase/saccharopine dehydrogenase	CG7144
FBgn0002533	98.802561	-2.791285041	0.624111665	-4.472412864	7.73e-06	0.000264	Mid_Up	Early_vs_Mid	Lcp2	Larval cuticle protein 2	CG8697
FBgn0033033	491.5492162	-1.328420875	0.297466818	-4.465778348	7.98e-06	0.00027	Mid_Up	Early_vs_Mid	scaf	scarface	CG11066
FBgn0034725	94.59842685	-1.215306393	0.27219034	-4.464913759	8.01e-06	0.00027	Mid_Up	Early_vs_Mid	CG6044	uncharacterized protein	CG6044
FBgn0046878	505.0516164	2.958874199	0.662606954	4.465504296	7.99e-06	0.00027	Early_Up	Early_vs_Mid	Obp83cd	Odorant-binding protein 83cd	CG15582
FBgn0034451	832.331265	-0.550431414	0.1233756	-4.461428478	8.14e-06	0.000274	Mid_Up	Early_vs_Mid	TBCB	tubulin-binding cofactor B	CG11242
FBgn0010549	157.1643433	1.863700849	0.418990255	4.448076836	8.66e-06	0.000291	Early_Up	Early_vs_Mid	l(2)03659	lethal (2) 03659	CG8799
FBgn0030603	891.4624068	0.552827536	0.124424542	4.443074704	8.87e-06	0.000296	Early_Up	Early_vs_Mid	CG5541	uncharacterized protein	CG5541
FBgn0286071	1964.233052	0.841808095	0.189453667	4.443345489	8.86e-06	0.000296	Early_Up	Early_vs_Mid	AdamTS-A	ADAM metallopeptidase with thrombospondin type 1 motif A	CG14869
FBgn0033467	177.3411476	-1.086114263	0.244490962	-4.442349332	8.9e-06	0.000296	Mid_Up	Early_vs_Mid	Pdrg1	Pdrg1 prefoldin-like subunit	CG15863
FBgn0259682	1992.105597	1.932663004	0.435179004	4.441075942	8.95e-06	0.000297	Early_Up	Early_vs_Mid	Jabba	jabba	CG42351
FBgn0263316	1197.159404	1.222870906	0.276200752	4.427471316	9.53e-06	0.000315	Early_Up	Early_vs_Mid	Mrp4	Multidrug resistance protein 4	CG14709
FBgn0035484	1334.695183	2.127174245	0.480905967	4.423264405	9.72e-06	0.000321	Early_Up	Early_vs_Mid	CG11594	uncharacterized protein	CG11594
FBgn0004870	964.9533599	-1.214735806	0.274867227	-4.419354823	9.9e-06	0.000325	Mid_Up	Early_vs_Mid	bab1	bric a brac 1	CG9097
FBgn0038528	10.12228349	7.350436906	1.663311424	4.419158555	9.91e-06	0.000325	Early_Up	Early_vs_Mid	CG14326	uncharacterized protein	CG14326
FBgn0261801	609.2888681	-0.750647955	0.170048705	-4.414311491	1.01e-05	0.000331	Mid_Up	Early_vs_Mid	CG42747	uncharacterized protein	CG42747
FBgn0013308	110.6824351	2.92045497	0.66305091	4.404571242	1.06e-05	0.000345	Early_Up	Early_vs_Mid	Odc2	Ornithine decarboxylase 2	CG8719
FBgn0050360	48.82849825	-2.911845971	0.661426786	-4.402370806	1.07e-05	0.000348	Mid_Up	Early_vs_Mid	Mal-A6	Maltase A6	CG30360
FBgn0037594	31.87479554	-3.148630802	0.716656462	-4.393500887	1.12e-05	0.000361	Mid_Up	Early_vs_Mid	Or85d	Odorant receptor 85d	CG11742
FBgn0039612	434.2800957	1.976685352	0.450298042	4.389726733	1.13e-05	0.000367	Early_Up	Early_vs_Mid	Nepl19	Neprilysin-like 19	CG14523
FBgn0016123	200.1688909	1.103074423	0.251507988	4.385842506	1.16e-05	0.000372	Early_Up	Early_vs_Mid	Alp4	Alkaline phosphatase 4	CG1462
FBgn0042118	82.06288501	3.350674977	0.764446959	4.383135988	1.17e-05	0.000376	Early_Up	Early_vs_Mid	Cpr65Ax2	Cuticular protein 65Ax2	CG18777
FBgn0033437	34.05649878	-2.292159388	0.52459638	-4.369377057	1.25e-05	0.000399	Mid_Up	Early_vs_Mid	CG12926	uncharacterized protein	CG12926
FBgn0025683	4546.30505	0.839910067	0.192255051	4.368728226	1.25e-05	0.000399	Early_Up	Early_vs_Mid	CG3164	uncharacterized protein	CG3164
FBgn0024196	5539.511226	-0.737349948	0.169200308	-4.357852269	1.31e-05	0.000418	Mid_Up	Early_vs_Mid	robl	roadblock	CG10751
FBgn0030890	1408.920067	0.565719754	0.129823078	4.357620866	1.31e-05	0.000418	Early_Up	Early_vs_Mid	CG7536	uncharacterized protein	CG7536
FBgn0035699	441.9667529	-0.852982854	0.195868935	-4.354865436	1.33e-05	0.000422	Mid_Up	Early_vs_Mid	CG13300	uncharacterized protein	CG13300
FBgn0039155	1456.166666	-1.057246034	0.243281107	-4.345779445	1.39e-05	0.000437	Mid_Up	Early_vs_Mid	Kal1	Kallmann syndrome 1	CG6173
FBgn0284226	160.6195487	-1.078169038	0.248106643	-4.345587138	1.39e-05	0.000437	Mid_Up	Early_vs_Mid	CG46310	uncharacterized protein	CG46310
FBgn0015039	126.8338422	-2.040535761	0.470742222	-4.334720082	1.46e-05	0.000458	Mid_Up	Early_vs_Mid	Cyp9b2	Cytochrome P450-9b2	CG4486
FBgn0023000	1377.119619	-0.801430337	0.184998121	-4.332099876	1.48e-05	0.000463	Mid_Up	Early_vs_Mid	mth	methuselah	CG6936
FBgn0004780	14.50523123	7.868365364	1.817517753	4.329182124	1.5e-05	0.000467	Early_Up	Early_vs_Mid	Ccp84Ad	Ccp84Ad	CG2341
FBgn0037239	925.3097845	1.907955907	0.441386508	4.322642115	1.54e-05	0.00048	Early_Up	Early_vs_Mid	Sfxn1-3	Sideroflexin 1/3	CG11739
FBgn0285991	1880.774076	-0.577937873	0.133943182	-4.314798755	1.6e-05	0.000496	Mid_Up	Early_vs_Mid	hpRNA:CR18854	hairpin RNA:CR18854	CR18854
FBgn0045063	1378.368055	0.528379314	0.122679999	4.306971929	1.66e-05	0.000513	Early_Up	Early_vs_Mid	fdl	fused lobes	CG8824
FBgn0032079	199.5067272	0.907540427	0.211448637	4.292013607	1.77e-05	0.000545	Early_Up	Early_vs_Mid	CG31886	uncharacterized protein	CG31886
FBgn0051288	72.27609309	-2.692857913	0.627362671	-4.292346414	1.77e-05	0.000545	Mid_Up	Early_vs_Mid	CG31288	uncharacterized protein	CG31288
FBgn0035390	2397.261913	-0.536859121	0.125344538	-4.283067518	1.84e-05	0.000566	Mid_Up	Early_vs_Mid	scramb2	scramblase 2	CG1893
FBgn0036873	14.47501745	7.862492384	1.836960249	4.280164684	1.87e-05	0.000572	Early_Up	Early_vs_Mid	CG18294	uncharacterized protein	CG18294
FBgn0038981	2887.344293	-0.505519863	0.118185199	-4.277353405	1.89e-05	0.000578	Mid_Up	Early_vs_Mid	CG5346	uncharacterized protein	CG5346
FBgn0031632	584.7834254	-1.706852793	0.399535988	-4.272087733	1.94e-05	0.00059	Mid_Up	Early_vs_Mid	CG15628	uncharacterized protein	CG15628
FBgn0038662	470.9662663	1.27928725	0.300246835	4.260785136	2.04e-05	0.000619	Early_Up	Early_vs_Mid	Mpc1	Mitochondrial pyruvate carrier	CG14290
FBgn0038172	433.9520755	1.920168998	0.451403039	4.253779512	2.1e-05	0.000637	Early_Up	Early_vs_Mid	Adgf-D	Adenosine deaminase-related growth factor D	CG9621
FBgn0020416	838.1973701	1.820865609	0.428265654	4.251719907	2.12e-05	0.00064	Early_Up	Early_vs_Mid	Idgf1	Imaginal disc growth factor 1	CG4472
FBgn0263199	815.1196097	0.981768748	0.230918944	4.251572996	2.12e-05	0.00064	Early_Up	Early_vs_Mid	Galk	Galactokinase	CG5288
FBgn0085440	113.2197501	1.611645352	0.379470204	4.247093276	2.17e-05	0.000651	Early_Up	Early_vs_Mid	Lgr4	Leucine-rich repeat-containing G protein-coupled receptor 4	CG34411
FBgn0033128	178.1791297	2.352727134	0.554092065	4.246094255	2.18e-05	0.000652	Early_Up	Early_vs_Mid	Tsp42Eg	Tetraspanin 42Eg	CG12142
FBgn0037238	92.30996359	1.145767209	0.269894891	4.245234888	2.18e-05	0.000653	Early_Up	Early_vs_Mid	CG1090	uncharacterized protein	CG1090
FBgn0284237	363.7035345	2.547249992	0.600629398	4.240967894	2.23e-05	0.000664	Early_Up	Early_vs_Mid	CG46321	uncharacterized protein	CG46321
FBgn0262570	79.90092399	1.412199375	0.33314051	4.239050282	2.24e-05	0.000668	Early_Up	Early_vs_Mid	CG43110	uncharacterized protein	CG43110
FBgn0033584	283.8085291	1.25843185	0.297138169	4.235174006	2.28e-05	0.000677	Early_Up	Early_vs_Mid	CG7737	uncharacterized protein	CG7737
FBgn0027585	79.7789446	-1.49911845	0.354166405	-4.232808167	2.31e-05	0.000683	Mid_Up	Early_vs_Mid	CG8740	uncharacterized protein	CG8740
FBgn0033392	232.243504	0.927718184	0.219502896	4.226450769	2.37e-05	7e-04	Early_Up	Early_vs_Mid	CG8027	uncharacterized protein	CG8027
FBgn0261041	175.5341483	1.64374805	0.388961798	4.225988413	2.38e-05	7e-04	Early_Up	Early_vs_Mid	stj	straightjacket	CG12295
FBgn0010109	173.2480118	-1.45266103	0.343935933	-4.223638452	2.4e-05	0.000705	Mid_Up	Early_vs_Mid	dpn	deadpan	CG8704
FBgn0034885	1874.366251	2.192535085	0.519249938	4.222504281	2.42e-05	0.000707	Early_Up	Early_vs_Mid	Eglp4	Entomoglyceroporin 4	CG4019
FBgn0035409	96.43120691	2.641732631	0.625804121	4.221341057	2.43e-05	0.000709	Early_Up	Early_vs_Mid	CG14963	uncharacterized protein	CG14963
FBgn0003065	15.11712163	7.900725323	1.873669489	4.216712376	2.48e-05	0.00072	Early_Up	Early_vs_Mid	CG2150	uncharacterized protein	CG2150
FBgn0034447	687.3687155	0.648812393	0.15385904	4.216927349	2.48e-05	0.00072	Early_Up	Early_vs_Mid	CG7744	uncharacterized protein	CG7744
FBgn0039635	6066.057298	1.365220929	0.324286996	4.209915736	2.55e-05	0.00074	Early_Up	Early_vs_Mid	Pdhb	Pyruvate dehydrogenase E1 beta subunit	CG11876
FBgn0038865	166.6029277	2.421359708	0.575387225	4.208226395	2.57e-05	0.000744	Early_Up	Early_vs_Mid	cDIP	Common Dpr-interacting protein	CG10824
FBgn0004198	1099.237991	-1.284217774	0.305534343	-4.203186329	2.63e-05	0.000758	Mid_Up	Early_vs_Mid	ct	cut	CG11387
FBgn0031434	146.3523747	-0.92500513	0.220180467	-4.201122567	2.66e-05	0.000763	Mid_Up	Early_vs_Mid	insv	insensitive	CG3227
FBgn0266304	151.429529	1.347880002	0.320890084	4.20044142	2.66e-05	0.000764	Early_Up	Early_vs_Mid	asRNA:CR44969	antisense RNA:CR44969	CR44969
FBgn0053302	20.98215662	6.604840925	1.573604572	4.197268516	2.7e-05	0.000773	Early_Up	Early_vs_Mid	Cpr31A	Cuticular protein 31A	CG33302
FBgn0039883	2590.843507	-1.411569872	0.33640696	-4.196018625	2.72e-05	0.000775	Mid_Up	Early_vs_Mid	RhoGAP100F	Rho GTPase activating protein at 100F	CG1976
FBgn0259677	603.0747581	1.18103395	0.281665859	4.193031962	2.75e-05	0.000783	Early_Up	Early_vs_Mid	CG42346	uncharacterized protein	CG42346
FBgn0028325	6159.716967	1.708437234	0.407553212	4.191936623	2.77e-05	0.000785	Early_Up	Early_vs_Mid	Pdha	Pyruvate dehydrogenase E1 alpha subunit	CG7010
FBgn0260653	166.9668896	3.834434296	0.916228437	4.185019958	2.85e-05	0.000807	Early_Up	Early_vs_Mid	serp	serpentine	CG32209
FBgn0011695	63.55031852	3.14259125	0.751240678	4.183201657	2.87e-05	0.000812	Early_Up	Early_vs_Mid	EbpIII	Ejaculatory bulb protein III	CG11390
FBgn0034618	1484.338877	1.092764949	0.261445268	4.179708269	2.92e-05	0.000822	Early_Up	Early_vs_Mid	CG9485	uncharacterized protein	CG9485
FBgn0266350	20.1158923	-7.446867014	1.78198547	-4.178971792	2.93e-05	0.000823	Mid_Up	Early_vs_Mid	lncRNA:CR44999	long non-coding RNA:CR44999	CR44999
FBgn0034204	65.24223034	4.050741216	0.970792589	4.172612421	3.01e-05	0.000844	Early_Up	Early_vs_Mid	CG10953	uncharacterized protein	CG10953
FBgn0024989	66.0807168	2.80280593	0.671853685	4.171750472	3.02e-05	0.000845	Early_Up	Early_vs_Mid	CG3777	uncharacterized protein	CG3777
FBgn0030040	40.77726433	-3.549033578	0.853557793	-4.157930027	3.21e-05	0.000896	Mid_Up	Early_vs_Mid	CG15347	uncharacterized protein	CG15347
FBgn0004055	816.2449308	0.597299513	0.143742055	4.155356723	3.25e-05	0.000902	Early_Up	Early_vs_Mid	uzip	unzipped	CG3533
FBgn0024150	38.13253483	2.019387075	0.48605731	4.154627516	3.26e-05	0.000902	Early_Up	Early_vs_Mid	Ac78C	Adenylyl cyclase 78C	CG10564
FBgn0043783	279.7947907	2.617500541	0.630025061	4.154597498	3.26e-05	0.000902	Early_Up	Early_vs_Mid	CG32444	uncharacterized protein	CG32444
FBgn0261547	1055.766478	-1.076118377	0.259086333	-4.153512716	3.27e-05	0.000902	Mid_Up	Early_vs_Mid	Exn	Ephexin	CG42665
FBgn0261799	123.3408843	-1.012891699	0.243833712	-4.154026489	3.27e-05	0.000902	Mid_Up	Early_vs_Mid	dsx-c73A	doublesex cognate 73A	CG32159
FBgn0011706	52.90616441	-2.64090512	0.635953641	-4.152669232	3.29e-05	0.000903	Mid_Up	Early_vs_Mid	rpr	reaper	CG4319
FBgn0027073	429.9570065	2.460144472	0.592803423	4.150017321	3.32e-05	0.000911	Early_Up	Early_vs_Mid	Ugt49B1	UDP-glycosyltransferase family 49 member B1	CG4302
FBgn0034199	251.9861551	-0.691188918	0.166751376	-4.145026783	3.4e-05	0.000929	Mid_Up	Early_vs_Mid	Gbp1	Growth-blocking peptide 1	CG15917
FBgn0083941	18.34824074	3.349714384	0.808344901	4.143917257	3.41e-05	0.000931	Early_Up	Early_vs_Mid	CG34105	uncharacterized protein	CG34105
FBgn0031097	2307.827407	3.384326771	0.81804225	4.13710511	3.52e-05	0.000957	Early_Up	Early_vs_Mid	obst-A	obstructor-A	CG17052
FBgn0021768	1886.852594	-0.464627968	0.112444313	-4.132071752	3.6e-05	0.000976	Mid_Up	Early_vs_Mid	nudC	nudC	CG9710
FBgn0028872	49.63787855	4.377723541	1.059935492	4.130179217	3.62e-05	0.000982	Early_Up	Early_vs_Mid	CG18095	uncharacterized protein	CG18095
FBgn0030574	64.28474186	1.57466657	0.381721552	4.125170719	3.7e-05	0.001000777	Early_Up	Early_vs_Mid	sbm	sobremesa	CG9413
FBgn0003254	11.72653634	3.280345818	0.795350482	4.124402879	3.72e-05	0.001001708	Early_Up	Early_vs_Mid	rib	ribbon	CG7230
FBgn0033366	1813.003083	2.104409555	0.510331436	4.123613417	3.73e-05	0.001002738	Early_Up	Early_vs_Mid	Ance-4	Ance-4	CG8196
FBgn0013307	522.7936667	2.514407606	0.610357315	4.119566593	3.8e-05	0.001013223	Early_Up	Early_vs_Mid	Odc1	Ornithine decarboxylase 1	CG8721
FBgn0033434	2489.42449	-0.398036102	0.09660927	-4.120061154	3.79e-05	0.001013223	Mid_Up	Early_vs_Mid	CG1902	uncharacterized protein	CG1902
FBgn0051715	376.1571551	-1.13796031	0.276198865	-4.120075977	3.79e-05	0.001013223	Mid_Up	Early_vs_Mid	CG31715	uncharacterized protein	CG31715
FBgn0051176	106.995117	-1.411954407	0.343095411	-4.115340405	3.87e-05	0.001029517	Mid_Up	Early_vs_Mid	CG31176	uncharacterized protein	CG31176
FBgn0001256	66.02169003	3.931385214	0.955985575	4.112389683	3.92e-05	0.001040297	Early_Up	Early_vs_Mid	ImpL1	Ecdysone-inducible gene L1	CG10717
FBgn0014032	78.54103879	-1.662477639	0.405384792	-4.100986701	4.11e-05	0.001090335	Mid_Up	Early_vs_Mid	Sptr	Sepiapterin reductase	CG12117
FBgn0038257	194.2711296	2.37901996	0.580731932	4.096588854	4.19e-05	0.001108627	Early_Up	Early_vs_Mid	smp-30	Senescence marker protein-30	CG7390
FBgn0283442	4676.329845	0.527588139	0.128838839	4.094946407	4.22e-05	0.001113888	Early_Up	Early_vs_Mid	vas	vasa	CG46283
FBgn0260632	311.8170734	1.237078592	0.302377551	4.091172074	4.29e-05	0.001129518	Early_Up	Early_vs_Mid	dl	dorsal	CG6667
FBgn0010352	4277.581538	0.471828678	0.115399078	4.088669383	4.34e-05	0.001139097	Early_Up	Early_vs_Mid	Nc73EF	Neural conserved at 73EF	CG11661
FBgn0037372	968.2005224	-0.49693135	0.121597554	-4.086688699	4.38e-05	0.001146177	Mid_Up	Early_vs_Mid	CG2091	uncharacterized protein	CG2091
FBgn0262808	57.13327816	1.693008245	0.414547439	4.083991571	4.43e-05	0.001156866	Early_Up	Early_vs_Mid	CG43179	uncharacterized protein	CG43179
FBgn0039787	72.79646374	4.843813949	1.18635269	4.082945982	4.45e-05	0.001159383	Early_Up	Early_vs_Mid	CG9702	uncharacterized protein	CG9702
FBgn0034440	282.0242903	1.762928337	0.431937686	4.081441358	4.48e-05	0.001161513	Early_Up	Early_vs_Mid	CG10073	uncharacterized protein	CG10073
FBgn0037801	2639.576593	1.709739257	0.418888748	4.081607027	4.47e-05	0.001161513	Early_Up	Early_vs_Mid	CG3999	uncharacterized protein	CG3999
FBgn0040842	9.965123703	6.345253112	1.558134857	4.072338849	4.65e-05	0.001205076	Early_Up	Early_vs_Mid	CG15212	uncharacterized protein	CG15212
FBgn0020639	274.5459216	5.362841417	1.317531332	4.070371071	4.69e-05	0.001212501	Early_Up	Early_vs_Mid	Lcp65Af	Lcp65Af	CG10533
FBgn0010314	1216.20659	-0.546438721	0.134279873	-4.069401544	4.71e-05	0.001214758	Mid_Up	Early_vs_Mid	Cks30A	Cyclin-dependent kinase subunit 30A	CG3738
FBgn0033482	3676.68515	0.614009867	0.151079024	4.064163568	4.82e-05	0.00123951	Early_Up	Early_vs_Mid	CG1371	uncharacterized protein	CG1371
FBgn0052656	1873.548231	5.806337505	1.429345299	4.062235701	4.86e-05	0.001246934	Early_Up	Early_vs_Mid	Muc11A	Mucin 11A	CG32656
FBgn0037607	52343.82961	1.27359053	0.314003673	4.055973347	4.99e-05	0.001277899	Early_Up	Early_vs_Mid	CG8036	uncharacterized protein	CG8036
FBgn0033658	14.52181939	7.828679975	1.93171879	4.052701674	5.06e-05	0.001292956	Early_Up	Early_vs_Mid	Twdlbeta	Tweedlebeta	CG8986
FBgn0038110	829.0211157	-0.530807189	0.131179139	-4.04642989	5.2e-05	0.001325056	Mid_Up	Early_vs_Mid	CG8031	uncharacterized protein	CG8031
FBgn0038487	32.50976069	5.197812786	1.286891335	4.0390456	5.37e-05	0.001364364	Early_Up	Early_vs_Mid	TwdlW	TweedleW	CG4060
FBgn0000721	2643.887292	0.841519188	0.208716038	4.031885598	5.53e-05	0.001403433	Early_Up	Early_vs_Mid	for	foraging	CG10033
FBgn0029804	375.4437887	-1.833787435	0.455239089	-4.028185359	5.62e-05	0.001422482	Mid_Up	Early_vs_Mid	CG3097	uncharacterized protein	CG3097
FBgn0039613	506.8128583	1.897594601	0.471230016	4.026896714	5.65e-05	0.001427076	Early_Up	Early_vs_Mid	Nepl20	Neprilysin-like 20	CG14527
FBgn0038147	612.6110439	2.099578806	0.523396513	4.011449744	6.03e-05	0.001520338	Early_Up	Early_vs_Mid	CCHa2	CCHamide-2	CG14375
FBgn0038866	24.93263061	3.0486013	0.760496645	4.008697892	6.11e-05	0.001534712	Early_Up	Early_vs_Mid	CG5810	uncharacterized protein	CG5810
FBgn0030653	474.5181641	-2.036774089	0.508253222	-4.007400249	6.14e-05	0.001539714	Mid_Up	Early_vs_Mid	CG7860	uncharacterized protein	CG7860
FBgn0260233	29.29944953	-7.545805041	1.88388904	-4.005440278	6.19e-05	0.001549072	Mid_Up	Early_vs_Mid	CG42507	uncharacterized protein	CG42507
FBgn0039611	648.7021304	1.939867185	0.484623644	4.002832322	6.26e-05	0.001555835	Early_Up	Early_vs_Mid	Nepl18	Neprilysin-like 18	CG14528
FBgn0051664	350.0685103	2.651593926	0.662346427	4.003333934	6.25e-05	0.001555835	Early_Up	Early_vs_Mid	CG31664	uncharacterized protein	CG31664
FBgn0259111	526.6891718	2.079641404	0.519488993	4.003244404	6.25e-05	0.001555835	Early_Up	Early_vs_Mid	Ndae1	Na[+]-driven anion exchanger 1	CG42253
FBgn0027527	146.9672599	5.79343019	1.448756998	3.998897123	6.36e-05	0.001578428	Early_Up	Early_vs_Mid	Osi6	Osiris 6	CG1151
FBgn0053267	33.27960727	2.555411762	0.639215803	3.997729325	6.4e-05	0.001579245	Early_Up	Early_vs_Mid	CG33267	uncharacterized protein	CG33267
FBgn0264442	1251.780269	-1.286915039	0.321901013	-3.997859552	6.39e-05	0.001579245	Mid_Up	Early_vs_Mid	ab	abrupt	CG43860
FBgn0000536	883.3958189	0.616092579	0.154250266	3.99411032	6.49e-05	0.001600035	Early_Up	Early_vs_Mid	eas	easily shocked	CG3525
FBgn0286898	2593.178377	0.415890453	0.104188311	3.991718928	6.56e-05	0.001612714	Early_Up	Early_vs_Mid	NA	NA	NA
FBgn0267319	14.31196172	-3.343888744	0.837972133	-3.990453395	6.59e-05	0.001617797	Mid_Up	Early_vs_Mid	lncRNA:CR45755	long non-coding RNA:CR45755	CR45755
FBgn0025809	1543.103808	-0.439494357	0.110163202	-3.989484224	6.62e-05	0.001620874	Mid_Up	Early_vs_Mid	Paf-AHalpha	Platelet-activating factor acetylhydrolase alpha	CG8962
FBgn0035436	611.5906981	0.779086469	0.195456494	3.985984063	6.72e-05	0.001641374	Early_Up	Early_vs_Mid	CG12016	uncharacterized protein	CG12016
FBgn0037713	183.021333	-0.799293677	0.200555468	-3.985399582	6.74e-05	0.001641843	Mid_Up	Early_vs_Mid	CG16790	uncharacterized protein	CG16790
FBgn0036612	69.97192423	2.940981172	0.73851091	3.982312423	6.82e-05	0.001659714	Early_Up	Early_vs_Mid	CG4998	uncharacterized protein	CG4998
FBgn0010313	669.7349702	-0.711960143	0.179050989	-3.976298294	7e-05	0.001698547	Mid_Up	Early_vs_Mid	corto	corto	CG2530
FBgn0000346	514.1609867	-0.641899701	0.161581208	-3.972613575	7.11e-05	0.00172132	Mid_Up	Early_vs_Mid	comt	comatose	CG1618
FBgn0052571	27.72030054	3.535772304	0.890398152	3.971001394	7.16e-05	0.001727597	Early_Up	Early_vs_Mid	TwdlX	TweedleX	CG32571
FBgn0259163	136.7829462	2.25019139	0.566696062	3.970720004	7.17e-05	0.001727597	Early_Up	Early_vs_Mid	CG42268	uncharacterized protein	CG42268
FBgn0010039	451.1948532	-1.016699678	0.257103448	-3.954438131	7.67e-05	0.001841646	Mid_Up	Early_vs_Mid	GstD3	Glutathione S transferase D3	CG4381
FBgn0259986	92.00333136	-1.745962251	0.441463762	-3.954939006	7.66e-05	0.001841646	Mid_Up	Early_vs_Mid	nab	nab	CG33545
FBgn0015919	277.3799491	-0.842169625	0.213049753	-3.952924663	7.72e-05	0.001849378	Mid_Up	Early_vs_Mid	caup	caupolican	CG10605
FBgn0085399	1991.674302	0.738644382	0.186975877	3.950479573	7.8e-05	0.001864391	Early_Up	Early_vs_Mid	CG34370	uncharacterized protein	CG34370
FBgn0020503	1543.520575	0.654127441	0.165681576	3.948100069	7.88e-05	0.001879008	Early_Up	Early_vs_Mid	CLIP-190	Cytoplasmic linker protein 190	CG5020
FBgn0028622	247.9926677	0.786060863	0.199314812	3.943815585	8.02e-05	0.001904809	Early_Up	Early_vs_Mid	qsm	quasimodo	CG13432
FBgn0038450	30.91688917	-5.758753263	1.460062981	-3.944181408	8.01e-05	0.001904809	Mid_Up	Early_vs_Mid	CG17560	uncharacterized protein	CG17560
FBgn0287209	106.5021777	2.41972474	0.613687892	3.942924034	8.05e-05	0.001907865	Early_Up	Early_vs_Mid	NA	NA	NA
FBgn0020764	916.3767348	0.720038937	0.182773792	3.939508667	8.16e-05	0.001931146	Early_Up	Early_vs_Mid	Alas	Aminolevulinate synthase	CG3017
FBgn0028475	1713.597752	0.39070994	0.099202598	3.938505137	8.2e-05	0.001935156	Early_Up	Early_vs_Mid	Hrd3	HMG-coA reductase degradation 3	CG10221
FBgn0034075	523.2838025	0.899723639	0.228981606	3.929239796	8.52e-05	0.002007024	Early_Up	Early_vs_Mid	Asph	Aspartyl beta-hydroxylase	CG8421
FBgn0024289	220.1291338	2.903720834	0.739634536	3.925885951	8.64e-05	0.002030932	Early_Up	Early_vs_Mid	Sodh-1	Sorbitol dehydrogenase 1	CG1982
FBgn0263397	851.2716449	0.526426321	0.13415562	3.923997521	8.71e-05	0.002042645	Early_Up	Early_vs_Mid	Ih	I[[h]] channel	CG8585
FBgn0036750	36.21890673	-5.339794096	1.361249888	-3.922714077	8.76e-05	0.002048889	Mid_Up	Early_vs_Mid	CG6034	uncharacterized protein	CG6034
FBgn0040010	2065.122002	-0.490718694	0.125111307	-3.922256957	8.77e-05	0.002048889	Mid_Up	Early_vs_Mid	CG17493	uncharacterized protein	CG17493
FBgn0000180	1596.787665	-0.873881181	0.222882503	-3.920815538	8.82e-05	0.002056899	Mid_Up	Early_vs_Mid	bib	big brain	CG4722
FBgn0003071	2286.795115	0.561468573	0.143255295	3.919356521	8.88e-05	0.002065096	Early_Up	Early_vs_Mid	Pfk	Phosphofructokinase	CG4001
FBgn0040234	795.0377643	1.194436978	0.304994928	3.916251934	8.99e-05	0.002087527	Early_Up	Early_vs_Mid	c12.2	c12.2	CG12149
FBgn0023479	2925.128344	1.576483175	0.402906774	3.912774065	9.12e-05	0.002109099	Early_Up	Early_vs_Mid	teq	Tequila	CG4821
FBgn0036255	121.7047427	-0.999801987	0.255497032	-3.913164781	9.11e-05	0.002109099	Mid_Up	Early_vs_Mid	Atg12	Autophagy-related 12	CG10861
FBgn0261698	144.808842	1.049921243	0.26864025	3.908279729	9.3e-05	0.002139889	Early_Up	Early_vs_Mid	SLO2	slowpoke 2	CG42732
FBgn0262036	19.16849846	-3.68633816	0.943099474	-3.908747975	9.28e-05	0.002139889	Mid_Up	Early_vs_Mid	CG42847	uncharacterized protein	CG42847
FBgn0038349	1471.810112	-0.509624095	0.130559202	-3.903394699	9.49e-05	0.002179088	Mid_Up	Early_vs_Mid	AOX3	Aldehyde oxidase 3	CG6045
FBgn0086906	659.0027383	1.189597691	0.304967811	3.90073197	9.59e-05	0.002198692	Early_Up	Early_vs_Mid	sls	sallimus	CG1915
FBgn0035515	588.9099612	-0.59866097	0.153585526	-3.89789967	9.7e-05	0.00222002	Mid_Up	Early_vs_Mid	CG14997	uncharacterized protein	CG14997
FBgn0036862	354.6098095	-1.208704804	0.310232705	-3.896123086	9.77e-05	0.002231805	Mid_Up	Early_vs_Mid	Gbs-76A	Glycogen binding subunit 76A	CG9619
FBgn0027610	1088.395537	1.192434889	0.306261892	3.893513758	9.88e-05	0.002251374	Early_Up	Early_vs_Mid	Dic1	Dicarboxylate carrier 1	CG8790
FBgn0052512	544.5931924	-1.446762246	0.371859376	-3.890616555	1e-04	0.002273805	Mid_Up	Early_vs_Mid	CG32512	uncharacterized protein	CG32512
FBgn0032685	29.92295063	4.048915175	1.041673425	3.886933351	0.000102	0.002303897	Early_Up	Early_vs_Mid	CG10211	uncharacterized protein	CG10211
FBgn0036248	1256.996666	-0.476698867	0.122729953	-3.884128173	0.000103	0.002321258	Mid_Up	Early_vs_Mid	ssp	sunspot	CG17153
FBgn0264894	768.4366352	0.919838237	0.236801525	3.884426996	0.000103	0.002321258	Early_Up	Early_vs_Mid	CG44085	uncharacterized protein	CG44085
FBgn0039108	21.85312861	3.741916567	0.964053697	3.881439984	0.000104	0.00234235	Early_Up	Early_vs_Mid	CG10232	uncharacterized protein	CG10232
FBgn0005355	1102.31401	-0.524967317	0.135299394	-3.880041896	0.000104	0.002351124	Mid_Up	Early_vs_Mid	Su(fu)	Suppressor of fused	CG6054
FBgn0013773	160.3101382	1.145581884	0.295349794	3.878729248	0.000105	0.002359108	Early_Up	Early_vs_Mid	Cyp6a22	Cyp6a22	CG10240
FBgn0029791	791.5606581	0.546615509	0.14109742	3.874029076	0.000107	0.002400289	Early_Up	Early_vs_Mid	CG4096	uncharacterized protein	CG4096
FBgn0037533	4931.860891	0.723458945	0.186981599	3.869145142	0.000109	0.002443989	Early_Up	Early_vs_Mid	CD98hc	CD98 heavy chain	CG2791
FBgn0016693	2790.05503	1.051925493	0.272019595	3.867094549	0.00011	0.002459714	Early_Up	Early_vs_Mid	Past1	Putative Achaete Scute Target 1	CG6148
FBgn0259927	288.5109378	1.101961003	0.285074054	3.865525419	0.000111	0.002470662	Early_Up	Early_vs_Mid	CG42450	uncharacterized protein	CG42450
FBgn0287234	192.1668105	2.96107369	0.767056422	3.860307542	0.000113	0.002519014	Early_Up	Early_vs_Mid	NA	NA	NA
FBgn0015032	5.390221046	6.312980082	1.636118507	3.858510283	0.000114	0.002532582	Early_Up	Early_vs_Mid	Cyp4c3	Cytochrome P450-4c3	CG1438
FBgn0036600	50.02068111	4.922615483	1.280616306	3.843942529	0.000121	0.002682517	Early_Up	Early_vs_Mid	CG13043	uncharacterized protein	CG13043
FBgn0040359	134.3595555	3.79237708	0.987435005	3.840634637	0.000123	0.002709339	Early_Up	Early_vs_Mid	CG11380	uncharacterized protein	CG11380
FBgn0044011	16.19914543	2.946898579	0.767314932	3.840533341	0.000123	0.002709339	Early_Up	Early_vs_Mid	Spn43Ad	Serpin 43Ad	CG1859
FBgn0030634	235.5613447	1.39377508	0.363552873	3.833761697	0.000126	0.002775534	Early_Up	Early_vs_Mid	CG9164	uncharacterized protein	CG9164
FBgn0031296	114.3970679	1.20916368	0.315448571	3.833156309	0.000127	0.002775534	Early_Up	Early_vs_Mid	CG4415	uncharacterized protein	CG4415
FBgn0042094	1055.374608	1.402394708	0.365815963	3.833607199	0.000126	0.002775534	Early_Up	Early_vs_Mid	Adk3	Adenylate kinase 3	CG6612
FBgn0037796	50.59612939	1.921156934	0.50131779	3.832213765	0.000127	0.002780751	Early_Up	Early_vs_Mid	CG12814	uncharacterized protein	CG12814
FBgn0031942	11.9009531	7.581414391	1.979753526	3.829473866	0.000128	0.002797853	Early_Up	Early_vs_Mid	CG7203	uncharacterized protein	CG7203
FBgn0032136	14609.82309	2.038470427	0.532322129	3.829392608	0.000128	0.002797853	Early_Up	Early_vs_Mid	Apoltp	Apolipoprotein lipid transfer particle	CG15828
FBgn0265613	103.7649754	1.423299474	0.371689709	3.82926791	0.000129	0.002797853	Early_Up	Early_vs_Mid	asRNA:CR44431	antisense RNA:CR44431	CR44431
FBgn0022382	588.7356452	0.734392373	0.191939275	3.826170402	0.00013	0.002827784	Early_Up	Early_vs_Mid	Pka-R2	Protein kinase, cAMP-dependent, regulatory subunit type 2	CG15862
FBgn0011225	2258.857772	0.499658776	0.13083801	3.818911463	0.000134	0.002901049	Early_Up	Early_vs_Mid	jar	jaguar	CG5695
FBgn0085222	10.24029025	-5.461797794	1.430141294	-3.819061667	0.000134	0.002901049	Mid_Up	Early_vs_Mid	CG34193	uncharacterized protein	CG34193
FBgn0034135	122.8209916	-1.481682413	0.388283824	-3.815977699	0.000136	0.002930084	Mid_Up	Early_vs_Mid	Syn2	Syntrophin-like 2	CG4905
FBgn0003890	823.1402847	2.174528635	0.570151868	3.813946347	0.000137	0.002948605	Early_Up	Early_vs_Mid	betaTub97EF	beta-Tubulin at 97EF	CG4869
FBgn0023549	353.768932	-1.525215392	0.400285191	-3.810321806	0.000139	0.002980709	Mid_Up	Early_vs_Mid	Mct1	Monocarboxylate transporter 1	CG3456
FBgn0033000	1000.977636	-0.8129355	0.213349312	-3.810349763	0.000139	0.002980709	Mid_Up	Early_vs_Mid	CG14464	uncharacterized protein	CG14464
FBgn0034443	421.9682445	-1.015427051	0.266705327	-3.80729947	0.00014	0.003011591	Mid_Up	Early_vs_Mid	cer	crammer	CG10460
FBgn0259685	2791.718054	0.890475061	0.234017694	3.805161255	0.000142	0.00303193	Early_Up	Early_vs_Mid	crb	crumbs	CG6383
FBgn0034837	124.7166734	1.292290908	0.340844705	3.791436062	0.00015	0.003198417	Early_Up	Early_vs_Mid	RpL22-like	Ribosomal protein L22-like	CG9871
FBgn0038730	17.11282565	-5.663902061	1.498916987	-3.778662934	0.000158	0.003360586	Mid_Up	Early_vs_Mid	CG6300	uncharacterized protein	CG6300
FBgn0015777	2995.903032	-0.37348233	0.098915508	-3.775771253	0.00016	0.003390356	Mid_Up	Early_vs_Mid	nrv2	nervana 2	CG9261
FBgn0053556	1210.597225	-0.690609767	0.182917792	-3.775519924	0.00016	0.003390356	Mid_Up	Early_vs_Mid	form3	formin 3	CG33556
FBgn0032642	309.9524305	-0.783843247	0.207638198	-3.775043583	0.00016	0.00339042	Mid_Up	Early_vs_Mid	CG5110	uncharacterized protein	CG5110
FBgn0086611	301.3425034	3.927896864	1.041302887	3.772098314	0.000162	0.00342423	Early_Up	Early_vs_Mid	Lcp65Ag3	Larval cuticle protein	CG18779
FBgn0051495	91.47407567	-1.08604787	0.287998716	-3.771016353	0.000163	0.003432635	Mid_Up	Early_vs_Mid	CG31495	uncharacterized protein	CG31495
FBgn0051145	666.8493435	0.971051051	0.257612113	3.769430863	0.000164	0.003448019	Early_Up	Early_vs_Mid	CG31145	uncharacterized protein	CG31145
FBgn0015600	860.1716589	0.852773032	0.226492353	3.76512946	0.000166	0.003494784	Early_Up	Early_vs_Mid	toc	toucan	CG9660
FBgn0036433	1664.15868	0.520182663	0.138144735	3.765490328	0.000166	0.003494784	Early_Up	Early_vs_Mid	CG9628	uncharacterized protein	CG9628
FBgn0031909	581.3365332	-0.541179129	0.14380233	-3.763354385	0.000168	0.003500032	Mid_Up	Early_vs_Mid	CG5181	uncharacterized protein	CG5181
FBgn0037124	13.02505292	5.763033533	1.531114747	3.7639462	0.000167	0.003500032	Early_Up	Early_vs_Mid	CG14568	uncharacterized protein	CG14568
FBgn0040007	19379.75384	-0.732293628	0.194564989	-3.763748212	0.000167	0.003500032	Mid_Up	Early_vs_Mid	RpL38	Ribosomal protein L38	CG18001
FBgn0037100	11.18639145	5.587656812	1.485182871	3.762268554	0.000168	0.003508733	Early_Up	Early_vs_Mid	CapaR	Capability receptor	CG14575
FBgn0001149	3669.238521	-1.61654362	0.430285321	-3.756910914	0.000172	0.003574542	Mid_Up	Early_vs_Mid	GstD1	Glutathione S transferase D1	CG10045
FBgn0004654	5773.727937	1.811369424	0.482171526	3.756690981	0.000172	0.003574542	Early_Up	Early_vs_Mid	Pgd	Phosphogluconate dehydrogenase	CG3724
FBgn0037414	62.37335523	9.793652317	2.607487867	3.755972345	0.000173	0.00357819	Early_Up	Early_vs_Mid	Osi7	Osiris 7	CG1153
FBgn0028552	211.5551335	-0.897477228	0.239128057	-3.753123914	0.000175	0.003611934	Mid_Up	Early_vs_Mid	gammaSnap1	gamma Soluble NSF attachment protein 1	CG3988
FBgn0038621	87.67498755	0.907424188	0.241805896	3.752696707	0.000175	0.003611934	Early_Up	Early_vs_Mid	CG10864	uncharacterized protein	CG10864
FBgn0003159	316.412454	0.870227826	0.231973103	3.751416923	0.000176	0.00362375	Early_Up	Early_vs_Mid	CG2841	uncharacterized protein	CG2841
FBgn0037069	26.19573645	4.325146277	1.153147619	3.750730787	0.000176	0.003627014	Early_Up	Early_vs_Mid	Cpr78Cc	Cuticular protein 78Cc	CG7658
FBgn0027578	2585.817261	1.610491613	0.429676215	3.748151652	0.000178	0.00365687	Early_Up	Early_vs_Mid	Nepl21	Neprilysin-like 21	CG14526
FBgn0027582	2878.2917	0.547929236	0.146206308	3.747644304	0.000179	0.00365687	Early_Up	Early_vs_Mid	CG6230	uncharacterized protein	CG6230
FBgn0039239	341.0151854	2.712673849	0.723901343	3.747297716	0.000179	0.00365687	Early_Up	Early_vs_Mid	CG13641	uncharacterized protein	CG13641
FBgn0026084	12221.66681	-0.605750684	0.161771852	-3.744475181	0.000181	0.003691487	Mid_Up	Early_vs_Mid	cib	ciboulot	CG4944
FBgn0024957	3372.231448	0.987722442	0.263853237	3.743453945	0.000182	0.003699791	Early_Up	Early_vs_Mid	Irp-1B	Iron regulatory protein 1B	CG6342
FBgn0035186	129.2797485	1.943217767	0.519602745	3.739814281	0.000184	0.003740174	Early_Up	Early_vs_Mid	CG13912	uncharacterized protein	CG13912
FBgn0267967	602.0148933	0.57386392	0.153437153	3.740058445	0.000184	0.003740174	Early_Up	Early_vs_Mid	corolla	corolla	CG8316
FBgn0022160	10601.45768	1.662640904	0.444656441	3.739158487	0.000185	0.003743162	Early_Up	Early_vs_Mid	Gpo1	Glycerophosphate oxidase 1	CG8256
FBgn0038214	80.77777776	1.713518231	0.458351511	3.738436966	0.000185	0.003747143	Early_Up	Early_vs_Mid	CG9616	uncharacterized protein	CG9616
FBgn0002926	205.487776	1.397851211	0.374396595	3.733610911	0.000189	0.003785548	Early_Up	Early_vs_Mid	ndl	nudel	CG10129
FBgn0028514	21.52965733	-3.169017626	0.848679229	-3.734058189	0.000188	0.003785548	Mid_Up	Early_vs_Mid	CG4793	uncharacterized protein	CG4793
FBgn0034479	316.4379302	2.374349318	0.635796204	3.734450286	0.000188	0.003785548	Early_Up	Early_vs_Mid	CG8654	uncharacterized protein	CG8654
FBgn0039594	21.85440507	4.114787519	1.101773767	3.734693675	0.000188	0.003785548	Early_Up	Early_vs_Mid	snu	snustorr	CG9990
FBgn0039728	10.85625377	4.21707716	1.128981959	3.735291893	0.000187	0.003785548	Early_Up	Early_vs_Mid	CG7896	uncharacterized protein	CG7896
FBgn0036762	5592.467849	0.918945247	0.246620854	3.726145755	0.000194	0.003892419	Early_Up	Early_vs_Mid	CG7430	uncharacterized protein	CG7430
FBgn0033405	69.40770364	1.408598325	0.378482908	3.721695999	0.000198	0.003954609	Early_Up	Early_vs_Mid	CG13954	uncharacterized protein	CG13954
FBgn0030662	997.1796011	0.603442473	0.162457006	3.714474904	0.000204	0.004062014	Early_Up	Early_vs_Mid	CG9220	uncharacterized protein	CG9220
FBgn0000116	26955.91375	-0.508696853	0.136994719	-3.713258848	0.000205	0.004067117	Mid_Up	Early_vs_Mid	Argk	Arginine kinase	CG32031
FBgn0028855	81.60874945	3.596917846	0.968567052	3.713648776	0.000204	0.004067117	Early_Up	Early_vs_Mid	CG15282	uncharacterized protein	CG15282
FBgn0039438	44.12174849	3.805971757	1.027042112	3.705760175	0.000211	0.004181954	Early_Up	Early_vs_Mid	TwdlO	TweedleO	CG6452
FBgn0267485	365.1606254	1.502733905	0.40701007	3.692129544	0.000222	0.004404856	Early_Up	Early_vs_Mid	asRNA:CR45835	antisense RNA:CR45835	CR45835
FBgn0035398	35.09488624	5.187598996	1.406423366	3.688504559	0.000226	0.004460198	Early_Up	Early_vs_Mid	Cht7	Chitinase 7	CG1869
FBgn0037472	646.2541645	-0.694087748	0.188228503	-3.687474194	0.000226	0.004470407	Mid_Up	Early_vs_Mid	CG10098	uncharacterized protein	CG10098
FBgn0036817	5.814089452	6.53101946	1.772071451	3.685528286	0.000228	0.004496788	Early_Up	Early_vs_Mid	CG6865	uncharacterized protein	CG6865
FBgn0039321	350.0698147	2.553908248	0.693421283	3.683054314	0.00023	0.004516858	Early_Up	Early_vs_Mid	CG10550	uncharacterized protein	CG10550
FBgn0040491	244.5553526	0.637110406	0.172979184	3.683162275	0.00023	0.004516858	Early_Up	Early_vs_Mid	Buffy	buffy	CG8238
FBgn0085802	1173.811259	-14.39146751	3.906832383	-3.683666484	0.00023	0.004516858	Mid_Up	Early_vs_Mid	18SrRNA:CR41548	18S ribosomal RNA:CR41548	CR41548
FBgn0003748	3333.719242	0.520136532	0.141245631	3.682496434	0.000231	0.004518857	Early_Up	Early_vs_Mid	Treh	Trehalase	CG9364
FBgn0036752	2004.679509	0.535258408	0.145445528	3.680129715	0.000233	0.004553059	Early_Up	Early_vs_Mid	Adgf-A	Adenosine deaminase-related growth factor A	CG5992
FBgn0000463	1208.495184	-1.301403787	0.353758811	-3.678788334	0.000234	0.004561928	Mid_Up	Early_vs_Mid	Dl	Delta	CG3619
FBgn0260780	64.94914571	1.054147332	0.286550697	3.678746358	0.000234	0.004561928	Early_Up	Early_vs_Mid	wisp	wispy	CG15737
FBgn0038337	154.8629545	5.842272703	1.590087425	3.674183324	0.000239	0.004636174	Early_Up	Early_vs_Mid	CG6125	uncharacterized protein	CG6125
FBgn0267398	4600.086006	-0.522634338	0.142358957	-3.671243105	0.000241	0.004681729	Mid_Up	Early_vs_Mid	Yeti	yeti	CG40218
FBgn0032889	2996.648611	1.506273138	0.410967513	3.665187854	0.000247	0.004785627	Early_Up	Early_vs_Mid	CG9331	uncharacterized protein	CG9331
FBgn0266489	654.2234607	1.156912327	0.315742045	3.664106014	0.000248	0.004797612	Early_Up	Early_vs_Mid	CG45088	uncharacterized protein	CG45088
FBgn0036112	12.81968986	6.704638877	1.83015393	3.663428943	0.000249	0.004802037	Early_Up	Early_vs_Mid	CG14147	uncharacterized protein	CG14147
FBgn0039789	60.93154226	4.211920067	1.150622	3.660559305	0.000252	0.0048478	Early_Up	Early_vs_Mid	CG9717	uncharacterized protein	CG9717
FBgn0035545	28.03862584	3.572055994	0.97838882	3.650957492	0.000261	0.005024076	Early_Up	Early_vs_Mid	CG12607	uncharacterized protein	CG12607
FBgn0000577	80.57309269	-2.747681327	0.752753349	-3.650174829	0.000262	0.00503078	Mid_Up	Early_vs_Mid	en	engrailed	CG9015
FBgn0010288	4035.65155	-0.347792599	0.095302667	-3.649348011	0.000263	0.005038372	Mid_Up	Early_vs_Mid	Uch	Ubiquitin carboxy-terminal hydrolase	CG4265
FBgn0036592	93.78078838	10.55776351	2.896142494	3.645457202	0.000267	0.005106493	Early_Up	Early_vs_Mid	CG13049	uncharacterized protein	CG13049
FBgn0035904	665.9740243	-0.916574661	0.252307043	-3.632774779	0.00028	0.005336926	Mid_Up	Early_vs_Mid	GstO3	Glutathione S transferase O3	CG6776
FBgn0037761	49.18135648	-7.218794811	1.986681975	-3.633593551	0.00028	0.005336926	Mid_Up	Early_vs_Mid	CG8534	uncharacterized protein	CG8534
FBgn0053087	6679.128476	0.933374086	0.256912605	3.633041232	0.00028	0.005336926	Early_Up	Early_vs_Mid	LRP1	LDL receptor protein 1	CG33087
FBgn0050377	74.16664684	-1.713635781	0.472269319	-3.628513881	0.000285	0.005416574	Mid_Up	Early_vs_Mid	CG30377	uncharacterized protein	CG30377
FBgn0000592	1336.395473	1.897159615	0.522938036	3.627886068	0.000286	0.005420572	Early_Up	Early_vs_Mid	Est-6	Esterase 6	CG6917
FBgn0033978	172.4829187	1.016379165	0.280264112	3.626504862	0.000287	0.00544043	Early_Up	Early_vs_Mid	Cyp6a23	Cyp6a23	CG10242
FBgn0051125	244.6084682	-1.3267834	0.36605487	-3.624547866	0.000289	0.005472545	Mid_Up	Early_vs_Mid	CG31125	uncharacterized protein	CG31125
FBgn0036871	35.34380387	9.150233128	2.525436595	3.623228216	0.000291	0.005482064	Early_Up	Early_vs_Mid	CG14096	uncharacterized protein	CG14096
FBgn0266404	9.763861327	6.599115988	1.821270509	3.623358506	0.000291	0.005482064	Early_Up	Early_vs_Mid	asRNA:CR45044	antisense RNA:CR45044	CR45044
FBgn0035344	49.93230771	2.997885067	0.828174132	3.619872864	0.000295	0.005544325	Early_Up	Early_vs_Mid	Cyp4d20	Cyp4d20	CG16761
FBgn0262531	343.9553632	-1.912105469	0.529190427	-3.613265414	0.000302	0.005678079	Mid_Up	Early_vs_Mid	CG43085	uncharacterized protein	CG43085
FBgn0052009	19.81731943	4.189042309	1.162502362	3.603469934	0.000314	0.005886658	Early_Up	Early_vs_Mid	CR32009	pseudo	CR32009
FBgn0050101	9.41510216	6.270116316	1.742688144	3.597956604	0.000321	0.006002791	Early_Up	Early_vs_Mid	Vajk4	Vajk4	CG30101
FBgn0266700	53.21070292	1.749658194	0.486393891	3.597204298	0.000322	0.006010139	Early_Up	Early_vs_Mid	asRNA:CR45190	antisense RNA:CR45190	CR45190
FBgn0261015	929.0051715	1.682991565	0.467949732	3.596522122	0.000323	0.006015889	Early_Up	Early_vs_Mid	Pif1A	PFTAIRE-interacting factor 1A	CG42599
FBgn0013812	19.72580172	2.680761181	0.746018117	3.593426379	0.000326	0.006077738	Early_Up	Early_vs_Mid	Dhc93AB	Dynein heavy chain at 93AB	CG3723
FBgn0027498	428.3714965	-0.558727765	0.155671508	-3.589145976	0.000332	0.006157939	Mid_Up	Early_vs_Mid	CG2061	uncharacterized protein	CG2061
FBgn0038407	1475.405405	1.676705325	0.467138088	3.589314098	0.000332	0.006157939	Early_Up	Early_vs_Mid	CG6126	uncharacterized protein	CG6126
FBgn0036622	256.2995734	1.439341271	0.401080385	3.588660342	0.000332	0.006159222	Early_Up	Early_vs_Mid	Agpat4	1-Acylglycerol-3-phosphate O-acyltransferase 4	CG4753
FBgn0040271	616.6304145	0.726080371	0.202364422	3.587984309	0.000333	0.00616502	Early_Up	Early_vs_Mid	Sulf1	Sulfated	CG6725
FBgn0052237	88.08696899	2.644447905	0.737516007	3.585614249	0.000336	0.006211037	Early_Up	Early_vs_Mid	CG32237	uncharacterized protein	CG32237
FBgn0265048	4490.949451	1.599553012	0.446395761	3.583262102	0.000339	0.006256952	Early_Up	Early_vs_Mid	cv-d	crossveinless d	CG31150
FBgn0263346	8726.27226	0.815109037	0.227798367	3.578204039	0.000346	0.006368793	Early_Up	Early_vs_Mid	smash	smallish	CG43427
FBgn0044047	1445.467242	-0.848570939	0.237320531	-3.575632223	0.000349	0.006421193	Mid_Up	Early_vs_Mid	Ilp6	Insulin-like peptide 6	CG14049
FBgn0261975	652.0163249	-0.704218978	0.197084196	-3.57318847	0.000353	0.006470834	Mid_Up	Early_vs_Mid	CG42806	uncharacterized protein	CG42806
FBgn0038237	107.7952879	1.219123915	0.34150214	3.569886607	0.000357	0.006542237	Early_Up	Early_vs_Mid	Pde6	Phosphodiesterase 6	CG8279
FBgn0030432	49.55574242	-1.267472974	0.355147866	-3.568859891	0.000359	0.006557211	Mid_Up	Early_vs_Mid	CG4404	uncharacterized protein	CG4404
FBgn0039856	1157.413423	2.106940783	0.590511206	3.567994582	0.00036	0.006568184	Early_Up	Early_vs_Mid	CG1774	uncharacterized protein	CG1774
FBgn0003255	254.5967565	1.479168667	0.415062807	3.56372251	0.000366	0.006665213	Early_Up	Early_vs_Mid	rk	rickets	CG8930
FBgn0031636	186.0066742	0.726224168	0.20392196	3.561284759	0.000369	0.006716491	Early_Up	Early_vs_Mid	CG12194	uncharacterized protein	CG12194
FBgn0261534	18.08681529	3.011458702	0.846516892	3.557470302	0.000374	0.006803704	Early_Up	Early_vs_Mid	l(2)34Fc	lethal (2) 34Fc	CG7532
FBgn0038290	876.1489097	1.749927433	0.492302121	3.554580327	0.000379	0.006867787	Early_Up	Early_vs_Mid	CG6912	uncharacterized protein	CG6912
FBgn0031801	167.2766093	2.640106224	0.742840909	3.554066818	0.000379	0.006870094	Early_Up	Early_vs_Mid	CG9498	uncharacterized protein	CG9498
FBgn0286506	1051.07068	1.399921367	0.3941279	3.55194689	0.000382	0.006914511	Early_Up	Early_vs_Mid	Mpi	Mannose phosphate isomerase	CG8417
FBgn0034159	11.65662949	7.549371928	2.126118616	3.550776457	0.000384	0.006934148	Early_Up	Early_vs_Mid	CG15615	uncharacterized protein	CG15615
FBgn0026749	457.5108275	-0.839813973	0.236739887	-3.547412235	0.000389	0.007012018	Mid_Up	Early_vs_Mid	Yippee	yippee	CG1989
FBgn0033903	168.3045981	1.358075923	0.382950976	3.546344068	0.000391	0.007029204	Early_Up	Early_vs_Mid	CG8323	uncharacterized protein	CG8323
FBgn0261703	157.2245146	1.422911751	0.402090093	3.538788385	0.000402	0.007221895	Early_Up	Early_vs_Mid	gce	germ cell-expressed bHLH-PAS	CG42739
FBgn0037140	60.04034865	1.706667208	0.482849851	3.534571261	0.000408	0.007326385	Early_Up	Early_vs_Mid	SLC22A	SLC22A family member	CG7442
FBgn0037632	8097.693986	-0.403560008	0.114191719	-3.534056675	0.000409	0.007328937	Mid_Up	Early_vs_Mid	CCT7	Chaperonin containing TCP1 subunit 7	CG8351
FBgn0264975	7766.0854	0.472897205	0.133876588	3.532336842	0.000412	0.007365007	Early_Up	Early_vs_Mid	Nrg	Neuroglian	CG1634
FBgn0034470	33.28244094	3.849737204	1.090263681	3.53101481	0.000414	0.00739013	Early_Up	Early_vs_Mid	Obp56d	Odorant-binding protein 56d	CG11218
FBgn0267457	30.39945948	2.079113497	0.58930417	3.528082104	0.000419	0.007460614	Early_Up	Early_vs_Mid	asRNA:CR45807	antisense RNA:CR45807	CR45807
FBgn0031374	2408.025058	0.861312953	0.24422672	3.526694188	0.000421	0.007487924	Early_Up	Early_vs_Mid	Wdr62	WD repeat domain 62	CG7337
FBgn0000527	28.06847	4.30504714	1.220850859	3.526267856	0.000421	0.007488104	Early_Up	Early_vs_Mid	e	ebony	CG3331
FBgn0029843	37.56943502	1.701740135	0.482687996	3.525548901	0.000423	0.007496578	Early_Up	Early_vs_Mid	Nep1	Neprilysin 1	CG5905
FBgn0031002	814.2939264	1.839639111	0.522003435	3.524189667	0.000425	0.007523238	Early_Up	Early_vs_Mid	CG14196	uncharacterized protein	CG14196
FBgn0031294	38.32480566	2.327055346	0.660758509	3.521793992	0.000429	0.007579575	Early_Up	Early_vs_Mid	IA-2	IA-2 protein tyrosine phosphatase	CG31795
FBgn0036875	76.99446147	1.811277607	0.514532349	3.520240486	0.000431	0.007612105	Early_Up	Early_vs_Mid	CG9449	uncharacterized protein	CG9449
FBgn0031432	175.4632711	-1.957809664	0.556317234	-3.519232452	0.000433	0.007629074	Mid_Up	Early_vs_Mid	Cyp309a1	Cyp309a1	CG9964
FBgn0031249	72.05523015	-3.770353535	1.07207807	-3.516864714	0.000437	0.007685366	Mid_Up	Early_vs_Mid	CG11911	uncharacterized protein	CG11911
FBgn0031563	42.88365647	2.680951556	0.762419114	3.516375057	0.000437	0.007687487	Early_Up	Early_vs_Mid	CG10031	uncharacterized protein	CG10031
FBgn0026439	286.5929472	1.747926818	0.498395378	3.507108802	0.000453	0.007947772	Early_Up	Early_vs_Mid	Eaat1	Excitatory amino acid transporter 1	CG3747
FBgn0037225	21.88958427	4.11628953	1.173929166	3.506420702	0.000454	0.007955899	Early_Up	Early_vs_Mid	TwdlG	TweedleG	CG14643
FBgn0028939	198.566412	-2.938840817	0.838487408	-3.504931366	0.000457	0.007975614	Mid_Up	Early_vs_Mid	NimC2	Nimrod C2	CG18146
FBgn0050458	8.383315738	7.071377445	2.017378746	3.505230468	0.000456	0.007975614	Early_Up	Early_vs_Mid	CG30458	uncharacterized protein	CG30458
FBgn0026721	4027.414143	1.617430999	0.462498226	3.497161517	0.00047	0.008186067	Early_Up	Early_vs_Mid	fat-spondin	fat-spondin	CG6953
FBgn0039238	54.22128693	2.212846637	0.632715626	3.497379466	0.00047	0.008186067	Early_Up	Early_vs_Mid	CG7016	uncharacterized protein	CG7016
FBgn0039817	45.96272513	3.799513894	1.087510856	3.493771003	0.000476	0.008277878	Early_Up	Early_vs_Mid	CG15553	uncharacterized protein	CG15553
FBgn0033774	9.948914025	-5.949513622	1.704761522	-3.489938941	0.000483	0.00838449	Mid_Up	Early_vs_Mid	CG12374	uncharacterized protein	CG12374
FBgn0036678	18.71023142	6.75554502	1.93634025	3.488821255	0.000485	0.008406612	Early_Up	Early_vs_Mid	CG11905	uncharacterized protein	CG11905
FBgn0260226	23.05954032	-5.14149513	1.474439438	-3.487084649	0.000488	0.008448332	Mid_Up	Early_vs_Mid	CG42500	uncharacterized protein	CG42500
FBgn0035343	141.4101055	5.599289075	1.606034219	3.486407082	0.00049	0.008456712	Early_Up	Early_vs_Mid	CG16762	uncharacterized protein	CG16762
FBgn0263697	625.1349347	-0.595285539	0.170861065	-3.484032719	0.000494	0.008518965	Mid_Up	Early_vs_Mid	Uba3	Ubiquitin activating enzyme 3	CG13343
FBgn0039030	16.00258448	-7.184729033	2.06427943	-3.480502168	5e-04	0.008618775	Mid_Up	Early_vs_Mid	CG6660	uncharacterized protein	CG6660
FBgn0001186	3041.473109	0.647545518	0.186195734	3.477767752	0.000506	0.008680504	Early_Up	Early_vs_Mid	Hex-A	Hexokinase A	CG3001
FBgn0002719	5093.291462	1.255756011	0.361041085	3.478152666	0.000505	0.008680504	Early_Up	Early_vs_Mid	Men	Malic enzyme	CG10120
FBgn0029895	557.2057844	1.147720871	0.330111334	3.476769058	0.000507	0.008682638	Early_Up	Early_vs_Mid	CG14441	uncharacterized protein	CG14441
FBgn0033374	552.8970881	0.765838899	0.220244282	3.477224893	0.000507	0.008682638	Early_Up	Early_vs_Mid	CG13741	uncharacterized protein	CG13741
FBgn0264753	116.4865285	1.09453771	0.314841431	3.476472925	0.000508	0.008682638	Early_Up	Early_vs_Mid	Rgk1	Rad, Gem/Kir family member 1	CG44011
FBgn0033816	1187.810797	0.362379045	0.104264067	3.475588988	0.00051	0.008684825	Early_Up	Early_vs_Mid	CG4679	uncharacterized protein	CG4679
FBgn0038830	473.8801433	-0.751097155	0.216098677	-3.475713802	0.000509	0.008684825	Mid_Up	Early_vs_Mid	CG17272	uncharacterized protein	CG17272
FBgn0287720	12522.80217	-0.553953938	0.159427355	-3.474647989	0.000512	0.00870212	Mid_Up	Early_vs_Mid	NA	NA	NA
FBgn0013718	606.1587326	0.75631765	0.217695893	3.474193474	0.000512	0.008703667	Early_Up	Early_vs_Mid	nuf	nuclear fallout	CG33991
FBgn0032130	761.5002351	0.806138029	0.232255669	3.470907873	0.000519	0.008784241	Early_Up	Early_vs_Mid	brwl	brickwall	CG3838
FBgn0038683	1648.95238	0.544473974	0.156855856	3.471174033	0.000518	0.008784241	Early_Up	Early_vs_Mid	CG11779	uncharacterized protein	CG11779
FBgn0004795	256.6090421	0.982940432	0.283439721	3.467899379	0.000525	0.008869772	Early_Up	Early_vs_Mid	retn	retained	CG5403
FBgn0031489	113.6790114	-1.122307424	0.323872965	-3.46527048	0.00053	0.008943448	Mid_Up	Early_vs_Mid	CG17224	uncharacterized protein	CG17224
FBgn0033669	966.2188278	-0.401428885	0.115881983	-3.464118199	0.000532	0.00896834	Mid_Up	Early_vs_Mid	PI31	Proteasome inhibitor 31 kDa	CG8979
FBgn0035229	1376.017023	0.530868405	0.153523259	3.457902128	0.000544	0.009164052	Early_Up	Early_vs_Mid	pns	pinstripe	CG7852
FBgn0051522	808.9526686	0.545467703	0.157794878	3.456815015	0.000547	0.009187304	Early_Up	Early_vs_Mid	CG31522	uncharacterized protein	CG31522
FBgn0015011	222.6167686	2.146440281	0.621280281	3.454866263	0.000551	0.00924011	Early_Up	Early_vs_Mid	AhcyL2	Adenosylhomocysteinase like 2	CG8956
FBgn0027621	1425.76174	0.823243049	0.238337042	3.454112896	0.000552	0.009252112	Early_Up	Early_vs_Mid	Pfrx	6-phosphofructo-2-kinase	CG3400
FBgn0086687	18137.05544	0.875846192	0.253665737	3.452757165	0.000555	0.009284854	Early_Up	Early_vs_Mid	Desat1	Desaturase 1	CG5887
FBgn0263999	123.6763282	1.79527626	0.520862622	3.446736594	0.000567	0.009480087	Early_Up	Early_vs_Mid	CG43742	uncharacterized protein	CG43742
FBgn0085732	901.3884885	-0.582997281	0.169178635	-3.44604555	0.000569	0.009490219	Mid_Up	Early_vs_Mid	CR40190	pseudo	CR40190
FBgn0037718	1267.358632	0.730078146	0.21200519	3.443680528	0.000574	0.009559391	Early_Up	Early_vs_Mid	P58IPK	P58IPK	CG8286
FBgn0030082	987.2630704	-0.591343133	0.171844014	-3.441162246	0.000579	0.009634492	Mid_Up	Early_vs_Mid	HP1b	Heterochromatin Protein 1b	CG7041
FBgn0032603	288.5955406	1.460134021	0.424513915	3.439543372	0.000583	0.009674836	Early_Up	Early_vs_Mid	CG17928	uncharacterized protein	CG17928
FBgn0264953	1544.970601	0.847329597	0.246371927	3.439229486	0.000583	0.009674836	Early_Up	Early_vs_Mid	Piezo	piezo	CG44122
FBgn0035626	10.80286563	3.220712159	0.937223857	3.436438514	0.000589	0.009760626	Early_Up	Early_vs_Mid	lin-28	lin-28	CG17334
FBgn0010591	1962.562332	1.074036168	0.31278526	3.433781274	0.000595	0.009827775	Early_Up	Early_vs_Mid	Sply	Sphingosine-1-phosphate lyase	CG8946
FBgn0036877	30.45874767	3.395370878	0.988757396	3.433977731	0.000595	0.009827775	Early_Up	Early_vs_Mid	CG9452	uncharacterized protein	CG9452
FBgn0020385	2705.556924	1.458836255	0.424921474	3.433190231	0.000597	0.009834741	Early_Up	Early_vs_Mid	pug	pugilist	CG4067
FBgn0028408	1955.334479	0.766445197	0.223362644	3.43139382	6e-04	0.009871074	Early_Up	Early_vs_Mid	Drep2	DNA fragmentation factor-related protein 2	CG1975
FBgn0031689	71.80082024	1.568410807	0.457049451	3.431599806	6e-04	0.009871074	Early_Up	Early_vs_Mid	Cyp28d1	Cyp28d1	CG10833
FBgn0025637	6929.247145	-0.32220366	0.09393521	-3.430062698	0.000603	0.009890623	Mid_Up	Early_vs_Mid	SkpA	SKP1-related A	CG16983
FBgn0039439	34.11747271	9.099086752	2.652650556	3.430186736	0.000603	0.009890623	Early_Up	Early_vs_Mid	TwdlK	TweedleK	CG6460
FBgn0259173	3142.9066	-0.620864556	0.181050991	-3.429224849	0.000605	0.009906724	Mid_Up	Early_vs_Mid	corn	cornetto	CG42278
FBgn0004865	1340.627821	-4.73232869	0.171797031	-27.5460447	4.94e-167	5.81e-163	Late_Up	Mid_vs_Late	Eip78C	Ecdysone-induced protein 78C	CG18023
FBgn0000448	1275.343346	-8.767732299	0.346800017	-25.28181045	5.06e-141	2.98e-137	Late_Up	Mid_vs_Late	Hr3	Hormone receptor 3	CG33183
FBgn0035710	2335.972735	6.526047007	0.276458826	23.60585513	3.36e-123	1.32e-119	Mid_Up	Mid_vs_Late	SP1173	SP1173	CG10121
FBgn0015577	2513.404111	3.05940002	0.131033004	23.34831627	1.43e-120	3.62e-117	Mid_Up	Mid_vs_Late	alpha-Est9	alpha-Esterase-9	CG1128
FBgn0032891	1908.568682	3.160341877	0.13537356	23.34534072	1.54e-120	3.62e-117	Mid_Up	Mid_vs_Late	Oseg5	Outer segment 5	CG9333
FBgn0038492	3574.138032	-6.092093878	0.261639895	-23.28426971	6.4e-120	1.26e-116	Late_Up	Mid_vs_Late	Mur89F	Mucin related 89F	CG4090
FBgn0033438	2368.245406	-5.339281235	0.229680568	-23.2465519	1.54e-119	2.59e-116	Late_Up	Mid_vs_Late	Mmp2	Matrix metalloproteinase 2	CG1794
FBgn0263397	851.2716449	3.842171712	0.167354228	22.95831876	1.22e-116	1.79e-113	Mid_Up	Mid_vs_Late	Ih	I[[h]] channel	CG8585
FBgn0262029	1364.895746	-6.767455681	0.298601061	-22.66387019	1.02e-113	1.33e-110	Late_Up	Mid_vs_Late	d	dachs	CG42840
FBgn0261563	2446.061665	-5.742529033	0.256865238	-22.35619376	1.05e-110	1.24e-107	Late_Up	Mid_vs_Late	wb	wing blister	CG42677
FBgn0012036	30376.76842	5.276937892	0.251431721	20.98755824	8.52e-98	9.13e-95	Mid_Up	Mid_vs_Late	Aldh	Aldehyde dehydrogenase	CG3752
FBgn0264562	1304.732134	-4.988079218	0.237822257	-20.97397977	1.13e-97	1.11e-94	Late_Up	Mid_vs_Late	Hr4	Hormone receptor 4	CG43934
FBgn0085399	1991.674302	4.16321553	0.202569627	20.55202248	7.38e-94	6.69e-91	Mid_Up	Mid_vs_Late	CG34370	uncharacterized protein	CG34370
FBgn0034194	512.029496	5.484410882	0.271023359	20.23593429	4.73e-91	3.98e-88	Mid_Up	Mid_vs_Late	CG15611	uncharacterized protein	CG15611
FBgn0004652	4569.31174	3.931834055	0.198611008	19.79665722	3.18e-87	2.5e-84	Mid_Up	Mid_vs_Late	fru	fruitless	CG14307
FBgn0029791	791.5606581	3.246146763	0.164664391	19.71371433	1.64e-86	1.21e-83	Mid_Up	Mid_vs_Late	CG4096	uncharacterized protein	CG4096
FBgn0003447	7076.092988	-2.906091413	0.148023424	-19.63264547	8.14e-86	5.64e-83	Late_Up	Mid_vs_Late	sn	singed	CG32858
FBgn0004360	1302.717873	2.777093976	0.143127574	19.4029277	7.29e-84	4.77e-81	Mid_Up	Mid_vs_Late	Wnt2	Wnt oncogene analog 2	CG1916
FBgn0010225	12892.47682	3.13188315	0.163114182	19.20055704	3.66e-82	2.27e-79	Mid_Up	Mid_vs_Late	Gel	Gelsolin	CG1106
FBgn0035452	881.9956962	4.204965545	0.22478985	18.70620732	4.41e-78	2.6e-75	Mid_Up	Mid_vs_Late	CG10359	uncharacterized protein	CG10359
FBgn0034396	317.0099625	-4.28005845	0.234681254	-18.23775173	2.59e-74	1.45e-71	Late_Up	Mid_vs_Late	CG15097	uncharacterized protein	CG15097
FBgn0259677	603.0747581	-4.903429501	0.273374134	-17.93669879	6.1e-72	3.27e-69	Late_Up	Mid_vs_Late	CG42346	uncharacterized protein	CG42346
FBgn0000568	2771.465153	-2.684031139	0.150314741	-17.85607406	2.59e-71	1.33e-68	Late_Up	Mid_vs_Late	Eip75B	Ecdysone-induced protein 75B	CG8127
FBgn0036101	387.7700738	-5.290570637	0.296564157	-17.83954843	3.49e-71	1.71e-68	Late_Up	Mid_vs_Late	NijA	Ninjurin A	CG6449
FBgn0020299	4587.178173	-5.40296814	0.30585699	-17.6650144	7.8e-70	3.68e-67	Late_Up	Mid_vs_Late	stumps	stumps	CG31317
FBgn0020372	1408.418847	2.737443174	0.155909468	17.55790211	5.18e-69	2.35e-66	Mid_Up	Mid_vs_Late	TM4SF	Transmembrane 4 superfamily	CG11303
FBgn0086365	866.8079034	3.924515403	0.227234446	17.27077681	7.81e-67	3.41e-64	Mid_Up	Mid_vs_Late	Orct2	Organic cation transporter 2	CG13610
FBgn0015380	1077.943676	-2.827106835	0.163751253	-17.26464245	8.68e-67	3.65e-64	Late_Up	Mid_vs_Late	drl	derailed	CG17348
FBgn0029082	1645.565737	-5.410525125	0.316547362	-17.09230839	1.69e-65	6.88e-63	Late_Up	Mid_vs_Late	hbs	hibris	CG7449
FBgn0013763	21572.83678	5.563913045	0.327244586	17.0023074	7.9e-65	3.1e-62	Mid_Up	Mid_vs_Late	Idgf6	Imaginal disc growth factor 6	CG5210
FBgn0033875	246.3675971	-4.11226633	0.24702382	-16.64724615	3.17e-62	1.2e-59	Late_Up	Mid_vs_Late	CG6357	uncharacterized protein	CG6357
FBgn0028573	23868.99051	9.286672423	0.559597219	16.59527981	7.54e-62	2.78e-59	Mid_Up	Mid_vs_Late	prc	pericardin	CG5700
FBgn0000046	481.4201837	3.847833778	0.232121941	16.57677751	1.03e-61	3.66e-59	Mid_Up	Mid_vs_Late	Act87E	Actin 87E	CG18290
FBgn0038349	1471.810112	2.216338058	0.134978144	16.41997732	1.38e-60	4.77e-58	Mid_Up	Mid_vs_Late	AOX3	Aldehyde oxidase 3	CG6045
FBgn0032773	41885.32882	7.385219878	0.457379044	16.14682608	1.2e-58	4.02e-56	Mid_Up	Mid_vs_Late	fon	fondue	CG15825
FBgn0037513	438.2450832	2.654511879	0.16547382	16.04188434	6.51e-58	2.13e-55	Mid_Up	Mid_vs_Late	pyd3	pyd3	CG3027
FBgn0030590	183.3559773	-6.230460171	0.401532927	-15.51668556	2.68e-54	8.52e-52	Late_Up	Mid_vs_Late	CG9518	uncharacterized protein	CG9518
FBgn0003366	4298.398724	5.048938023	0.325796473	15.49721513	3.62e-54	1.12e-51	Mid_Up	Mid_vs_Late	sev	sevenless	CG18085
FBgn0015872	552.4189179	-5.096514194	0.33129791	-15.38347827	2.11e-53	6.38e-51	Late_Up	Mid_vs_Late	Drip	drip	CG9023
FBgn0031313	3065.595168	2.914403728	0.190012521	15.33795622	4.26e-53	1.26e-50	Mid_Up	Mid_vs_Late	CG5080	uncharacterized protein	CG5080
FBgn0259730	198.3739111	-6.079782828	0.401356729	-15.1480775	7.8e-52	2.09e-49	Late_Up	Mid_vs_Late	tal-1A	tarsal-less 1A	CG42384
FBgn0259731	198.3739111	-6.079782828	0.401356729	-15.1480775	7.8e-52	2.09e-49	Late_Up	Mid_vs_Late	tal-2A	tarsal-less 2A	CG42385
FBgn0259732	198.3739111	-6.079782828	0.401356729	-15.1480775	7.8e-52	2.09e-49	Late_Up	Mid_vs_Late	tal-3A	tarsal-less 3A	CG42386
FBgn0259733	198.3739111	-6.079782828	0.401356729	-15.1480775	7.8e-52	2.09e-49	Late_Up	Mid_vs_Late	tal-AA	tarsal-less AA	CG42387
FBgn0039155	1456.166666	-3.515293766	0.235635254	-14.91836944	2.5e-50	6.55e-48	Late_Up	Mid_vs_Late	Kal1	Kallmann syndrome 1	CG6173
FBgn0000547	3913.630738	-3.193899735	0.214429837	-14.89484753	3.56e-50	9.12e-48	Late_Up	Mid_vs_Late	ed	echinoid	CG12676
FBgn0052091	191.2868563	-6.174545003	0.414585857	-14.89328421	3.64e-50	9.13e-48	Late_Up	Mid_vs_Late	CG32091	uncharacterized protein	CG32091
FBgn0039852	575.4742945	-4.151856601	0.280132874	-14.82102595	1.07e-49	2.63e-47	Late_Up	Mid_vs_Late	nyo	nyobe	CG1499
FBgn0003255	254.5967565	-5.819520149	0.394568664	-14.74906822	3.12e-49	7.5e-47	Late_Up	Mid_vs_Late	rk	rickets	CG8930
FBgn0052521	2976.054638	2.881786454	0.196400613	14.67300134	9.6e-49	2.26e-46	Mid_Up	Mid_vs_Late	CG32521	uncharacterized protein	CG32521
FBgn0034438	3072.262829	-2.109965215	0.144222052	-14.62997643	1.81e-48	4.18e-46	Late_Up	Mid_vs_Late	CG9416	uncharacterized protein	CG9416
FBgn0031568	349.0016956	5.587599259	0.381975679	14.62815452	1.86e-48	4.21e-46	Mid_Up	Mid_vs_Late	CG10019	uncharacterized protein	CG10019
FBgn0267408	884.6750355	7.631881254	0.522023488	14.61980435	2.1e-48	4.67e-46	Mid_Up	Mid_vs_Late	AOX1	Aldehyde oxidase 1	CG18522
FBgn0038494	211.6840317	-7.064508344	0.484453198	-14.58243722	3.63e-48	7.93e-46	Late_Up	Mid_vs_Late	beat-IIb	beaten path IIb	CG4135
FBgn0284237	363.7035345	-8.349458084	0.573572027	-14.55694785	5.28e-48	1.13e-45	Late_Up	Mid_vs_Late	CG46321	uncharacterized protein	CG46321
FBgn0032899	2077.635544	4.179046137	0.289271167	14.4468119	2.63e-47	5.52e-45	Mid_Up	Mid_vs_Late	CG9338	uncharacterized protein	CG9338
FBgn0035868	17731.91792	1.947710398	0.135521711	14.37194364	7.76e-47	1.6e-44	Mid_Up	Mid_vs_Late	CG7194	uncharacterized protein	CG7194
FBgn0031902	802.0272703	7.509626609	0.526468654	14.26414763	3.66e-46	7.43e-44	Mid_Up	Mid_vs_Late	Wnt6	Wnt oncogene analog 6	CG4969
FBgn0025885	1095.635013	2.180766264	0.154302623	14.13304722	2.38e-45	4.75e-43	Mid_Up	Mid_vs_Late	Inos	myo-inositol-1-phosphate synthase	CG11143
FBgn0040089	985.3400129	1.990799088	0.143609057	13.86262907	1.07e-43	2.09e-41	Mid_Up	Mid_vs_Late	meso18E	meso18E	CG14233
FBgn0030251	2275.240506	7.882501026	0.570946989	13.80601208	2.34e-43	4.53e-41	Mid_Up	Mid_vs_Late	CG2145	uncharacterized protein	CG2145
FBgn0035767	394.134468	-3.051913928	0.221428514	-13.78284064	3.23e-43	6.14e-41	Late_Up	Mid_vs_Late	Cln7	Cln7	CG8596
FBgn0011722	25559.80198	5.917680549	0.43157384	13.7118611	8.62e-43	1.61e-40	Mid_Up	Mid_vs_Late	Tig	Tiggrin	CG11527
FBgn0036824	2175.248631	2.53826845	0.185900842	13.65388353	1.91e-42	3.52e-40	Mid_Up	Mid_vs_Late	CG3902	uncharacterized protein	CG3902
FBgn0039381	1623.256843	-1.592629065	0.116725641	-13.64420916	2.19e-42	3.96e-40	Late_Up	Mid_vs_Late	SppL	Signal peptide peptidase-like	CG17370
FBgn0026415	18906.83811	6.523762114	0.479619007	13.60196745	3.9e-42	6.96e-40	Mid_Up	Mid_vs_Late	Idgf4	Imaginal disc growth factor 4	CG1780
FBgn0031926	325.6534658	-8.549582479	0.63066417	-13.55647409	7.25e-42	1.28e-39	Late_Up	Mid_vs_Late	CG6739	uncharacterized protein	CG6739
FBgn0040259	1268.580747	4.417502642	0.326157455	13.54407995	8.59e-42	1.49e-39	Mid_Up	Mid_vs_Late	Ugt302C1	UDP-glycosyltransferase family 302 member C1	CG18578
FBgn0001098	19563.73648	2.116739114	0.156520117	13.52375112	1.13e-41	1.93e-39	Mid_Up	Mid_vs_Late	Gdh	Glutamate dehydrogenase	CG5320
FBgn0052354	155.0467112	-3.394327355	0.25157946	-13.49206871	1.74e-41	2.93e-39	Late_Up	Mid_vs_Late	CG32354	uncharacterized protein	CG32354
FBgn0010473	1891.691496	-4.852672979	0.360085554	-13.47644449	2.15e-41	3.57e-39	Late_Up	Mid_vs_Late	tutl	turtle	CG15427
FBgn0002563	161206.7714	7.196962404	0.536137149	13.42373386	4.39e-41	7.18e-39	Mid_Up	Mid_vs_Late	Lsp1beta	Larval serum protein 1 beta	CG4178
FBgn0035499	10005.64298	2.013220157	0.151918488	13.25197599	4.39e-40	7.09e-38	Mid_Up	Mid_vs_Late	Chd64	Chd64	CG14996
FBgn0261625	834.0222671	3.315342818	0.252120641	13.14982703	1.71e-39	2.72e-37	Mid_Up	Mid_vs_Late	GLS	Glutaminase	CG42708
FBgn0035132	2487.115731	-2.198860126	0.169872951	-12.9441451	2.54e-38	3.98e-36	Late_Up	Mid_vs_Late	mthl10	methuselah-like 10	CG17061
FBgn0011746	316.1750965	8.54961926	0.662872008	12.89784326	4.63e-38	7.18e-36	Mid_Up	Mid_vs_Late	ana	anachronism	CG8084
FBgn0034276	619.2138663	4.952385972	0.385562948	12.84455883	9.23e-38	1.41e-35	Mid_Up	Mid_vs_Late	Sardh	Sarcosine dehydrogenase	CG6385
FBgn0033913	2523.868235	-1.733713533	0.135112963	-12.8315855	1.09e-37	1.65e-35	Late_Up	Mid_vs_Late	CG8468	uncharacterized protein	CG8468
FBgn0028582	2193.738043	-1.333273393	0.104550171	-12.75247451	3.02e-37	4.5e-35	Late_Up	Mid_vs_Late	lqf	liquid facets	CG8532
FBgn0086450	2274.219039	10.39835301	0.830311476	12.52343646	5.56e-36	8.18e-34	Mid_Up	Mid_vs_Late	su(r)	suppressor of rudimentary	CG2194
FBgn0263031	150.804669	5.520550076	0.442094571	12.48726052	8.76e-36	1.27e-33	Mid_Up	Mid_vs_Late	CG43326	uncharacterized protein	CG43326
FBgn0015766	3632.807195	6.086245961	0.487493327	12.484778	9.04e-36	1.3e-33	Mid_Up	Mid_vs_Late	Msr-110	Msr-110	CG10596
FBgn0287768	847.0921538	3.875910186	0.313415621	12.36667837	3.96e-35	5.62e-33	Mid_Up	Mid_vs_Late	NA	NA	NA
FBgn0020294	1511.390995	-3.399700867	0.275040661	-12.36072097	4.26e-35	5.98e-33	Late_Up	Mid_vs_Late	ko	knockout	CG10573
FBgn0035969	276.8428123	6.202978387	0.502110484	12.35381173	4.65e-35	6.44e-33	Mid_Up	Mid_vs_Late	CG4476	uncharacterized protein	CG4476
FBgn0024288	614.4449175	-4.184536936	0.33879653	-12.35118005	4.8e-35	6.5e-33	Late_Up	Mid_vs_Late	Sox100B	Sox100B	CG15552
FBgn0030615	995.4230485	8.255966384	0.668388046	12.35205571	4.75e-35	6.5e-33	Mid_Up	Mid_vs_Late	Cyp4s3	Cyp4s3	CG9081
FBgn0051637	613.8009909	-1.78757332	0.145448248	-12.29009869	1.02e-34	1.37e-32	Late_Up	Mid_vs_Late	CG31637	uncharacterized protein	CG31637
FBgn0034010	5393.762191	7.345726136	0.598411121	12.27538373	1.23e-34	1.63e-32	Mid_Up	Mid_vs_Late	CG8157	uncharacterized protein	CG8157
FBgn0051363	14962.44093	-1.708563709	0.139392845	-12.25718375	1.54e-34	2.01e-32	Late_Up	Mid_vs_Late	Jupiter	jupiter	CG31363
FBgn0027560	5934.030937	5.331904854	0.436385817	12.21832755	2.48e-34	3.21e-32	Mid_Up	Mid_vs_Late	Tps1	Trehalose-6-phosphate synthase 1	CG4104
FBgn0033504	1815.920232	-1.753702995	0.143909259	-12.18617208	3.68e-34	4.72e-32	Late_Up	Mid_vs_Late	CAP	CAP	CG18408
FBgn0063649	335.0653535	4.481627802	0.367952097	12.17992189	3.98e-34	5.04e-32	Mid_Up	Mid_vs_Late	CG6006	uncharacterized protein	CG6006
FBgn0085412	1251.513278	-3.928782743	0.323585948	-12.14138861	6.37e-34	7.99e-32	Late_Up	Mid_vs_Late	CG34383	uncharacterized protein	CG34383
FBgn0085236	315.3500404	2.566472209	0.211808419	12.11695085	8.59e-34	1.07e-31	Mid_Up	Mid_vs_Late	CG34207	uncharacterized protein	CG34207
FBgn0026404	661.5816876	-1.422924408	0.118008923	-12.05776961	1.76e-33	2.17e-31	Late_Up	Mid_vs_Late	Dronc	Death regulator Nedd2-like caspase	CG8091
FBgn0034860	221.8804781	-8.335649844	0.693521026	-12.01931812	2.81e-33	3.42e-31	Late_Up	Mid_vs_Late	CG9812	uncharacterized protein	CG9812
FBgn0035308	127.1134507	-4.63536851	0.387448545	-11.96382996	5.5e-33	6.61e-31	Late_Up	Mid_vs_Late	CG15822	uncharacterized protein	CG15822
FBgn0029167	3324.914076	6.526497381	0.550121996	11.86372737	1.83e-32	2.17e-30	Mid_Up	Mid_vs_Late	Hml	Hemolectin	CG7002
FBgn0265140	3576.536821	-2.573004353	0.216979719	-11.85827118	1.95e-32	2.3e-30	Late_Up	Mid_vs_Late	Meltrin	meltrin	CG7649
FBgn0031220	716.3033888	-3.634920771	0.307051338	-11.83815319	2.48e-32	2.89e-30	Late_Up	Mid_vs_Late	CG4822	uncharacterized protein	CG4822
FBgn0000406	2069.284467	5.433428969	0.460954331	11.78734769	4.54e-32	5.24e-30	Mid_Up	Mid_vs_Late	Cyt-b5-r	Cytochrome b5-related	CG13279
FBgn0038498	192.9410028	-4.838946614	0.411747425	-11.75222072	6.88e-32	7.87e-30	Late_Up	Mid_vs_Late	beat-IIa	beaten path IIa	CG14334
FBgn0034629	418.374625	5.841204924	0.497964605	11.73016087	8.93e-32	1.01e-29	Mid_Up	Mid_vs_Late	Acox57D-d	acyl-Coenzyme A oxidase at 57D distal	CG9709
FBgn0050460	951.4003654	-2.137044991	0.182642612	-11.70069224	1.26e-31	1.42e-29	Late_Up	Mid_vs_Late	CG30460	uncharacterized protein	CG30460
FBgn0032287	963.1683472	8.16223971	0.69848192	11.68568503	1.51e-31	1.68e-29	Mid_Up	Mid_vs_Late	CG6415	uncharacterized protein	CG6415
FBgn0051769	548.282984	6.687298137	0.572459492	11.68169666	1.58e-31	1.74e-29	Mid_Up	Mid_vs_Late	CG31769	uncharacterized protein	CG31769
FBgn0033744	459.0721609	-2.964455552	0.25387718	-11.67673107	1.68e-31	1.83e-29	Late_Up	Mid_vs_Late	Dh44-R2	Diuretic hormone 44 receptor 2	CG12370
FBgn0034390	552.6544749	3.870546963	0.332593021	11.63748702	2.66e-31	2.87e-29	Mid_Up	Mid_vs_Late	CG15093	uncharacterized protein	CG15093
FBgn0028380	3142.654304	1.573378056	0.136034055	11.56606006	6.12e-31	6.56e-29	Mid_Up	Mid_vs_Late	fal	falten	CG9670
FBgn0033538	3102.085738	1.683286733	0.145683656	11.55439653	7.01e-31	7.44e-29	Mid_Up	Mid_vs_Late	CG11883	uncharacterized protein	CG11883
FBgn0026315	921.6146761	4.159882037	0.360910855	11.52606516	9.75e-31	1.03e-28	Mid_Up	Mid_vs_Late	Ugt35A1	UDP-glycosyltransferase family 35 member A1	CG6644
FBgn0033654	234.4093252	-3.64689758	0.317179991	-11.49788033	1.35e-30	1.41e-28	Late_Up	Mid_vs_Late	Sobp	Sine oculis-binding protein	CG8991
FBgn0028543	3095.415168	6.919254976	0.603039525	11.47396596	1.78e-30	1.84e-28	Mid_Up	Mid_vs_Late	NimB2	Nimrod B2	CG31839
FBgn0259715	821.1663363	8.058878411	0.702464577	11.47229152	1.82e-30	1.86e-28	Mid_Up	Mid_vs_Late	CG42369	uncharacterized protein	CG42369
FBgn0022160	10601.45768	5.132620191	0.448699719	11.43887543	2.67e-30	2.71e-28	Mid_Up	Mid_vs_Late	Gpo1	Glycerophosphate oxidase 1	CG8256
FBgn0261799	123.3408843	3.35132232	0.294172783	11.39236025	4.56e-30	4.6e-28	Mid_Up	Mid_vs_Late	dsx-c73A	doublesex cognate 73A	CG32159
FBgn0024238	6480.303521	-1.997954541	0.176311663	-11.33194767	9.12e-30	9.1e-28	Late_Up	Mid_vs_Late	Fim	Fimbrin	CG8649
FBgn0027343	210.7433032	2.370521365	0.209508235	11.31469304	1.11e-29	1.1e-27	Mid_Up	Mid_vs_Late	fz3	frizzled 3	CG16785
FBgn0030930	1602.125309	-1.120693744	0.099331328	-11.28237959	1.6e-29	1.57e-27	Late_Up	Mid_vs_Late	Pgant7	Polypeptide N-Acetylgalactosaminyltransferase 7	CG6394
FBgn0262867	181.31422	-4.804103255	0.428728217	-11.20547486	3.83e-29	3.73e-27	Late_Up	Mid_vs_Late	Ptr	Patched-related	CG11212
FBgn0030452	560.3524862	1.427949589	0.127516139	11.19818719	4.16e-29	4.02e-27	Mid_Up	Mid_vs_Late	MFS10	Major Facilitator Superfamily Transporter 10	CG4330
FBgn0037207	2249.673255	-1.513394926	0.135220141	-11.19208214	4.46e-29	4.27e-27	Late_Up	Mid_vs_Late	Mes2	Mesoderm-expressed 2	CG11100
FBgn0029766	3646.49997	3.024421549	0.270649139	11.1746949	5.42e-29	5.15e-27	Mid_Up	Mid_vs_Late	CG15784	uncharacterized protein	CG15784
FBgn0029155	3546.467626	1.049260173	0.094051362	11.1562465	6.68e-29	6.29e-27	Mid_Up	Mid_vs_Late	Men-b	Malic enzyme b	CG5889
FBgn0051721	263.9898738	-3.58918198	0.321881348	-11.15063672	7.11e-29	6.65e-27	Late_Up	Mid_vs_Late	Trim9	Tripartite motif containing 9	CG31721
FBgn0032006	2575.422003	-1.906217875	0.170987837	-11.1482659	7.3e-29	6.77e-27	Late_Up	Mid_vs_Late	Pvr	PDGF- and VEGF-receptor related	CG8222
FBgn0027364	110.2654947	-7.342975113	0.661268339	-11.10438029	1.19e-28	1.1e-26	Late_Up	Mid_vs_Late	Six4	Six4	CG3871
FBgn0032618	811.8924177	2.69801189	0.24314503	11.09630699	1.31e-28	1.19e-26	Mid_Up	Mid_vs_Late	CG31743	uncharacterized protein	CG31743
FBgn0266801	6727.575508	-4.773014996	0.430290659	-11.09253686	1.36e-28	1.24e-26	Late_Up	Mid_vs_Late	CG45263	uncharacterized protein	CG45263
FBgn0034885	1874.366251	6.398972307	0.577211029	11.08601878	1.47e-28	1.32e-26	Mid_Up	Mid_vs_Late	Eglp4	Entomoglyceroporin 4	CG4019
FBgn0050345	294.2640731	4.873816477	0.440817698	11.05630854	2.04e-28	1.82e-26	Mid_Up	Mid_vs_Late	CG30345	uncharacterized protein	CG30345
FBgn0024293	1610.174877	6.525896412	0.593899614	10.98821461	4.35e-28	3.86e-26	Mid_Up	Mid_vs_Late	Spn43Ab	Serpin 43Ab	CG1865
FBgn0029830	925.3493513	-2.218179272	0.201976379	-10.98236974	4.65e-28	4.08e-26	Late_Up	Mid_vs_Late	Grip	Glutamate receptor binding protein	CG14447
FBgn0029924	405.1647055	-3.242378723	0.295519822	-10.97178084	5.22e-28	4.56e-26	Late_Up	Mid_vs_Late	CG4586	uncharacterized protein	CG4586
FBgn0038291	1146.388945	9.959428548	0.907956302	10.96906154	5.38e-28	4.66e-26	Mid_Up	Mid_vs_Late	CG3984	uncharacterized protein	CG3984
FBgn0000592	1336.395473	6.444506167	0.592532117	10.87621411	1.5e-27	1.29e-25	Mid_Up	Mid_vs_Late	Est-6	Esterase 6	CG6917
FBgn0016123	200.1688909	3.600231877	0.331131646	10.87250924	1.56e-27	1.33e-25	Mid_Up	Mid_vs_Late	Alp4	Alkaline phosphatase 4	CG1462
FBgn0087002	137840.2361	4.503068832	0.416176609	10.82009112	2.77e-27	2.34e-25	Mid_Up	Mid_vs_Late	apolpp	apolipophorin	CG11064
FBgn0266215	244.1404479	2.282097705	0.211035599	10.81380448	2.96e-27	2.49e-25	Mid_Up	Mid_vs_Late	asRNA:CR44910	antisense RNA:CR44910	CR44910
FBgn0085376	5556.302728	-2.680427336	0.248318546	-10.79430988	3.66e-27	3.06e-25	Late_Up	Mid_vs_Late	CG34347	uncharacterized protein	CG34347
FBgn0034733	382.7654888	4.099206538	0.380813414	10.76434386	5.07e-27	4.18e-25	Mid_Up	Mid_vs_Late	CG4752	uncharacterized protein	CG4752
FBgn0035574	239.2956058	4.131495864	0.383804115	10.76459502	5.06e-27	4.18e-25	Mid_Up	Mid_vs_Late	RhoGEF64C	Rho guanine nucleotide exchange factor at 64C	CG32239
FBgn0262081	5500.105743	-2.499235219	0.232335836	-10.7569941	5.49e-27	4.49e-25	Late_Up	Mid_vs_Late	Csk	C-terminal Src kinase	CG42317
FBgn0041096	1299.511849	-1.761904723	0.164163616	-10.73261398	7.15e-27	5.81e-25	Late_Up	Mid_vs_Late	rols	rolling pebbles	CG32096
FBgn0031561	5528.338232	9.530197485	0.888606395	10.7248806	7.78e-27	6.28e-25	Mid_Up	Mid_vs_Late	IM33	Immune induced molecule 33	CG16712
FBgn0034387	138.0048155	4.407191678	0.412606545	10.68134216	1.24e-26	9.97e-25	Mid_Up	Mid_vs_Late	Cyp12b2	Cyp12b2	CG15077
FBgn0037936	148.4841815	6.411809774	0.601523327	10.65928698	1.58e-26	1.26e-24	Mid_Up	Mid_vs_Late	CG6908	uncharacterized protein	CG6908
FBgn0262169	1007.833638	1.678165494	0.157719515	10.64018926	1.94e-26	1.53e-24	Mid_Up	Mid_vs_Late	magu	magu	CG2264
FBgn0013949	938.4026187	5.794050428	0.54561205	10.61935935	2.42e-26	1.9e-24	Mid_Up	Mid_vs_Late	Elal	Elastin-like	CG7021
FBgn0033367	3001.498256	5.289046395	0.498336607	10.6134013	2.58e-26	2.01e-24	Mid_Up	Mid_vs_Late	PPO2	Prophenoloxidase 2	CG8193
FBgn0033919	3035.985013	1.47736833	0.139627836	10.58075791	3.66e-26	2.84e-24	Mid_Up	Mid_vs_Late	CG8547	uncharacterized protein	CG8547
FBgn0264490	208.9952386	-6.710247267	0.637198675	-10.53085565	6.23e-26	4.79e-24	Late_Up	Mid_vs_Late	Eip93F	Ecdysone-induced protein 93F	CG18389
FBgn0020647	2649.085001	-2.006019559	0.190559757	-10.52698426	6.49e-26	4.96e-24	Late_Up	Mid_vs_Late	KrT95D	Krueppel target at 95D	CG5405
FBgn0003174	128.7934714	-4.474415299	0.426128382	-10.5001579	8.62e-26	6.55e-24	Late_Up	Mid_vs_Late	pwn	pawn	CG11101
FBgn0087012	264.8025468	4.290454794	0.409509558	10.47705654	1.1e-25	8.32e-24	Mid_Up	Mid_vs_Late	5-HT2A	5-hydroxytryptamine (serotonin) receptor 2A	CG1056
FBgn0040765	842.5842054	-2.545036088	0.243292731	-10.46079789	1.31e-25	9.81e-24	Late_Up	Mid_vs_Late	luna	luna	CG33473
FBgn0029608	226.8438828	2.800256052	0.268268299	10.43826672	1.66e-25	1.24e-23	Mid_Up	Mid_vs_Late	CG3091	uncharacterized protein	CG3091
FBgn0039938	356.3926924	-4.523060064	0.435714116	-10.38079763	3.03e-25	2.25e-23	Late_Up	Mid_vs_Late	Sox102F	Sox102F	CG11153
FBgn0023214	1356.20754	-2.59885229	0.250837394	-10.36070517	3.74e-25	2.76e-23	Late_Up	Mid_vs_Late	edl	ETS-domain lacking	CG15085
FBgn0010383	210.3321771	3.020606895	0.292665959	10.32100522	5.66e-25	4.14e-23	Mid_Up	Mid_vs_Late	Cyp18a1	Cytochrome P450-18a1	CG6816
FBgn0001208	1048.929712	4.562816713	0.44252472	10.3108742	6.29e-25	4.55e-23	Mid_Up	Mid_vs_Late	Hn	Henna	CG7399
FBgn0034219	938.9481624	1.738761314	0.168624459	10.31144194	6.26e-25	4.55e-23	Mid_Up	Mid_vs_Late	mthl4	methuselah-like 4	CG6536
FBgn0030796	1920.394056	4.094013782	0.39739074	10.3022375	6.88e-25	4.95e-23	Mid_Up	Mid_vs_Late	CG4829	uncharacterized protein	CG4829
FBgn0035090	1199.431785	4.761878312	0.46312943	10.28196009	8.5e-25	6.07e-23	Mid_Up	Mid_vs_Late	CG2736	uncharacterized protein	CG2736
FBgn0051361	1197.902269	2.451882066	0.238637998	10.27448303	9.18e-25	6.52e-23	Mid_Up	Mid_vs_Late	dpr17	defective proboscis extension response 17	CG31361
FBgn0003716	5542.044759	-2.084013983	0.203142999	-10.25885209	1.08e-24	7.62e-23	Late_Up	Mid_vs_Late	tkv	thickveins	CG14026
FBgn0038679	3281.837583	-3.663912704	0.357211311	-10.25698962	1.1e-24	7.72e-23	Late_Up	Mid_vs_Late	CG6040	uncharacterized protein	CG6040
FBgn0036262	506.5841166	8.353282796	0.815536289	10.24268681	1.28e-24	8.9e-23	Mid_Up	Mid_vs_Late	CG6910	uncharacterized protein	CG6910
FBgn0031002	814.2939264	6.405126369	0.6254921	10.24013952	1.31e-24	9.08e-23	Mid_Up	Mid_vs_Late	CG14196	uncharacterized protein	CG14196
FBgn0035260	74.99091067	-3.176428081	0.310521129	-10.22934603	1.47e-24	1.01e-22	Late_Up	Mid_vs_Late	CG7991	uncharacterized protein	CG7991
FBgn0004198	1099.237991	-3.052459826	0.298531124	-10.22492993	1.53e-24	1.05e-22	Late_Up	Mid_vs_Late	ct	cut	CG11387
FBgn0027865	1899.287924	-1.900960594	0.186475438	-10.19416076	2.11e-24	1.43e-22	Late_Up	Mid_vs_Late	Tsp96F	Tetraspanin 96F	CG6120
FBgn0035484	1334.695183	5.288354488	0.520951491	10.15133766	3.27e-24	2.21e-22	Mid_Up	Mid_vs_Late	CG11594	uncharacterized protein	CG11594
FBgn0030703	2095.639597	-1.039841298	0.102840612	-10.11119325	4.93e-24	3.32e-22	Late_Up	Mid_vs_Late	MSBP	membrane steroid binding protein	CG9066
FBgn0039102	389.9624908	5.111670297	0.505844209	10.10522649	5.24e-24	3.51e-22	Mid_Up	Mid_vs_Late	SPE	Spatzle-Processing Enzyme	CG16705
FBgn0037817	396.2114626	2.279660326	0.226087171	10.08310341	6.56e-24	4.37e-22	Mid_Up	Mid_vs_Late	Cyp12e1	Cyp12e1	CG14680
FBgn0031937	383.6522183	5.09855732	0.50627541	10.07071887	7.44e-24	4.93e-22	Mid_Up	Mid_vs_Late	CG13795	uncharacterized protein	CG13795
FBgn0034583	1031.297603	3.413579108	0.339449592	10.05621803	8.62e-24	5.68e-22	Mid_Up	Mid_vs_Late	CG10527	uncharacterized protein	CG10527
FBgn0265192	1520.243167	-1.938496686	0.192851139	-10.05177721	9.02e-24	5.91e-22	Late_Up	Mid_vs_Late	Snp	Snipper	CG44248
FBgn0053056	311.7268493	-2.144732899	0.213576207	-10.04200294	9.96e-24	6.48e-22	Late_Up	Mid_vs_Late	CG33056	uncharacterized protein	CG33056
FBgn0030479	1390.797985	-1.315156209	0.131096485	-10.03197158	1.1e-23	7.14e-22	Late_Up	Mid_vs_Late	Rbp1-like	Rbp1-like	CG1987
FBgn0028468	1416.586513	-1.465500056	0.146136912	-10.02826755	1.15e-23	7.37e-22	Late_Up	Mid_vs_Late	rtet	tetracycline resistance	CG5760
FBgn0001255	115.9148798	-3.070046104	0.307137806	-9.995663336	1.59e-23	1.02e-21	Late_Up	Mid_vs_Late	ImpE3	Ecdysone-inducible gene E3	CG2723
FBgn0032752	649.8803398	2.883477972	0.288602167	9.991186151	1.67e-23	1.06e-21	Mid_Up	Mid_vs_Late	CG10702	uncharacterized protein	CG10702
FBgn0025697	250.845813	-8.509776043	0.853646526	-9.968735048	2.09e-23	1.32e-21	Late_Up	Mid_vs_Late	santa-maria	scavenger receptor acting in neural tissue and majority of rhodopsin is absent	CG12789
FBgn0064237	904.8030755	5.614773723	0.563928857	9.956528481	2.36e-23	1.49e-21	Mid_Up	Mid_vs_Late	Idgf5	Imaginal disc growth factor 5	CG5154
FBgn0034638	353.2063859	3.400790752	0.342047412	9.942454266	2.72e-23	1.7e-21	Mid_Up	Mid_vs_Late	CG10433	uncharacterized protein	CG10433
FBgn0020414	4734.370014	3.987820763	0.401317632	9.936819229	2.88e-23	1.79e-21	Mid_Up	Mid_vs_Late	Idgf3	Imaginal disc growth factor 3	CG4559
FBgn0039316	317.6282427	6.949740567	0.699948034	9.928937912	3.12e-23	1.93e-21	Mid_Up	Mid_vs_Late	CG11893	uncharacterized protein	CG11893
FBgn0011204	3535.333988	1.189563269	0.119904453	9.920926567	3.38e-23	2.08e-21	Mid_Up	Mid_vs_Late	cue	cueball	CG12086
FBgn0000055	7901.62211	5.457898128	0.550551968	9.913502165	3.64e-23	2.23e-21	Mid_Up	Mid_vs_Late	Adh	Alcohol dehydrogenase	CG3481
FBgn0050195	135.9552992	3.528498664	0.356659941	9.893173462	4.46e-23	2.72e-21	Mid_Up	Mid_vs_Late	CG30195	uncharacterized protein	CG30195
FBgn0003463	246.4128713	-3.106790551	0.31426205	-9.885987027	4.79e-23	2.91e-21	Late_Up	Mid_vs_Late	sog	short gastrulation	CG9224
FBgn0015039	126.8338422	6.036428791	0.610775461	9.883220891	4.92e-23	2.97e-21	Mid_Up	Mid_vs_Late	Cyp9b2	Cytochrome P450-9b2	CG4486
FBgn0035533	2224.759602	-1.394191036	0.141279677	-9.868305631	5.71e-23	3.43e-21	Late_Up	Mid_vs_Late	Cip4	Cdc42-interacting protein 4	CG15015
FBgn0039941	72.07409814	-3.039508194	0.308076445	-9.866084351	5.84e-23	3.49e-21	Late_Up	Mid_vs_Late	CG17167	uncharacterized protein	CG17167
FBgn0033446	1472.748502	5.038423913	0.511990472	9.840854844	7.51e-23	4.47e-21	Mid_Up	Mid_vs_Late	CG1648	uncharacterized protein	CG1648
FBgn0010043	2993.717603	8.895352125	0.908265385	9.793780842	1.2e-22	7.05e-21	Mid_Up	Mid_vs_Late	GstD7	Glutathione S transferase D7	CG4371
FBgn0010497	384.3183761	-2.597687638	0.265226956	-9.794206749	1.19e-22	7.05e-21	Late_Up	Mid_vs_Late	dmGlut	Dietary and metabolic glutamate transporter	CG5304
FBgn0000320	224.0916003	-2.361588975	0.241193737	-9.791253296	1.23e-22	7.16e-21	Late_Up	Mid_vs_Late	eya	eyes absent	CG9554
FBgn0000477	1362.185291	4.061245443	0.414768348	9.791599255	1.22e-22	7.16e-21	Mid_Up	Mid_vs_Late	DNaseII	Deoxyribonuclease II	CG7780
FBgn0031449	752.324096	3.948403616	0.404319262	9.765559019	1.58e-22	9.18e-21	Mid_Up	Mid_vs_Late	CG31689	uncharacterized protein	CG31689
FBgn0025620	2591.457064	10.17891175	1.042705803	9.762016981	1.64e-22	9.46e-21	Mid_Up	Mid_vs_Late	CG13360	uncharacterized protein	CG13360
FBgn0031762	772.5818354	2.12029746	0.21731962	9.756585543	1.73e-22	9.93e-21	Mid_Up	Mid_vs_Late	CG9098	uncharacterized protein	CG9098
FBgn0086674	2169.28705	-2.227663574	0.228911729	-9.731539658	2.21e-22	1.27e-20	Late_Up	Mid_vs_Late	Tpst	Tyrosylprotein sulfotransferase	CG32632
FBgn0004108	13942.92629	-2.260149438	0.232282142	-9.730190274	2.24e-22	1.28e-20	Late_Up	Mid_vs_Late	Nrt	Neurotactin	CG9704
FBgn0005670	2016.420486	4.357814639	0.448762265	9.710742149	2.71e-22	1.54e-20	Mid_Up	Mid_vs_Late	Cyp4d1	Cytochrome P450-4d1	CG3656
FBgn0003435	836.1829865	-2.918958874	0.301090444	-9.694624774	3.18e-22	1.79e-20	Late_Up	Mid_vs_Late	sm	smooth	CG9218
FBgn0032084	61.22423827	5.91256886	0.610398294	9.686411176	3.44e-22	1.93e-20	Mid_Up	Mid_vs_Late	CG13101	uncharacterized protein	CG13101
FBgn0025641	1822.569139	-1.971662863	0.203779687	-9.675463201	3.83e-22	2.14e-20	Late_Up	Mid_vs_Late	DAAM	Dishevelled Associated Activator of Morphogenesis	CG14622
FBgn0003748	3333.719242	1.378373374	0.142832717	9.650263626	4.9e-22	2.72e-20	Mid_Up	Mid_vs_Late	Treh	Trehalase	CG9364
FBgn0050115	883.1005568	-2.224566932	0.23110766	-9.625673719	6.23e-22	3.45e-20	Late_Up	Mid_vs_Late	GEFmeso	Guanine nucleotide exchange factor in mesoderm	CG30115
FBgn0261461	4161.872945	-2.365426167	0.245983069	-9.616215384	6.83e-22	3.76e-20	Late_Up	Mid_vs_Late	RhoGAP18B	Rho GTPase activating protein at 18B	CG42274
FBgn0262531	343.9553632	5.401103079	0.563639544	9.582548174	9.47e-22	5.17e-20	Mid_Up	Mid_vs_Late	CG43085	uncharacterized protein	CG43085
FBgn0287423	7445.506766	11.05463068	1.15363867	9.58240303	9.48e-22	5.17e-20	Mid_Up	Mid_vs_Late	NA	NA	NA
FBgn0028542	298.5376991	4.761673876	0.498445789	9.553042633	1.26e-21	6.84e-20	Mid_Up	Mid_vs_Late	NimB4	Nimrod B4	CG33115
FBgn0259735	2575.798462	-1.956300862	0.204852652	-9.549795164	1.3e-21	7.02e-20	Late_Up	Mid_vs_Late	mtgo	miles to go	CG42389
FBgn0033652	2384.979164	-4.66694485	0.48891849	-9.545445598	1.36e-21	7.29e-20	Late_Up	Mid_vs_Late	ths	thisbe	CG12443
FBgn0037146	3279.004436	4.693958221	0.492100474	9.538617548	1.45e-21	7.75e-20	Mid_Up	Mid_vs_Late	CG7470	uncharacterized protein	CG7470
FBgn0036316	2970.918325	-2.815703433	0.295455543	-9.530040986	1.57e-21	8.38e-20	Late_Up	Mid_vs_Late	CG10960	uncharacterized protein	CG10960
FBgn0033397	316.4282764	8.99006609	0.943657822	9.52682835	1.62e-21	8.61e-20	Mid_Up	Mid_vs_Late	Cyp4p3	Cyp4p3	CG10843
FBgn0031904	2246.488662	1.468631432	0.15434472	9.515268349	1.81e-21	9.58e-20	Mid_Up	Mid_vs_Late	CG5149	uncharacterized protein	CG5149
FBgn0003189	8166.329667	0.70572943	0.074196743	9.511595838	1.88e-21	9.87e-20	Mid_Up	Mid_vs_Late	r	rudimentary	CG18572
FBgn0023535	620.7848453	7.316440747	0.770657252	9.493767465	2.23e-21	1.17e-19	Mid_Up	Mid_vs_Late	arg	arginase	CG18104
FBgn0053144	1839.731033	-1.866094492	0.197623516	-9.442674272	3.63e-21	1.89e-19	Late_Up	Mid_vs_Late	CG33144	uncharacterized protein	CG33144
FBgn0040104	357.7703973	5.868334466	0.621939719	9.435535777	3.89e-21	2.02e-19	Mid_Up	Mid_vs_Late	lectin-24A	lectin-24A	CG3410
FBgn0032694	1338.900106	-2.251212579	0.238773095	-9.428250614	4.17e-21	2.15e-19	Late_Up	Mid_vs_Late	MESR3	Misexpression suppressor of ras 3	CG15162
FBgn0004047	2692.858226	8.137610985	0.86400229	9.41850627	4.58e-21	2.35e-19	Mid_Up	Mid_vs_Late	Yp3	Yolk protein 3	CG11129
FBgn0032726	736.4353291	3.614305605	0.384446285	9.40132794	5.39e-21	2.76e-19	Mid_Up	Mid_vs_Late	CG10621	uncharacterized protein	CG10621
FBgn0265191	1601.773951	1.278439843	0.136142481	9.390455002	5.97e-21	3.05e-19	Mid_Up	Mid_vs_Late	Gyg	Glycogenin	CG44244
FBgn0050466	184.5972586	-2.03168728	0.21650379	-9.384072588	6.35e-21	3.22e-19	Late_Up	Mid_vs_Late	CG30466	uncharacterized protein	CG30466
FBgn0053126	229.4058941	-6.264591126	0.667655764	-9.382965693	6.41e-21	3.24e-19	Late_Up	Mid_vs_Late	NLaz	Neural Lazarillo	CG33126
FBgn0032409	867.5607603	-0.995938692	0.106317596	-9.367580974	7.42e-21	3.74e-19	Late_Up	Mid_vs_Late	Ced-12	Ced-12	CG5336
FBgn0023000	1377.119619	-1.706647194	0.182269911	-9.363296353	7.73e-21	3.87e-19	Late_Up	Mid_vs_Late	mth	methuselah	CG6936
FBgn0029994	870.0248692	4.896413728	0.523262201	9.35747646	8.17e-21	4.08e-19	Mid_Up	Mid_vs_Late	Ldsdh1	Lipid droplet subset dehydrogenase 1	CG2254
FBgn0037443	1844.39338	-2.12653977	0.227530562	-9.346172028	9.09e-21	4.52e-19	Late_Up	Mid_vs_Late	Dmtn	Dementin	CG1021
FBgn0025693	1014.244713	-1.551342097	0.1660579	-9.342175818	9.44e-21	4.67e-19	Late_Up	Mid_vs_Late	ZnT41F	Zinc transporter 41F	CG11163
FBgn0262160	2062.440234	-1.811608035	0.195008686	-9.289883796	1.54e-20	7.61e-19	Late_Up	Mid_vs_Late	CG9932	uncharacterized protein	CG9932
FBgn0085320	623.8819653	7.416727753	0.798677558	9.286260369	1.6e-20	7.84e-19	Mid_Up	Mid_vs_Late	CG34291	uncharacterized protein	CG34291
FBgn0283437	1722.341062	4.792598924	0.516191776	9.284531726	1.62e-20	7.94e-19	Mid_Up	Mid_vs_Late	PPO1	Prophenoloxidase 1	CG42639
FBgn0030569	855.5872827	1.811006518	0.195080671	9.283372403	1.64e-20	7.99e-19	Mid_Up	Mid_vs_Late	CG9411	uncharacterized protein	CG9411
FBgn0011592	6362.995927	-2.714388031	0.292717434	-9.273065808	1.81e-20	8.77e-19	Late_Up	Mid_vs_Late	fra	frazzled	CG8581
FBgn0035936	575.7759218	-2.145742114	0.233203021	-9.201176297	3.54e-20	1.71e-18	Late_Up	Mid_vs_Late	Tsp66E	Tetraspanin 66E	CG4999
FBgn0038071	255.0554368	-3.259369908	0.354368183	-9.197693434	3.66e-20	1.76e-18	Late_Up	Mid_vs_Late	Dtg	Dpp target gene	CG6234
FBgn0050343	246.2312605	-2.364867299	0.257159272	-9.196119133	3.71e-20	1.78e-18	Late_Up	Mid_vs_Late	CG30343	uncharacterized protein	CG30343
FBgn0010894	490.0510601	-1.883082795	0.204947245	-9.188134209	4e-20	1.9e-18	Late_Up	Mid_vs_Late	sinu	sinuous	CG10624
FBgn0025595	652.3653504	4.271081698	0.4648563	9.187961314	4e-20	1.9e-18	Mid_Up	Mid_vs_Late	AkhR	Adipokinetic hormone receptor	CG11325
FBgn0030808	3735.059319	-1.844620313	0.200961909	-9.178954951	4.35e-20	2.06e-18	Late_Up	Mid_vs_Late	RhoGAP15B	Rho GTPase activating protein at 15B	CG4937
FBgn0031538	2971.482781	4.185739118	0.457276902	9.153620264	5.51e-20	2.59e-18	Mid_Up	Mid_vs_Late	CG3246	uncharacterized protein	CG3246
FBgn0036157	389.3676455	7.241933515	0.793182447	9.13022413	6.84e-20	3.21e-18	Mid_Up	Mid_vs_Late	CG7560	uncharacterized protein	CG7560
FBgn0030073	1535.913148	4.40516603	0.483305224	9.114666697	7.89e-20	3.69e-18	Mid_Up	Mid_vs_Late	CG10962	uncharacterized protein	CG10962
FBgn0031322	462.3753327	-1.898144829	0.208518454	-9.103006446	8.79e-20	4.09e-18	Late_Up	Mid_vs_Late	CG5001	uncharacterized protein	CG5001
FBgn0043841	1470.053139	2.699893472	0.297181555	9.084996791	1.04e-19	4.81e-18	Mid_Up	Mid_vs_Late	vir-1	virus-induced RNA 1	CG31764
FBgn0260390	343.0502278	-3.152082778	0.34717917	-9.079124132	1.09e-19	5.06e-18	Late_Up	Mid_vs_Late	CG42516	uncharacterized protein	CG42516
FBgn0028526	814.8425803	6.601732467	0.729618757	9.048194554	1.45e-19	6.69e-18	Mid_Up	Mid_vs_Late	CG15293	uncharacterized protein	CG15293
FBgn0039022	206.5895453	5.990044802	0.662343808	9.04370922	1.51e-19	6.94e-18	Mid_Up	Mid_vs_Late	Nepl13	Neprilysin-like 13	CG4725
FBgn0243486	2221.698101	-2.432664922	0.269048244	-9.041742441	1.54e-19	7.04e-18	Late_Up	Mid_vs_Late	rdo	reduced ocelli	CG15151
FBgn0034290	328.9725348	5.567870232	0.617256373	9.020352761	1.87e-19	8.53e-18	Mid_Up	Mid_vs_Late	CG5773	uncharacterized protein	CG5773
FBgn0051313	214.0172851	5.495276279	0.609392389	9.01763196	1.92e-19	8.71e-18	Mid_Up	Mid_vs_Late	CG31313	uncharacterized protein	CG31313
FBgn0000158	209.8510779	-3.784173458	0.421508893	-8.977683549	2.77e-19	1.24e-17	Late_Up	Mid_vs_Late	bam	bag of marbles	CG10422
FBgn0038299	866.6104682	4.417269968	0.492033329	8.97758284	2.77e-19	1.24e-17	Mid_Up	Mid_vs_Late	Spn88Eb	Serpin 88Eb	CG6687
FBgn0037057	1204.945571	3.159152186	0.35228672	8.967559678	3.03e-19	1.36e-17	Mid_Up	Mid_vs_Late	CG10512	uncharacterized protein	CG10512
FBgn0015570	184.3466185	5.54938867	0.619252758	8.961427463	3.21e-19	1.43e-17	Mid_Up	Mid_vs_Late	alpha-Est2	alpha-Esterase-2	CG2505
FBgn0262737	4497.748578	-1.922554221	0.21458774	-8.959291999	3.27e-19	1.45e-17	Late_Up	Mid_vs_Late	mub	mushroom-body expressed	CG7437
FBgn0013771	167.6217829	4.597936769	0.515398531	8.921128982	4.62e-19	2.04e-17	Mid_Up	Mid_vs_Late	Cyp6a9	Cytochrome P450-6a9	CG10246
FBgn0030425	409.6187152	7.032373825	0.789786314	8.90414749	5.38e-19	2.37e-17	Mid_Up	Mid_vs_Late	Nep6	Neprilysin 6	CG3775
FBgn0002534	238.7922744	7.532789699	0.846656533	8.8971022	5.73e-19	2.52e-17	Mid_Up	Mid_vs_Late	Lcp3	Larval cuticle protein 3	CG2043
FBgn0016694	1923.016288	1.583183033	0.178624156	8.863207916	7.77e-19	3.4e-17	Mid_Up	Mid_vs_Late	Pdp1	PAR-domain protein 1	CG17888
FBgn0263390	434.9135402	6.601270816	0.746359905	8.844621435	9.18e-19	4.01e-17	Mid_Up	Mid_vs_Late	Nha2	Na[+]/H[+] hydrogen antiporter 2	CG43442
FBgn0035480	160.6707883	2.902954355	0.328449932	8.838346641	9.71e-19	4.22e-17	Mid_Up	Mid_vs_Late	CG14984	uncharacterized protein	CG14984
FBgn0044028	193.6336957	3.803363534	0.43237111	8.796525589	1.41e-18	6.11e-17	Mid_Up	Mid_vs_Late	Notum	notum	CG13076
FBgn0037801	2639.576593	3.741852911	0.425579394	8.792373315	1.46e-18	6.32e-17	Mid_Up	Mid_vs_Late	CG3999	uncharacterized protein	CG3999
FBgn0261673	2225.47836	-1.494450155	0.170113736	-8.785005787	1.56e-18	6.72e-17	Late_Up	Mid_vs_Late	nemy	no extended memory	CG8776
FBgn0030847	279.4803047	-1.948778096	0.221952133	-8.780172871	1.63e-18	6.99e-17	Late_Up	Mid_vs_Late	CG12991	uncharacterized protein	CG12991
FBgn0041605	341.2484595	4.364492499	0.49813597	8.76164895	1.92e-18	8.21e-17	Mid_Up	Mid_vs_Late	cpx	complexin	CG32490
FBgn0033742	371.8074126	4.07349872	0.464967301	8.760828372	1.94e-18	8.24e-17	Mid_Up	Mid_vs_Late	Nepl10	Neprilysin-like 10	CG8550
FBgn0039024	298.2636814	5.309255498	0.606747739	8.750350698	2.13e-18	9.01e-17	Mid_Up	Mid_vs_Late	Nepl15	Neprilysin-like 15	CG4721
FBgn0053459	175.4636643	4.512416684	0.516621103	8.734479989	2.45e-18	1.03e-16	Mid_Up	Mid_vs_Late	CG33459	uncharacterized protein	CG33459
FBgn0260388	844.1126868	1.515568318	0.173528019	8.733853653	2.46e-18	1.04e-16	Mid_Up	Mid_vs_Late	CG42514	uncharacterized protein	CG42514
FBgn0045852	1225.818568	-2.152831351	0.246691998	-8.726798486	2.62e-18	1.1e-16	Late_Up	Mid_vs_Late	ham	hamlet	CG31753
FBgn0014000	485.5660006	4.527894038	0.518981706	8.724573497	2.67e-18	1.12e-16	Mid_Up	Mid_vs_Late	Hf	Helical Factor	CG10658
FBgn0031097	2307.827407	-7.125205244	0.817311124	-8.717861573	2.84e-18	1.18e-16	Late_Up	Mid_vs_Late	obst-A	obstructor-A	CG17052
FBgn0037060	140.7365917	-2.974966082	0.341310392	-8.71630677	2.87e-18	1.19e-16	Late_Up	Mid_vs_Late	CG10508	uncharacterized protein	CG10508
FBgn0050196	83.47584333	6.177928556	0.711791818	8.67940372	3.98e-18	1.64e-16	Mid_Up	Mid_vs_Late	CG30196	uncharacterized protein	CG30196
FBgn0033987	2609.478632	-1.46123257	0.168804883	-8.656340624	4.87e-18	2.01e-16	Late_Up	Mid_vs_Late	ckn	caskin	CG12424
FBgn0014163	45682.90538	-1.774085127	0.204978519	-8.654980697	4.93e-18	2.02e-16	Late_Up	Mid_vs_Late	fax	failed axon connections	CG4609
FBgn0030613	307.0852696	4.518655233	0.522428592	8.649326064	5.18e-18	2.12e-16	Mid_Up	Mid_vs_Late	Rab3-GEF	Rab3 GDP-GTP exchange factor	CG5627
FBgn0053087	6679.128476	-2.220143128	0.25679411	-8.645615458	5.35e-18	2.18e-16	Late_Up	Mid_vs_Late	LRP1	LDL receptor protein 1	CG33087
FBgn0037153	1115.804572	-3.515505562	0.408118624	-8.613930741	7.06e-18	2.87e-16	Late_Up	Mid_vs_Late	olf413	olf413	CG12673
FBgn0026144	3066.326565	-2.346598117	0.272972736	-8.596456016	8.22e-18	3.33e-16	Late_Up	Mid_vs_Late	CBP	sarcoplasmic calcium-binding protein	CG1435
FBgn0035076	330.1649568	4.234766605	0.49292871	8.591032582	8.62e-18	3.48e-16	Mid_Up	Mid_vs_Late	Ance-5	Ance-5	CG10142
FBgn0052105	5831.141056	-1.811183624	0.21085416	-8.589745763	8.72e-18	3.5e-16	Late_Up	Mid_vs_Late	Lmx1a	LIM homeobox transcription factor 1 alpha	CG32105
FBgn0028940	138.4110552	4.744203492	0.552664265	8.584241455	9.14e-18	3.66e-16	Mid_Up	Mid_vs_Late	Cyp28a5	Cyp28a5	CG8864
FBgn0063494	140.0121334	3.248868319	0.378603573	8.58118769	9.39e-18	3.75e-16	Mid_Up	Mid_vs_Late	GstE6	Glutathione S transferase E6	CG17530
FBgn0028490	3888.793524	0.917525033	0.10696215	8.578034691	9.65e-18	3.84e-16	Mid_Up	Mid_vs_Late	CG31705	uncharacterized protein	CG31705
FBgn0031745	1019.860693	-1.719257204	0.200595532	-8.5707652	1.03e-17	4.08e-16	Late_Up	Mid_vs_Late	rau	rau	CG8965
FBgn0036782	98.50265369	3.870462827	0.453732847	8.530268092	1.46e-17	5.77e-16	Mid_Up	Mid_vs_Late	CG7320	uncharacterized protein	CG7320
FBgn0012034	9239.280653	3.569991416	0.418783296	8.524674824	1.53e-17	6.04e-16	Mid_Up	Mid_vs_Late	AcCoAS	Acetyl Coenzyme A synthase	CG9390
FBgn0013718	606.1587326	-1.842816689	0.216472821	-8.512924085	1.7e-17	6.66e-16	Late_Up	Mid_vs_Late	nuf	nuclear fallout	CG33991
FBgn0046763	340.8782345	1.91101811	0.224794053	8.501195156	1.88e-17	7.34e-16	Mid_Up	Mid_vs_Late	CG17278	uncharacterized protein	CG17278
FBgn0085400	2079.662557	-2.672365037	0.315277013	-8.476244467	2.33e-17	9.04e-16	Late_Up	Mid_vs_Late	side-V	sidestep V	CG34371
FBgn0286071	1964.233052	-1.603861992	0.189211484	-8.476557322	2.32e-17	9.04e-16	Late_Up	Mid_vs_Late	AdamTS-A	ADAM metallopeptidase with thrombospondin type 1 motif A	CG14869
FBgn0028936	340.9458602	4.385350256	0.517466053	8.474662693	2.36e-17	9.14e-16	Mid_Up	Mid_vs_Late	NimB5	Nimrod B5	CG16873
FBgn0039611	648.7021304	4.451752653	0.525788103	8.466818908	2.52e-17	9.74e-16	Mid_Up	Mid_vs_Late	Nepl18	Neprilysin-like 18	CG14528
FBgn0050104	217.145845	4.398118765	0.520607067	8.44805813	2.96e-17	1.14e-15	Mid_Up	Mid_vs_Late	NT5E-2	Ecto-5'-nucleotidase 2	CG30104
FBgn0052982	311.7061842	-3.00604531	0.356225955	-8.438591485	3.21e-17	1.23e-15	Late_Up	Mid_vs_Late	CG32982	uncharacterized protein	CG32982
FBgn0050069	1017.530903	1.821480875	0.216478109	8.41415738	3.96e-17	1.51e-15	Mid_Up	Mid_vs_Late	CG30069	uncharacterized protein	CG30069
FBgn0262719	197.7560626	2.156851086	0.256790048	8.399278314	4.49e-17	1.71e-15	Mid_Up	Mid_vs_Late	CG43163	uncharacterized protein	CG43163
FBgn0037230	1897.37327	6.172174487	0.736632301	8.378908284	5.34e-17	2.03e-15	Mid_Up	Mid_vs_Late	Nepl11	Neprilysin-like 11	CG9780
FBgn0027611	3883.521034	-0.99456463	0.118799699	-8.371777367	5.68e-17	2.15e-15	Late_Up	Mid_vs_Late	LManII	Lysosomal alpha-mannosidase II	CG6206
FBgn0259682	1992.105597	3.721399692	0.444624748	8.369753845	5.77e-17	2.18e-15	Mid_Up	Mid_vs_Late	Jabba	jabba	CG42351
FBgn0038237	107.7952879	5.165792854	0.617519564	8.365391406	5.99e-17	2.26e-15	Mid_Up	Mid_vs_Late	Pde6	Phosphodiesterase 6	CG8279
FBgn0036837	1710.674786	2.392868641	0.28634937	8.356465525	6.46e-17	2.42e-15	Mid_Up	Mid_vs_Late	CG18135	uncharacterized protein	CG18135
FBgn0270926	710.2881586	2.276882344	0.272668336	8.350373128	6.8e-17	2.54e-15	Mid_Up	Mid_vs_Late	AsnS	Asparagine synthetase	CG33486
FBgn0260742	819.8306528	-1.14748732	0.137545296	-8.34261406	7.27e-17	2.71e-15	Late_Up	Mid_vs_Late	CG12213	uncharacterized protein	CG12213
FBgn0032136	14609.82309	4.450620596	0.534206048	8.331280802	8e-17	2.97e-15	Mid_Up	Mid_vs_Late	Apoltp	Apolipoprotein lipid transfer particle	CG15828
FBgn0085474	72.28703283	4.76894221	0.572940289	8.323628659	8.53e-17	3.16e-15	Mid_Up	Mid_vs_Late	CG34445	uncharacterized protein	CG34445
FBgn0032666	5925.032567	-1.462749174	0.175777865	-8.321577782	8.68e-17	3.21e-15	Late_Up	Mid_vs_Late	CG5758	uncharacterized protein	CG5758
FBgn0263493	719.8437966	-27.95177246	3.360281217	-8.318283697	8.92e-17	3.29e-15	Late_Up	Mid_vs_Late	CR43482	pseudo	CR43482
FBgn0024245	1237.236375	-1.419101415	0.170643487	-8.316176857	9.08e-17	3.33e-15	Late_Up	Mid_vs_Late	dnt	doughnut on 2	CG17559
FBgn0036030	3325.01635	1.1703386	0.140940234	8.30379353	1.01e-16	3.69e-15	Mid_Up	Mid_vs_Late	CG6767	uncharacterized protein	CG6767
FBgn0263395	2620.184653	-1.116960061	0.134590551	-8.298948592	1.05e-16	3.83e-15	Late_Up	Mid_vs_Late	hppy	happyhour	CG7097
FBgn0004858	298.8344241	-1.519680417	0.183370733	-8.287475302	1.16e-16	4.21e-15	Late_Up	Mid_vs_Late	elB	elbow B	CG4220
FBgn0028956	2339.268205	1.296365791	0.156919801	8.261327019	1.44e-16	5.22e-15	Mid_Up	Mid_vs_Late	mthl3	methuselah-like 3	CG6530
FBgn0036436	806.6963446	2.13406428	0.258453675	8.257047537	1.49e-16	5.4e-15	Mid_Up	Mid_vs_Late	CG4914	uncharacterized protein	CG4914
FBgn0032949	3911.819851	-1.108306241	0.134565814	-8.236164949	1.78e-16	6.41e-15	Late_Up	Mid_vs_Late	Lamp1	Lamp1	CG3305
FBgn0034636	294.611302	-1.388581984	0.168648098	-8.233605943	1.82e-16	6.52e-15	Late_Up	Mid_vs_Late	twz	tiwaz	CG10440
FBgn0024189	143.4099405	-1.963991856	0.238670411	-8.228887069	1.89e-16	6.77e-15	Late_Up	Mid_vs_Late	sns	sticks and stones	CG33141
FBgn0031814	790.7107495	-1.163013839	0.141392509	-8.22542753	1.94e-16	6.94e-15	Late_Up	Mid_vs_Late	retm	real-time	CG9528
FBgn0036587	98.35008098	-8.774732114	1.070804486	-8.194523114	2.52e-16	8.95e-15	Late_Up	Mid_vs_Late	CG4950	uncharacterized protein	CG4950
FBgn0002562	59106.12337	6.836915289	0.836511378	8.173128867	3e-16	1.07e-14	Mid_Up	Mid_vs_Late	Lsp1alpha	Larval serum protein 1 alpha	CG2559
FBgn0038881	4064.088317	-1.344810872	0.164801825	-8.16016979	3.35e-16	1.18e-14	Late_Up	Mid_vs_Late	CG16791	uncharacterized protein	CG16791
FBgn0032421	620.6332324	-1.435981285	0.176259846	-8.146956447	3.73e-16	1.32e-14	Late_Up	Mid_vs_Late	crok	crooked	CG17218
FBgn0039800	1236.92669	4.244652514	0.521048798	8.146362739	3.75e-16	1.32e-14	Mid_Up	Mid_vs_Late	Npc2g	Niemann-Pick type C-2g	CG11314
FBgn0014031	437.4026309	5.620056042	0.692069617	8.120651306	4.64e-16	1.63e-14	Mid_Up	Mid_vs_Late	Spat	Serine pyruvate aminotransferase	CG3926
FBgn0261545	2345.873164	-2.339604933	0.288273867	-8.115910597	4.82e-16	1.69e-14	Late_Up	Mid_vs_Late	CG42663	uncharacterized protein	CG42663
FBgn0263118	102.9004907	3.630442193	0.447343953	8.11554995	4.84e-16	1.69e-14	Mid_Up	Mid_vs_Late	tx	taxi	CG5441
FBgn0002773	1022.358373	4.784590412	0.590928266	8.096736424	5.65e-16	1.96e-14	Mid_Up	Mid_vs_Late	Mlc2	Myosin light chain 2	CG2184
FBgn0030262	333.5773517	5.37839998	0.665378177	8.083222688	6.31e-16	2.19e-14	Mid_Up	Mid_vs_Late	Vago	vago	CG2081
FBgn0014141	13078.61306	1.105958324	0.136962266	8.07491257	6.75e-16	2.33e-14	Mid_Up	Mid_vs_Late	cher	cheerio	CG3937
FBgn0010397	2849.406064	2.309236699	0.286183675	8.069072059	7.08e-16	2.44e-14	Mid_Up	Mid_vs_Late	LamC	Lamin C	CG10119
FBgn0002564	120674.916	4.415514336	0.547597011	8.06343761	7.42e-16	2.55e-14	Mid_Up	Mid_vs_Late	Lsp1gamma	Larval serum protein 1 gamma	CG6821
FBgn0035496	353.4115742	3.75567756	0.465973981	8.05984392	7.64e-16	2.62e-14	Mid_Up	Mid_vs_Late	CG14990	uncharacterized protein	CG14990
FBgn0029990	34045.81584	3.820142354	0.474405372	8.052485449	8.11e-16	2.77e-14	Mid_Up	Mid_vs_Late	CG2233	uncharacterized protein	CG2233
FBgn0035656	940.4823223	-1.580211263	0.196367094	-8.04723046	8.47e-16	2.88e-14	Late_Up	Mid_vs_Late	CG10479	uncharacterized protein	CG10479
FBgn0002930	528.221098	4.776911405	0.593803633	8.044597811	8.65e-16	2.94e-14	Mid_Up	Mid_vs_Late	nec	necrotic	CG1857
FBgn0016053	69.48905226	4.513879135	0.561212043	8.043090295	8.76e-16	2.97e-14	Mid_Up	Mid_vs_Late	pgc	polar granule component	CG32885
FBgn0030041	3288.159884	3.93931606	0.490429493	8.032380018	9.56e-16	3.23e-14	Mid_Up	Mid_vs_Late	CG12116	uncharacterized protein	CG12116
FBgn0260767	3004.337901	1.461802889	0.182056751	8.029380313	9.8e-16	3.3e-14	Mid_Up	Mid_vs_Late	CG42565	uncharacterized protein	CG42565
FBgn0266452	3338.811223	0.913047215	0.113796377	8.023517467	1.03e-15	3.45e-14	Mid_Up	Mid_vs_Late	CTPsyn	CTP synthase	CG45070
FBgn0053307	437.6963299	4.322549175	0.539340086	8.014514938	1.11e-15	3.7e-14	Mid_Up	Mid_vs_Late	CG33307	uncharacterized protein	CG33307
FBgn0034179	1135.185609	-1.284133078	0.160419496	-8.004844249	1.2e-15	3.99e-14	Late_Up	Mid_vs_Late	CG6805	uncharacterized protein	CG6805
FBgn0052625	377.3459065	1.413957631	0.176679872	8.002935579	1.21e-15	4.04e-14	Mid_Up	Mid_vs_Late	CG32625	uncharacterized protein	CG32625
FBgn0261794	1258.598333	-1.054526237	0.132056091	-7.985441864	1.4e-15	4.65e-14	Late_Up	Mid_vs_Late	kcc	kazachoc	CG5594
FBgn0036547	195.2947121	4.640418792	0.581237543	7.9836873	1.42e-15	4.7e-14	Mid_Up	Mid_vs_Late	CG17032	uncharacterized protein	CG17032
FBgn0002533	98.802561	7.537943901	0.947134404	7.958684498	1.74e-15	5.74e-14	Mid_Up	Mid_vs_Late	Lcp2	Larval cuticle protein 2	CG8697
FBgn0000071	7950.16092	-2.362208707	0.297117893	-7.950408784	1.86e-15	6.12e-14	Late_Up	Mid_vs_Late	Ama	Amalgam	CG2198
FBgn0038826	16643.58548	-2.192556347	0.276053413	-7.94250765	1.98e-15	6.5e-14	Late_Up	Mid_vs_Late	Syp	Syncrip	CG17838
FBgn0037844	1157.948088	2.310141778	0.291169312	7.934015293	2.12e-15	6.94e-14	Mid_Up	Mid_vs_Late	CG4570	uncharacterized protein	CG4570
FBgn0033988	1335.596021	-1.07610758	0.135709791	-7.929476368	2.2e-15	7.18e-14	Late_Up	Mid_vs_Late	pcs	parcas	CG7761
FBgn0038115	774.245166	3.144731634	0.397038358	7.920473104	2.37e-15	7.7e-14	Mid_Up	Mid_vs_Late	CG7966	uncharacterized protein	CG7966
FBgn0036764	927.3048995	1.161751131	0.146993962	7.90339355	2.71e-15	8.81e-14	Mid_Up	Mid_vs_Late	CG5535	uncharacterized protein	CG5535
FBgn0040968	302.9189424	10.1991649	1.290680404	7.902161424	2.74e-15	8.87e-14	Mid_Up	Mid_vs_Late	CG14933	uncharacterized protein	CG14933
FBgn0039886	1379.512474	2.032395002	0.257529659	7.891887132	2.98e-15	9.61e-14	Mid_Up	Mid_vs_Late	CG2003	uncharacterized protein	CG2003
FBgn0031148	1756.127026	2.989375166	0.379212585	7.8831117	3.19e-15	1.03e-13	Mid_Up	Mid_vs_Late	Cbs	Cystathionine beta-synthase	CG1753
FBgn0040503	91.83825319	3.477995591	0.441212227	7.882817787	3.2e-15	1.03e-13	Mid_Up	Mid_vs_Late	CG7763	uncharacterized protein	CG7763
FBgn0038795	219.9085223	10.44109213	1.324650792	7.882146897	3.22e-15	1.03e-13	Mid_Up	Mid_vs_Late	CG4335	uncharacterized protein	CG4335
FBgn0023549	353.768932	3.227351048	0.409563871	7.879970073	3.27e-15	1.05e-13	Mid_Up	Mid_vs_Late	Mct1	Monocarboxylate transporter 1	CG3456
FBgn0005775	338.6906045	2.198616708	0.279151687	7.876064556	3.38e-15	1.08e-13	Mid_Up	Mid_vs_Late	Con	Connectin	CG7503
FBgn0284084	228.3222111	8.355146501	1.063074821	7.859415285	3.86e-15	1.23e-13	Mid_Up	Mid_vs_Late	wg	wingless	CG4889
FBgn0263117	48.02331895	-6.183931119	0.786872877	-7.858869328	3.88e-15	1.23e-13	Late_Up	Mid_vs_Late	CG34377	uncharacterized protein	CG34377
FBgn0020644	174.8473788	10.78224943	1.373230079	7.85174283	4.1e-15	1.3e-13	Mid_Up	Mid_vs_Late	Lcp65Ab1	Lcp65Ab1	CG32400
FBgn0032318	1963.957059	1.834594338	0.233969508	7.841168496	4.46e-15	1.41e-13	Mid_Up	Mid_vs_Late	CG14072	uncharacterized protein	CG14072
FBgn0002868	97.75130361	4.673566135	0.596077287	7.840537191	4.49e-15	1.41e-13	Mid_Up	Mid_vs_Late	MtnA	Metallothionein A	CG9470
FBgn0264855	4620.418333	-1.261772768	0.160970729	-7.838523048	4.56e-15	1.43e-13	Late_Up	Mid_vs_Late	AP-2alpha	Adaptor Protein complex 2, alpha subunit	CG4260
FBgn0034440	282.0242903	3.863893332	0.493533524	7.829039246	4.92e-15	1.54e-13	Mid_Up	Mid_vs_Late	CG10073	uncharacterized protein	CG10073
FBgn0027580	8380.740274	2.465636755	0.315186583	7.82278462	5.17e-15	1.61e-13	Mid_Up	Mid_vs_Late	PCB	Pyruvate carboxylase	CG1516
FBgn0005640	3031.115771	-1.869695541	0.239244346	-7.815004071	5.5e-15	1.71e-13	Late_Up	Mid_vs_Late	Eip63E	Ecdysone-induced protein 63E	CG10579
FBgn0015714	479.8139997	1.84962097	0.236821424	7.810192753	5.71e-15	1.77e-13	Mid_Up	Mid_vs_Late	Cyp6a17	Cytochrome P450-6a17	CG10241
FBgn0045823	10620.10067	-1.084321895	0.138846262	-7.809514499	5.74e-15	1.78e-13	Late_Up	Mid_vs_Late	vsg	visgun	CG16707
FBgn0284247	3520.314597	-2.882781994	0.369400608	-7.803944908	6e-15	1.85e-13	Late_Up	Mid_vs_Late	ds	dachsous	CG17941
FBgn0267348	26083.14439	-1.027717467	0.131731278	-7.801620693	6.11e-15	1.88e-13	Late_Up	Mid_vs_Late	LanB2	Laminin B2	CG3322
FBgn0005564	103.2569329	-3.218445562	0.413019625	-7.79247612	6.57e-15	2.02e-13	Late_Up	Mid_vs_Late	Shal	Shaker cognate l	CG9262
FBgn0016797	9840.819269	-1.585059684	0.203456138	-7.790670271	6.67e-15	2.04e-13	Late_Up	Mid_vs_Late	fz2	frizzled 2	CG9739
FBgn0050090	382.2093424	5.148993464	0.661197073	7.787380906	6.84e-15	2.09e-13	Mid_Up	Mid_vs_Late	CG30090	uncharacterized protein	CG30090
FBgn0001089	366.0246552	-3.535555561	0.454198665	-7.784161066	7.02e-15	2.14e-13	Late_Up	Mid_vs_Late	Gal	beta galactosidase	CG9092
FBgn0038083	178.9865277	7.618832603	0.978920873	7.782889113	7.09e-15	2.15e-13	Mid_Up	Mid_vs_Late	Ugt37A3	UDP-glycosyltransferase family 37 member A3	CG5999
FBgn0040359	134.3595555	-7.587750196	0.976615218	-7.769436779	7.88e-15	2.39e-13	Late_Up	Mid_vs_Late	CG11380	uncharacterized protein	CG11380
FBgn0038279	382.9877514	1.634820372	0.2104751	7.76728635	8.02e-15	2.42e-13	Mid_Up	Mid_vs_Late	Sdr	Secreted decoy of InR	CG3837
FBgn0032683	305.7739787	-5.099832512	0.656750496	-7.765251105	8.15e-15	2.46e-13	Late_Up	Mid_vs_Late	kon	kon-tiki	CG10275
FBgn0259227	704.6569372	-1.748065004	0.225436933	-7.754119893	8.9e-15	2.67e-13	Late_Up	Mid_vs_Late	CG42327	uncharacterized protein	CG42327
FBgn0004629	1161.51178	3.464912888	0.446960615	7.752166015	9.03e-15	2.71e-13	Mid_Up	Mid_vs_Late	Cys	Cystatin-like	CG8050
FBgn0004169	375.0392021	8.075251479	1.04185774	7.750819681	9.13e-15	2.73e-13	Mid_Up	Mid_vs_Late	up	upheld	CG7107
FBgn0052264	1506.728455	-1.284542165	0.16575593	-7.749600077	9.22e-15	2.75e-13	Late_Up	Mid_vs_Late	CG32264	uncharacterized protein	CG32264
FBgn0286785	1573.834067	-1.430539969	0.184687583	-7.745729024	9.5e-15	2.83e-13	Late_Up	Mid_vs_Late	scb	scab	CG8095
FBgn0039152	504.2888743	3.689296257	0.477463308	7.726868639	1.1e-14	3.27e-13	Mid_Up	Mid_vs_Late	Root	Rootletin	CG6129
FBgn0031170	884.804935	1.610515981	0.208502347	7.724210338	1.13e-14	3.33e-13	Mid_Up	Mid_vs_Late	ABCA	ATP binding cassette subfamily A	CG1718
FBgn0032297	515.6508966	1.401972001	0.181506699	7.724078534	1.13e-14	3.33e-13	Mid_Up	Mid_vs_Late	CG17124	uncharacterized protein	CG17124
FBgn0034072	15158.42189	-1.857236572	0.241183825	-7.700502186	1.36e-14	3.99e-13	Late_Up	Mid_vs_Late	Dg	Dystroglycan	CG18250
FBgn0027073	429.9570065	5.66038959	0.735510941	7.695860485	1.41e-14	4.13e-13	Mid_Up	Mid_vs_Late	Ugt49B1	UDP-glycosyltransferase family 49 member B1	CG4302
FBgn0036846	980.33708	-1.197837698	0.155802404	-7.688184977	1.49e-14	4.37e-13	Late_Up	Mid_vs_Late	MESR6	Misexpression suppressor of ras 6	CG6818
FBgn0020415	6603.214004	3.794898762	0.494152759	7.679606549	1.6e-14	4.66e-13	Mid_Up	Mid_vs_Late	Idgf2	Imaginal disc growth factor 2	CG4475
FBgn0264815	73.42810458	4.033485234	0.525821886	7.670820365	1.71e-14	4.98e-13	Mid_Up	Mid_vs_Late	Pde1c	Phosphodiesterase 1c	CG44007
FBgn0016034	1147.383159	1.163673329	0.151778958	7.666894957	1.76e-14	5.13e-13	Mid_Up	Mid_vs_Late	mael	maelstrom	CG11254
FBgn0029914	713.6385975	-1.043827958	0.136257999	-7.660672858	1.85e-14	5.37e-13	Late_Up	Mid_vs_Late	CG4558	uncharacterized protein	CG4558
FBgn0010453	6833.768277	-1.013609208	0.132331571	-7.659617432	1.86e-14	5.4e-13	Late_Up	Mid_vs_Late	Wnt4	Wnt oncogene analog 4	CG4698
FBgn0031471	141.3494295	4.531459011	0.593412841	7.636267195	2.24e-14	6.44e-13	Mid_Up	Mid_vs_Late	CG3117	uncharacterized protein	CG3117
FBgn0260482	155.0920613	2.092226416	0.273982788	7.63634254	2.23e-14	6.44e-13	Mid_Up	Mid_vs_Late	CG32599	uncharacterized protein	CG32599
FBgn0031081	81.67225497	-2.327763901	0.305369671	-7.622773706	2.48e-14	7.13e-13	Late_Up	Mid_vs_Late	Nep3	Neprilysin 3	CG9565
FBgn0053093	88.00637531	5.145784497	0.67718604	7.598775219	2.99e-14	8.57e-13	Mid_Up	Mid_vs_Late	CG33093	uncharacterized protein	CG33093
FBgn0034914	4324.918309	-0.654945622	0.086203173	-7.597697345	3.01e-14	8.62e-13	Late_Up	Mid_vs_Late	CG5554	uncharacterized protein	CG5554
FBgn0040388	3291.290511	-2.133082077	0.280819563	-7.595916932	3.06e-14	8.72e-13	Late_Up	Mid_vs_Late	boi	brother of ihog	CG32796
FBgn0037206	1231.976135	-1.268888513	0.167223734	-7.587969009	3.25e-14	9.25e-13	Late_Up	Mid_vs_Late	CG12768	uncharacterized protein	CG12768
FBgn0260635	3126.54426	-1.468024204	0.193509747	-7.586306265	3.29e-14	9.34e-13	Late_Up	Mid_vs_Late	Diap1	Death-associated inhibitor of apoptosis 1	CG12284
FBgn0027066	9849.200629	-1.224598073	0.162122034	-7.553557307	4.24e-14	1.2e-12	Late_Up	Mid_vs_Late	Eb1	Eb1	CG3265
FBgn0033755	1454.728943	-0.906067201	0.119961522	-7.552981867	4.25e-14	1.2e-12	Late_Up	Mid_vs_Late	ClC-b	Chloride channel-b	CG8594
FBgn0034389	157.8686499	3.940220239	0.521902507	7.549724689	4.36e-14	1.23e-12	Mid_Up	Mid_vs_Late	Mctp	Multiple C2 domain and transmembrane region protein	CG15078
FBgn0015919	277.3799491	-1.523895589	0.202186691	-7.537071718	4.81e-14	1.35e-12	Late_Up	Mid_vs_Late	caup	caupolican	CG10605
FBgn0003890	823.1402847	4.551933831	0.604532936	7.529670521	5.09e-14	1.43e-12	Mid_Up	Mid_vs_Late	betaTub97EF	beta-Tubulin at 97EF	CG4869
FBgn0260429	63.09224029	2.463434255	0.327188033	7.529108659	5.11e-14	1.43e-12	Mid_Up	Mid_vs_Late	CG42524	uncharacterized protein	CG42524
FBgn0285991	1880.774076	-0.998408299	0.132611419	-7.528826007	5.12e-14	1.43e-12	Late_Up	Mid_vs_Late	hpRNA:CR18854	hairpin RNA:CR18854	CR18854
FBgn0038147	612.6110439	4.22685587	0.561508134	7.527684125	5.16e-14	1.44e-12	Mid_Up	Mid_vs_Late	CCHa2	CCHamide-2	CG14375
FBgn0051176	106.995117	2.756091913	0.366269301	7.524769081	5.28e-14	1.47e-12	Mid_Up	Mid_vs_Late	CG31176	uncharacterized protein	CG31176
FBgn0031703	201.2785427	7.253918433	0.964599284	7.520136657	5.47e-14	1.52e-12	Mid_Up	Mid_vs_Late	CG12512	uncharacterized protein	CG12512
FBgn0036876	322.1165657	6.246026443	0.831651115	7.510392679	5.9e-14	1.63e-12	Mid_Up	Mid_vs_Late	CG9451	uncharacterized protein	CG9451
FBgn0032782	266.5377321	2.281385785	0.304096367	7.502180345	6.28e-14	1.73e-12	Mid_Up	Mid_vs_Late	Rab9	Rab9	CG9994
FBgn0265276	2628.789512	-2.345372149	0.31265381	-7.501498702	6.31e-14	1.74e-12	Late_Up	Mid_vs_Late	l(3)neo38	lethal (3) neo38	CG6930
FBgn0038074	1781.50305	11.60280898	1.547480633	7.497870239	6.49e-14	1.78e-12	Mid_Up	Mid_vs_Late	Gnmt	Glycine N-methyltransferase	CG6188
FBgn0035983	1387.159723	-1.350092349	0.180481507	-7.480502398	7.4e-14	2.03e-12	Late_Up	Mid_vs_Late	CG4080	uncharacterized protein	CG4080
FBgn0052082	66.0582553	3.30109906	0.441531957	7.476466897	7.63e-14	2.09e-12	Mid_Up	Mid_vs_Late	IRSp53	Insulin receptor substrate 53 kDa	CG32082
FBgn0038020	225.4908505	3.054232195	0.408623554	7.474439893	7.75e-14	2.11e-12	Mid_Up	Mid_vs_Late	GstD9	Glutathione S transferase D9	CG10091
FBgn0264006	369.8356292	2.543979305	0.340571789	7.469729988	8.04e-14	2.19e-12	Mid_Up	Mid_vs_Late	dysc	dyschronic	CG43749
FBgn0028424	173.4870552	2.486259794	0.333330918	7.458833424	8.73e-14	2.37e-12	Mid_Up	Mid_vs_Late	JhI-26	Juvenile hormone-inducible protein 26	CG3767
FBgn0030157	1329.830384	4.232394929	0.567514337	7.45777623	8.8e-14	2.38e-12	Mid_Up	Mid_vs_Late	CG1468	uncharacterized protein	CG1468
FBgn0034943	217.0964799	3.820811117	0.512802906	7.450837497	9.27e-14	2.51e-12	Mid_Up	Mid_vs_Late	Fmo-1	Flavin-containing monooxygenase 1	CG3006
FBgn0284221	3905.42208	-1.272068598	0.170832481	-7.446292362	9.6e-14	2.59e-12	Late_Up	Mid_vs_Late	Sema5c	Semaphorin 5c	CG5661
FBgn0052066	806.5905829	-1.090119984	0.146543366	-7.43889003	1.02e-13	2.73e-12	Late_Up	Mid_vs_Late	CG32066	uncharacterized protein	CG32066
FBgn0023507	817.7252648	3.578132361	0.481707634	7.428016721	1.1e-13	2.96e-12	Mid_Up	Mid_vs_Late	D2hgdh	D-2-hydroxyglutaric acid dehydrogenase	CG3835
FBgn0264574	381.9957355	-1.555400248	0.209870001	-7.411255742	1.25e-13	3.35e-12	Late_Up	Mid_vs_Late	Glut1	Glucose transporter 1	CG43946
FBgn0031693	258.2430348	3.776173929	0.510555564	7.396205618	1.4e-13	3.74e-12	Mid_Up	Mid_vs_Late	Cyp4ac1	Cyp4ac1	CG14032
FBgn0267792	895.1489122	-1.700362483	0.230134599	-7.388556494	1.48e-13	3.96e-12	Late_Up	Mid_vs_Late	rgr	regular	CG8643
FBgn0086347	3935.587298	-1.359639674	0.184662564	-7.362833308	1.8e-13	4.79e-12	Late_Up	Mid_vs_Late	Myo31DF	Myosin 31DF	CG7438
FBgn0004507	7912.334319	2.370464368	0.322110554	7.359163924	1.85e-13	4.91e-12	Mid_Up	Mid_vs_Late	GlyP	Glycogen phosphorylase	CG7254
FBgn0086708	2214.493594	2.447875981	0.332670404	7.358261969	1.86e-13	4.93e-12	Mid_Up	Mid_vs_Late	stv	starvin	CG32130
FBgn0000119	3968.680681	-2.000708153	0.272073804	-7.353549389	1.93e-13	5.1e-12	Late_Up	Mid_vs_Late	arr	arrow	CG5912
FBgn0032029	451.8660506	1.390379308	0.189132103	7.351365993	1.96e-13	5.17e-12	Mid_Up	Mid_vs_Late	CG17292	uncharacterized protein	CG17292
FBgn0026718	600.797222	2.02088869	0.275192328	7.343550242	2.08e-13	5.47e-12	Mid_Up	Mid_vs_Late	Agpat2	1-Acylglycerol-3-phosphate O-acyltransferase 2	CG17608
FBgn0025865	2715.084975	-1.051181206	0.143237033	-7.338753	2.16e-13	5.66e-12	Late_Up	Mid_vs_Late	Cortactin	cortactin	CG3637
FBgn0040827	273.637297	5.777686184	0.788762361	7.325002392	2.39e-13	6.25e-12	Mid_Up	Mid_vs_Late	CG13315	uncharacterized protein	CG13315
FBgn0035989	789.3681988	-0.909218469	0.124185911	-7.321430109	2.45e-13	6.41e-12	Late_Up	Mid_vs_Late	Tat	alpha-tubulin acetylase	CG3967
FBgn0264894	768.4366352	-1.7262609	0.236259566	-7.306628607	2.74e-13	7.14e-12	Late_Up	Mid_vs_Late	CG44085	uncharacterized protein	CG44085
FBgn0036433	1664.15868	-1.008013296	0.137987913	-7.305083988	2.77e-13	7.21e-12	Late_Up	Mid_vs_Late	CG9628	uncharacterized protein	CG9628
FBgn0023129	412.2996823	-1.782143091	0.244041044	-7.302636735	2.82e-13	7.31e-12	Late_Up	Mid_vs_Late	aay	astray	CG3705
FBgn0036493	550.3535362	3.737664164	0.511814155	7.302776077	2.82e-13	7.31e-12	Mid_Up	Mid_vs_Late	CG7255	uncharacterized protein	CG7255
FBgn0034417	105.2208365	2.385268122	0.326708791	7.300899727	2.86e-13	7.39e-12	Mid_Up	Mid_vs_Late	CG15117	uncharacterized protein	CG15117
FBgn0005672	3034.990407	-0.897983582	0.123034024	-7.298660596	2.91e-13	7.49e-12	Late_Up	Mid_vs_Late	spi	spitz	CG10334
FBgn0285955	3230.783798	-1.69811879	0.232917719	-7.290638065	3.08e-13	7.94e-12	Late_Up	Mid_vs_Late	cv-c	crossveinless c	CG34389
FBgn0002535	136.608992	7.297717205	1.001638053	7.285782709	3.2e-13	8.21e-12	Mid_Up	Mid_vs_Late	Lcp4	Larval cuticle protein 4	CG2044
FBgn0266183	121.140754	1.867107052	0.256456313	7.280409804	3.33e-13	8.52e-12	Mid_Up	Mid_vs_Late	lncRNA:CR44889	long non-coding RNA:CR44889	CR44889
FBgn0030160	931.1559846	4.368408389	0.600396765	7.275869304	3.44e-13	8.8e-12	Mid_Up	Mid_vs_Late	CG9691	uncharacterized protein	CG9691
FBgn0262815	117.0376398	5.350344776	0.736498382	7.264570981	3.74e-13	9.54e-12	Mid_Up	Mid_vs_Late	CR43186	pseudo	CR43186
FBgn0039613	506.8128583	3.646196834	0.501980194	7.263626886	3.77e-13	9.59e-12	Mid_Up	Mid_vs_Late	Nepl20	Neprilysin-like 20	CG14527
FBgn0263873	4951.504488	1.882072629	0.259376621	7.256138272	3.98e-13	1.01e-11	Mid_Up	Mid_vs_Late	sick	sickie	CG43720
FBgn0003965	400.5581473	4.779602275	0.659229044	7.250290808	4.16e-13	1.05e-11	Mid_Up	Mid_vs_Late	v	vermilion	CG2155
FBgn0027556	478.9866826	-1.610078033	0.222145686	-7.24784739	4.23e-13	1.07e-11	Late_Up	Mid_vs_Late	CG4928	uncharacterized protein	CG4928
FBgn0027535	846.3114224	-1.346192084	0.185800498	-7.245363179	4.31e-13	1.09e-11	Late_Up	Mid_vs_Late	botv	brother of tout-velu	CG15110
FBgn0022029	1572.585566	1.338136799	0.18517079	7.226500455	4.96e-13	1.25e-11	Mid_Up	Mid_vs_Late	l(2)k01209	lethal (2) k01209	CG4798
FBgn0019938	4627.683477	0.748199568	0.1036961	7.215310572	5.38e-13	1.35e-11	Mid_Up	Mid_vs_Late	RpI1	RNA polymerase I subunit	CG10122
FBgn0003159	316.412454	-1.662379976	0.230653472	-7.207261879	5.71e-13	1.43e-11	Late_Up	Mid_vs_Late	CG2841	uncharacterized protein	CG2841
FBgn0037788	169.648284	-1.480703579	0.20556438	-7.203113592	5.89e-13	1.47e-11	Late_Up	Mid_vs_Late	CAH7	Carbonic anhydrase 7	CG3940
FBgn0051288	72.27609309	7.578826918	1.053690119	7.192652544	6.35e-13	1.59e-11	Mid_Up	Mid_vs_Late	CG31288	uncharacterized protein	CG31288
FBgn0002772	196.2165247	9.854475233	1.372379021	7.180578456	6.94e-13	1.73e-11	Mid_Up	Mid_vs_Late	Mlc1	Myosin alkali light chain 1	CG5596
FBgn0004117	287.9330339	8.715221689	1.214548748	7.175687024	7.19e-13	1.79e-11	Mid_Up	Mid_vs_Late	Tm2	Tropomyosin 2	CG4843
FBgn0039487	1288.270547	-1.190432796	0.166119457	-7.166125029	7.72e-13	1.91e-11	Late_Up	Mid_vs_Late	gb	genderblind	CG6070
FBgn0030065	254.957329	-1.567366245	0.218993391	-7.157139485	8.24e-13	2.04e-11	Late_Up	Mid_vs_Late	CG12075	uncharacterized protein	CG12075
FBgn0010482	4849.365804	2.751052616	0.384534825	7.154235299	8.41e-13	2.07e-11	Mid_Up	Mid_vs_Late	l(2)01289	lethal (2) 01289	CG9432
FBgn0046878	505.0516164	6.600644721	0.922606935	7.15434111	8.41e-13	2.07e-11	Mid_Up	Mid_vs_Late	Obp83cd	Odorant-binding protein 83cd	CG15582
FBgn0037848	803.300199	-0.883704611	0.123657468	-7.146390984	8.91e-13	2.19e-11	Late_Up	Mid_vs_Late	Tsp86D	Tetraspanin 86D	CG4591
FBgn0015038	105.107103	8.16191335	1.143582628	7.137143526	9.53e-13	2.34e-11	Mid_Up	Mid_vs_Late	Cyp9b1	Cytochrome P450-9b1	CG4485
FBgn0052667	560.2016473	7.01646269	0.984882091	7.124165168	1.05e-12	2.56e-11	Mid_Up	Mid_vs_Late	ssp7	short spindle 7	CG32667
FBgn0038682	274.6183979	-1.979517797	0.278125684	-7.117349849	1.1e-12	2.69e-11	Late_Up	Mid_vs_Late	CG5835	uncharacterized protein	CG5835
FBgn0086758	3578.221622	2.132696796	0.299767839	7.114495016	1.12e-12	2.74e-11	Mid_Up	Mid_vs_Late	chinmo	Chronologically inappropriate morphogenesis	CG31666
FBgn0034479	316.4379302	6.505670612	0.914795929	7.111608615	1.15e-12	2.79e-11	Mid_Up	Mid_vs_Late	CG8654	uncharacterized protein	CG8654
FBgn0028371	650.2253619	1.317766756	0.185362826	7.109120989	1.17e-12	2.84e-11	Mid_Up	Mid_vs_Late	jbug	jitterbug	CG30092
FBgn0001134	130.6298239	-2.915406411	0.410877543	-7.095560376	1.29e-12	3.12e-11	Late_Up	Mid_vs_Late	Grd	Glycine receptor	CG7446
FBgn0031681	2348.163706	-0.901373187	0.127151614	-7.088963799	1.35e-12	3.27e-11	Late_Up	Mid_vs_Late	Pgant5	Polypeptide N-Acetylgalactosaminyltransferase 5	CG31651
FBgn0033058	34.32859695	-5.928506267	0.836629433	-7.086179417	1.38e-12	3.33e-11	Late_Up	Mid_vs_Late	CCHa2-R	CCHamide-2 receptor	CG14593
FBgn0001149	3669.238521	3.051697469	0.430988162	7.080699047	1.43e-12	3.46e-11	Mid_Up	Mid_vs_Late	GstD1	Glutathione S transferase D1	CG10045
FBgn0054003	270.7678136	6.204827493	0.87635987	7.080227777	1.44e-12	3.46e-11	Mid_Up	Mid_vs_Late	NimB3	Nimrod B3	CG34003
FBgn0004657	5414.446298	-0.895707035	0.126564936	-7.077055172	1.47e-12	3.53e-11	Late_Up	Mid_vs_Late	mys	myospheroid	CG1560
FBgn0283451	17989.03875	-2.091903668	0.295665936	-7.075227173	1.49e-12	3.57e-11	Late_Up	Mid_vs_Late	br	broad	CG11491
FBgn0036806	449.0346929	3.438636384	0.486133125	7.073445955	1.51e-12	3.61e-11	Mid_Up	Mid_vs_Late	Cyp12c1	Cyp12c1	CG4120
FBgn0029866	124.5144413	4.33752089	0.613491542	7.070221177	1.55e-12	3.69e-11	Mid_Up	Mid_vs_Late	CG3842	uncharacterized protein	CG3842
FBgn0264491	3220.510108	-1.37001655	0.193806875	-7.068978089	1.56e-12	3.71e-11	Late_Up	Mid_vs_Late	how	held out wings	CG10293
FBgn0032076	1060.255705	2.347015127	0.332165865	7.065792647	1.6e-12	3.79e-11	Mid_Up	Mid_vs_Late	Argl	Argininosuccinate lyase	CG9510
FBgn0034406	90.16054482	3.654599489	0.517737172	7.058792929	1.68e-12	3.98e-11	Mid_Up	Mid_vs_Late	Jheh3	Juvenile hormone epoxide hydrolase 3	CG15106
FBgn0028537	2758.229209	6.21811287	0.881494928	7.054054055	1.74e-12	4.1e-11	Mid_Up	Mid_vs_Late	CG31775	uncharacterized protein	CG31775
FBgn0260954	2758.229209	6.21811287	0.881494928	7.054054055	1.74e-12	4.1e-11	Mid_Up	Mid_vs_Late	CG42586	uncharacterized protein	CG42586
FBgn0033926	3202.952377	1.86124099	0.264168514	7.045657942	1.85e-12	4.35e-11	Mid_Up	Mid_vs_Late	Arc1	Activity-regulated cytoskeleton associated protein 1	CG12505
FBgn0038206	488.0027454	-1.056958511	0.150122428	-7.040643587	1.91e-12	4.5e-11	Late_Up	Mid_vs_Late	twf	twinfilin	CG3172
FBgn0051664	350.0685103	9.508821013	1.351140234	7.037627014	1.96e-12	4.59e-11	Mid_Up	Mid_vs_Late	CG31664	uncharacterized protein	CG31664
FBgn0038353	261.1066505	-3.702540383	0.526360322	-7.03423155	2e-12	4.69e-11	Late_Up	Mid_vs_Late	CG5399	uncharacterized protein	CG5399
FBgn0001253	710.9379999	-3.216671695	0.457865114	-7.025369686	2.14e-12	4.99e-11	Late_Up	Mid_vs_Late	ImpE1	Ecdysone-inducible gene E1	CG32356
FBgn0085325	34.93431617	-9.127748582	1.29999968	-7.021346792	2.2e-12	5.13e-11	Late_Up	Mid_vs_Late	CG34296	uncharacterized protein	CG34296
FBgn0261811	5227.29869	-1.488927324	0.212227403	-7.015716647	2.29e-12	5.33e-11	Late_Up	Mid_vs_Late	pico	pico	CG11940
FBgn0034718	2066.015132	1.87488825	0.267596563	7.00639884	2.45e-12	5.68e-11	Mid_Up	Mid_vs_Late	wdp	windpipe	CG3413
FBgn0034346	1466.001871	-0.938913477	0.13421398	-6.995645876	2.64e-12	6.12e-11	Late_Up	Mid_vs_Late	PIG-O	Phosphatidylinositol glycan anchor biosynthesis class O	CG12263
FBgn0031250	693.6240012	-0.888184738	0.127009937	-6.993033422	2.69e-12	6.23e-11	Late_Up	Mid_vs_Late	Ent1	Equilibrative nucleoside transporter 1	CG11907
FBgn0031016	2636.369637	-1.439036616	0.205834894	-6.991218013	2.73e-12	6.29e-11	Late_Up	Mid_vs_Late	kek5	kekkon 5	CG12199
FBgn0026593	111.3046466	4.11577179	0.589698937	6.979445834	2.96e-12	6.83e-11	Mid_Up	Mid_vs_Late	CG5707	uncharacterized protein	CG5707
FBgn0010039	451.1948532	1.820198801	0.260859779	6.977690494	3e-12	6.9e-11	Mid_Up	Mid_vs_Late	GstD3	Glutathione S transferase D3	CG4381
FBgn0039178	168.0787982	3.335243612	0.478552628	6.969439551	3.18e-12	7.31e-11	Mid_Up	Mid_vs_Late	CG6356	uncharacterized protein	CG6356
FBgn0037396	36.70576245	-9.199604569	1.320159266	-6.968556602	3.2e-12	7.33e-11	Late_Up	Mid_vs_Late	CG11459	uncharacterized protein	CG11459
FBgn0085370	2562.221295	-1.613955131	0.231600776	-6.968694821	3.2e-12	7.33e-11	Late_Up	Mid_vs_Late	Pde11	Phosphodiesterase 11	CG34341
FBgn0035515	588.9099612	1.088527366	0.156295589	6.9645431	3.29e-12	7.52e-11	Mid_Up	Mid_vs_Late	CG14997	uncharacterized protein	CG14997
FBgn0037021	857.1924357	-0.931826217	0.133807982	-6.963906074	3.31e-12	7.54e-11	Late_Up	Mid_vs_Late	CG11399	uncharacterized protein	CG11399
FBgn0037796	50.59612939	-3.416770306	0.491831419	-6.947035452	3.73e-12	8.48e-11	Late_Up	Mid_vs_Late	CG12814	uncharacterized protein	CG12814
FBgn0032803	73.63859451	-5.881397232	0.846818394	-6.945287532	3.78e-12	8.57e-11	Late_Up	Mid_vs_Late	CG13082	uncharacterized protein	CG13082
FBgn0003285	309.6030395	-1.605451062	0.231308753	-6.94072766	3.9e-12	8.84e-11	Late_Up	Mid_vs_Late	rst	roughest	CG4125
FBgn0003870	3608.201556	-1.35128266	0.194705296	-6.940143341	3.92e-12	8.86e-11	Late_Up	Mid_vs_Late	ttk	tramtrack	CG1856
FBgn0015575	782.3474863	3.498107101	0.504502737	6.9337723	4.1e-12	9.25e-11	Mid_Up	Mid_vs_Late	alpha-Est7	alpha-Esterase-7	CG1112
FBgn0063493	105.7388345	3.550055092	0.512310828	6.929494552	4.22e-12	9.51e-11	Mid_Up	Mid_vs_Late	GstE7	Glutathione S transferase E7	CG17531
FBgn0033313	8738.792494	-1.602099237	0.2313316	-6.925552913	4.34e-12	9.76e-11	Late_Up	Mid_vs_Late	Cirl	Calcium-independent receptor for alpha-latrotoxin	CG8639
FBgn0036752	2004.679509	1.020610456	0.147372246	6.925391201	4.35e-12	9.76e-11	Mid_Up	Mid_vs_Late	Adgf-A	Adenosine deaminase-related growth factor A	CG5992
FBgn0035539	933.5878025	-1.796047002	0.259911653	-6.910221163	4.84e-12	1.08e-10	Late_Up	Mid_vs_Late	slow	slowdown	CG7447
FBgn0043550	27.14338543	-4.409921476	0.638150723	-6.910470082	4.83e-12	1.08e-10	Late_Up	Mid_vs_Late	Tsp68C	Tetraspanin 68C	CG32136
FBgn0027111	409.4492087	-1.410902764	0.205222527	-6.874989717	6.2e-12	1.38e-10	Late_Up	Mid_vs_Late	miple1	midkine and pleiotrophin 1	CG1221
FBgn0032889	2996.648611	2.845136833	0.413883937	6.87423836	6.23e-12	1.39e-10	Mid_Up	Mid_vs_Late	CG9331	uncharacterized protein	CG9331
FBgn0085409	2166.230172	-2.022990175	0.294422701	-6.871040072	6.37e-12	1.42e-10	Late_Up	Mid_vs_Late	smal	smoke alarm	CG34380
FBgn0037228	178.0720814	2.988277409	0.435209095	6.866302766	6.59e-12	1.46e-10	Mid_Up	Mid_vs_Late	CG1092	uncharacterized protein	CG1092
FBgn0015519	518.9480836	-2.513240825	0.366055511	-6.86573688	6.61e-12	1.46e-10	Late_Up	Mid_vs_Late	nAChRalpha3	nicotinic Acetylcholine Receptor alpha3	CG2302
FBgn0037935	132.7332418	4.534319771	0.662813243	6.84102169	7.86e-12	1.74e-10	Mid_Up	Mid_vs_Late	CG6834	uncharacterized protein	CG6834
FBgn0033250	105.137132	8.552284585	1.252217634	6.829711026	8.51e-12	1.88e-10	Mid_Up	Mid_vs_Late	CG14762	uncharacterized protein	CG14762
FBgn0085354	233.500721	2.113995136	0.309867028	6.822265505	8.96e-12	1.97e-10	Mid_Up	Mid_vs_Late	CG34325	uncharacterized protein	CG34325
FBgn0016930	3344.379918	-1.61240631	0.236466916	-6.818739547	9.18e-12	2.02e-10	Late_Up	Mid_vs_Late	Dyrk2	Dual-specificity tyrosine phosphorylation-regulated kinase 2	CG4551
FBgn0035189	128.597829	4.601923226	0.675140932	6.816240889	9.35e-12	2.05e-10	Mid_Up	Mid_vs_Late	CG9119	uncharacterized protein	CG9119
FBgn0035772	2986.541829	-1.196343775	0.175614188	-6.81234123	9.6e-12	2.1e-10	Late_Up	Mid_vs_Late	Sh3beta	Sh3beta	CG8582
FBgn0035160	475.0360401	-1.251287944	0.183915143	-6.803615639	1.02e-11	2.23e-10	Late_Up	Mid_vs_Late	hng3	hinge3	CG13897
FBgn0004648	5740.328795	-1.212341745	0.178254846	-6.801171296	1.04e-11	2.26e-10	Late_Up	Mid_vs_Late	svr	silver	CG4122
FBgn0029968	53.19147537	4.997500761	0.734923304	6.800030332	1.05e-11	2.28e-10	Mid_Up	Mid_vs_Late	Ir7g	Ionotropic receptor 7g	CG15325
FBgn0030593	29.96375051	5.494708041	0.808438945	6.796688944	1.07e-11	2.33e-10	Mid_Up	Mid_vs_Late	CG9512	uncharacterized protein	CG9512
FBgn0029770	42.56969414	-6.167023118	0.907430605	-6.79613745	1.07e-11	2.33e-10	Late_Up	Mid_vs_Late	CG4151	uncharacterized protein	CG4151
FBgn0034433	397.61149	-1.02187011	0.150550999	-6.787534555	1.14e-11	2.47e-10	Late_Up	Mid_vs_Late	EndoB	Endophilin B	CG9834
FBgn0037408	32.63977288	-5.135958601	0.756995541	-6.78466163	1.16e-11	2.52e-10	Late_Up	Mid_vs_Late	NPFR	Neuropeptide F receptor	CG1147
FBgn0033204	92.49029827	3.825094176	0.563849584	6.783891104	1.17e-11	2.52e-10	Mid_Up	Mid_vs_Late	CG2065	uncharacterized protein	CG2065
FBgn0031374	2408.025058	-1.654834334	0.244062952	-6.7803586	1.2e-11	2.58e-10	Late_Up	Mid_vs_Late	Wdr62	WD repeat domain 62	CG7337
FBgn0002719	5093.291462	2.455622632	0.362352554	6.776887874	1.23e-11	2.64e-10	Mid_Up	Mid_vs_Late	Men	Malic enzyme	CG10120
FBgn0005626	167.1244295	-6.204714756	0.915769008	-6.77541465	1.24e-11	2.66e-10	Late_Up	Mid_vs_Late	ple	pale	CG10118
FBgn0014032	78.54103879	2.933155108	0.433343493	6.768660782	1.3e-11	2.78e-10	Mid_Up	Mid_vs_Late	Sptr	Sepiapterin reductase	CG12117
FBgn0011666	2053.464587	-1.258255426	0.186073051	-6.762158302	1.36e-11	2.91e-10	Late_Up	Mid_vs_Late	msi	musashi	CG5099
FBgn0038149	4006.297359	1.075592718	0.15928947	6.75244079	1.45e-11	3.1e-10	Mid_Up	Mid_vs_Late	GILT1	Gamma-interferon-inducible lysosomal thiol reductase 1	CG9796
FBgn0026189	4407.734055	-1.386623803	0.205375751	-6.751643239	1.46e-11	3.11e-10	Late_Up	Mid_vs_Late	prominin-like	prominin-like	CG7740
FBgn0036663	6840.663978	1.00491984	0.148990572	6.744855254	1.53e-11	3.26e-10	Mid_Up	Mid_vs_Late	CG9674	uncharacterized protein	CG9674
FBgn0041150	118.2146374	-2.213871752	0.328256533	-6.744334162	1.54e-11	3.26e-10	Late_Up	Mid_vs_Late	hoe1	hoepel1	CG12787
FBgn0041180	4678.017395	1.896832513	0.281422808	6.740152045	1.58e-11	3.35e-10	Mid_Up	Mid_vs_Late	Tep4	Thioester-containing protein 4	CG10363
FBgn0004666	771.2009886	-3.671246642	0.545036545	-6.735780708	1.63e-11	3.45e-10	Late_Up	Mid_vs_Late	sim	single-minded	CG7771
FBgn0032485	2049.485668	-0.84692879	0.125758748	-6.734551691	1.64e-11	3.47e-10	Late_Up	Mid_vs_Late	CG9426	uncharacterized protein	CG9426
FBgn0024179	994.578638	-1.113223866	0.165428477	-6.72933637	1.7e-11	3.59e-10	Late_Up	Mid_vs_Late	wit	wishful thinking	CG10776
FBgn0051098	90.74165566	2.559211479	0.381686716	6.705005359	2.01e-11	4.24e-10	Mid_Up	Mid_vs_Late	CG31098	uncharacterized protein	CG31098
FBgn0032130	761.5002351	1.594922357	0.237969897	6.702202143	2.05e-11	4.31e-10	Mid_Up	Mid_vs_Late	brwl	brickwall	CG3838
FBgn0035552	176.1903673	9.561570625	1.427257518	6.699261	2.09e-11	4.39e-10	Mid_Up	Mid_vs_Late	CG11350	uncharacterized protein	CG11350
FBgn0037240	2358.261513	-0.942946008	0.140819067	-6.696152925	2.14e-11	4.48e-10	Late_Up	Mid_vs_Late	Cont	Contactin	CG1084
FBgn0013997	4764.572652	-1.333019378	0.199358679	-6.686537958	2.29e-11	4.77e-10	Late_Up	Mid_vs_Late	Nrx-IV	Neurexin IV	CG6827
FBgn0051195	1855.690464	-1.214118303	0.181732811	-6.680787564	2.38e-11	4.96e-10	Late_Up	Mid_vs_Late	CG31195	uncharacterized protein	CG31195
FBgn0033635	250.6046513	-2.81330519	0.422233897	-6.662907005	2.68e-11	5.59e-10	Late_Up	Mid_vs_Late	Prip	prip	CG7777
FBgn0034756	112.7492457	3.316482688	0.498559325	6.652132499	2.89e-11	6e-10	Mid_Up	Mid_vs_Late	Cyp6d2	Cyp6d2	CG4373
FBgn0015037	189.7487102	4.84882032	0.730049493	6.641769313	3.1e-11	6.43e-10	Mid_Up	Mid_vs_Late	Cyp4p1	Cytochrome P450-4p1	CG10842
FBgn0286868	261.4519131	-25.93387395	3.90699642	-6.637803356	3.18e-11	6.59e-10	Late_Up	Mid_vs_Late	NA	NA	NA
FBgn0001189	1805.2636	-0.738821817	0.111316747	-6.637112884	3.2e-11	6.6e-10	Late_Up	Mid_vs_Late	hfw	halfway	CG3095
FBgn0052603	53.31575683	8.839938547	1.331878358	6.637196627	3.2e-11	6.6e-10	Mid_Up	Mid_vs_Late	CG32603	uncharacterized protein	CG32603
FBgn0032774	133.9367324	4.38566076	0.661190463	6.632976436	3.29e-11	6.78e-10	Mid_Up	Mid_vs_Late	CG17549	uncharacterized protein	CG17549
FBgn0004606	5988.919429	-1.629036305	0.246258828	-6.615138699	3.71e-11	7.63e-10	Late_Up	Mid_vs_Late	zfh1	Zn finger homeodomain 1	CG1322
FBgn0032824	110.701619	8.557811576	1.294740336	6.609674029	3.85e-11	7.91e-10	Mid_Up	Mid_vs_Late	CG13962	uncharacterized protein	CG13962
FBgn0004839	5761.483989	-1.211092733	0.18324498	-6.609145472	3.87e-11	7.92e-10	Late_Up	Mid_vs_Late	otk	off-track	CG8967
FBgn0259209	112.8008402	6.238118268	0.944214839	6.60667256	3.93e-11	8.04e-10	Mid_Up	Mid_vs_Late	Mlp60A	Muscle LIM protein at 60A	CG42309
FBgn0011740	1801.896617	-0.918518099	0.139269169	-6.595272329	4.24e-11	8.67e-10	Late_Up	Mid_vs_Late	alpha-Man-IIa	alpha-Mannosidase class II a	CG18802
FBgn0266758	308.2286102	2.480750188	0.376296959	6.592533184	4.32e-11	8.81e-10	Mid_Up	Mid_vs_Late	Esyt2	Extended synaptotagmin-like protein 2	CG6643
FBgn0265974	1110.608756	-1.363313313	0.207000694	-6.586032584	4.52e-11	9.19e-10	Late_Up	Mid_vs_Late	ttv	tout-velu	CG10117
FBgn0039151	621.6316416	3.865768053	0.58707202	6.584827622	4.55e-11	9.25e-10	Mid_Up	Mid_vs_Late	CG13607	uncharacterized protein	CG13607
FBgn0050489	65.18843438	4.528708511	0.689637285	6.566797659	5.14e-11	1.04e-09	Mid_Up	Mid_vs_Late	Cyp12d1-p	Cyp12d1-p	CG30489
FBgn0038172	433.9520755	3.139736604	0.478242438	6.565156821	5.2e-11	1.05e-09	Mid_Up	Mid_vs_Late	Adgf-D	Adenosine deaminase-related growth factor D	CG9621
FBgn0026616	782.6037933	-1.381669735	0.210568345	-6.561621284	5.32e-11	1.08e-09	Late_Up	Mid_vs_Late	alpha-Man-IIb	alpha-Mannosidase class II b	CG4606
FBgn0032078	557.3606767	-1.068267987	0.162889957	-6.558218867	5.45e-11	1.1e-09	Late_Up	Mid_vs_Late	C1GalTA	Core 1 Galactosyltransferase A	CG9520
FBgn0084017	42.25186791	8.851294792	1.350288325	6.55511466	5.56e-11	1.12e-09	Mid_Up	Mid_vs_Late	CR41454	pseudo	CR41454
FBgn0038257	194.2711296	6.096902035	0.930489979	6.552356471	5.66e-11	1.14e-09	Mid_Up	Mid_vs_Late	smp-30	Senescence marker protein-30	CG7390
FBgn0039094	370.0493689	2.677505281	0.409641732	6.536212187	6.31e-11	1.27e-09	Mid_Up	Mid_vs_Late	CG10184	uncharacterized protein	CG10184
FBgn0263109	52.5207106	-4.48562946	0.686454148	-6.534492469	6.38e-11	1.28e-09	Late_Up	Mid_vs_Late	CG43366	uncharacterized protein	CG43366
FBgn0034501	1680.602314	2.825327123	0.432971147	6.52543972	6.78e-11	1.36e-09	Mid_Up	Mid_vs_Late	CG13868	uncharacterized protein	CG13868
FBgn0031906	64.8306698	3.268827099	0.501328379	6.52033125	7.02e-11	1.4e-09	Mid_Up	Mid_vs_Late	CG5160	uncharacterized protein	CG5160
FBgn0020429	58.69405626	-3.18029534	0.487878794	-6.518617698	7.1e-11	1.41e-09	Late_Up	Mid_vs_Late	GluRIIB	Glutamate receptor IIB	CG7234
FBgn0287597	642.3426465	-1.139733702	0.174955106	-6.514435204	7.3e-11	1.45e-09	Late_Up	Mid_vs_Late	NA	NA	NA
FBgn0260795	2494.11908	1.121546555	0.172432596	6.504260683	7.81e-11	1.55e-09	Mid_Up	Mid_vs_Late	NaPi-III	Na[+]-dependent inorganic phosphate cotransporter type III	CG42575
FBgn0027585	79.7789446	2.435477922	0.374725229	6.499370024	8.07e-11	1.6e-09	Mid_Up	Mid_vs_Late	CG8740	uncharacterized protein	CG8740
FBgn0005631	1291.567044	-1.465200873	0.225530708	-6.496680135	8.21e-11	1.63e-09	Late_Up	Mid_vs_Late	robo1	roundabout 1	CG13521
FBgn0085360	217.8369192	3.843382252	0.591657117	6.495962171	8.25e-11	1.63e-09	Mid_Up	Mid_vs_Late	CG34331	uncharacterized protein	CG34331
FBgn0035186	129.2797485	4.459288935	0.687441378	6.48679157	8.77e-11	1.73e-09	Mid_Up	Mid_vs_Late	CG13912	uncharacterized protein	CG13912
FBgn0039678	115.9431488	4.793080666	0.739778188	6.479078108	9.23e-11	1.82e-09	Mid_Up	Mid_vs_Late	Obp99a	Odorant-binding protein 99a	CG18111
FBgn0002543	5962.332043	-1.017716767	0.157089192	-6.478591908	9.26e-11	1.82e-09	Late_Up	Mid_vs_Late	robo2	roundabout 2	CG5481
FBgn0032901	2172.198367	-1.575164464	0.243155196	-6.47802098	9.29e-11	1.82e-09	Late_Up	Mid_vs_Late	sky	skywalker	CG9339
FBgn0033321	164.37303	5.327530048	0.824036959	6.465159103	1.01e-10	1.98e-09	Mid_Up	Mid_vs_Late	CG8738	uncharacterized protein	CG8738
FBgn0037565	2096.591986	-1.593843036	0.24653215	-6.465051462	1.01e-10	1.98e-09	Late_Up	Mid_vs_Late	CG9626	uncharacterized protein	CG9626
FBgn0041712	343.7252803	1.985071082	0.307204302	6.461729447	1.04e-10	2.02e-09	Mid_Up	Mid_vs_Late	yellow-d	yellow-d	CG9889
FBgn0032405	74.34993011	-3.435246172	0.531830364	-6.459289288	1.05e-10	2.05e-09	Late_Up	Mid_vs_Late	firl	firelighter	CG14946
FBgn0036847	955.7158965	-0.83834559	0.129874353	-6.455051112	1.08e-10	2.11e-09	Late_Up	Mid_vs_Late	CNPYb	Canopy b	CG11577
FBgn0014343	2382.102661	-2.031110472	0.314703568	-6.454043354	1.09e-10	2.12e-09	Late_Up	Mid_vs_Late	mirr	mirror	CG10601
FBgn0016122	3621.009796	2.485131832	0.38558744	6.445053896	1.16e-10	2.24e-09	Mid_Up	Mid_vs_Late	Acer	Angiotensin-converting enzyme-related	CG10593
FBgn0024244	8734.754718	-1.170601734	0.181775622	-6.439816964	1.2e-10	2.32e-09	Late_Up	Mid_vs_Late	drm	drumstick	CG10016
FBgn0033065	67.57711114	8.383766427	1.301932167	6.43948021	1.2e-10	2.32e-09	Mid_Up	Mid_vs_Late	Cyp6w1	Cyp6w1	CG8345
FBgn0031401	2524.383339	0.798953241	0.124105789	6.437679101	1.21e-10	2.34e-09	Mid_Up	Mid_vs_Late	papi	papi	CG7082
FBgn0015522	255.6346886	1.574048906	0.244696081	6.432669036	1.25e-10	2.42e-09	Mid_Up	Mid_vs_Late	olf186-M	olf186-M	CG14489
FBgn0000524	1552.01323	-1.117925387	0.173843681	-6.430635744	1.27e-10	2.45e-09	Late_Up	Mid_vs_Late	dx	deltex	CG3929
FBgn0033978	172.4829187	1.986841993	0.309211653	6.425508145	1.31e-10	2.53e-09	Mid_Up	Mid_vs_Late	Cyp6a23	Cyp6a23	CG10242
FBgn0026263	613.9868781	-1.711370445	0.266526718	-6.42100897	1.35e-10	2.6e-09	Late_Up	Mid_vs_Late	bip1	bip1	CG7574
FBgn0036381	836.9797453	2.713681677	0.422706841	6.419772326	1.36e-10	2.61e-09	Mid_Up	Mid_vs_Late	CG8745	uncharacterized protein	CG8745
FBgn0038476	11265.634	-1.185864037	0.184828172	-6.416035097	1.4e-10	2.67e-09	Late_Up	Mid_vs_Late	kuk	kugelkern	CG5175
FBgn0029091	78.06198283	3.639370694	0.567415751	6.4139402	1.42e-10	2.71e-09	Mid_Up	Mid_vs_Late	Chs2	Chitin synthase 2	CG7464
FBgn0046687	718.6925643	-0.916542814	0.142905933	-6.413609273	1.42e-10	2.71e-09	Late_Up	Mid_vs_Late	Tre1	Trapped in endoderm 1	CG3171
FBgn0027598	1687.47128	-1.275071854	0.198910372	-6.41028339	1.45e-10	2.76e-09	Late_Up	Mid_vs_Late	cindr	CIN85 and CD2AP related	CG31012
FBgn0038452	132.6438328	1.442738786	0.225335712	6.402619338	1.53e-10	2.9e-09	Mid_Up	Mid_vs_Late	CG14905	uncharacterized protein	CG14905
FBgn0005771	763.9571768	-0.894237034	0.13984786	-6.394356205	1.61e-10	3.06e-09	Late_Up	Mid_vs_Late	noc	no ocelli	CG4491
FBgn0033366	1813.003083	3.304276128	0.517676415	6.382898719	1.74e-10	3.29e-09	Mid_Up	Mid_vs_Late	Ance-4	Ance-4	CG8196
FBgn0015600	860.1716589	-1.443170454	0.226210196	-6.379776319	1.77e-10	3.35e-09	Late_Up	Mid_vs_Late	toc	toucan	CG9660
FBgn0004588	28.61516382	-8.837547266	1.387140828	-6.371052661	1.88e-10	3.54e-09	Late_Up	Mid_vs_Late	Eig71Ea	Ecdysone-induced gene 71Ea	CG16931
FBgn0036058	1305.874827	-0.666197553	0.104629584	-6.367200619	1.93e-10	3.62e-09	Late_Up	Mid_vs_Late	CG6707	uncharacterized protein	CG6707
FBgn0036144	386.8802706	-1.926704034	0.302600497	-6.367154225	1.93e-10	3.62e-09	Late_Up	Mid_vs_Late	GlcAT-P	Glucuronyltransferase P	CG6207
FBgn0283471	292.3796584	5.737307341	0.901401165	6.364876776	1.95e-10	3.67e-09	Mid_Up	Mid_vs_Late	wupA	wings up A	CG7178
FBgn0023177	3513.657918	-0.491365775	0.077229626	-6.362400027	1.99e-10	3.73e-09	Late_Up	Mid_vs_Late	Pp4-19C	Protein phosphatase 19C	CG32505
FBgn0038110	829.0211157	-0.81850999	0.128702142	-6.35972313	2.02e-10	3.79e-09	Late_Up	Mid_vs_Late	CG8031	uncharacterized protein	CG8031
FBgn0264695	745.5711352	6.695322982	1.053244773	6.356853746	2.06e-10	3.85e-09	Mid_Up	Mid_vs_Late	Mhc	Myosin heavy chain	CG17927
FBgn0030052	1332.036193	0.840474186	0.132327637	6.351463744	2.13e-10	3.98e-09	Mid_Up	Mid_vs_Late	CG12065	uncharacterized protein	CG12065
FBgn0025549	2359.027485	-1.305737036	0.205589724	-6.351178512	2.14e-10	3.98e-09	Late_Up	Mid_vs_Late	unc-119	unc-119	CG1659
FBgn0010222	2036.822801	1.218134504	0.191838962	6.349776342	2.16e-10	4.01e-09	Mid_Up	Mid_vs_Late	Nmdmc	NAD-dependent methylenetetrahydrofolate dehydrogenase	CG18466
FBgn0010387	180.3814945	8.677545414	1.367351564	6.346243091	2.21e-10	4.1e-09	Mid_Up	Mid_vs_Late	Acbp2	Acyl-CoA binding protein 2	CG8627
FBgn0028939	198.566412	-4.532704015	0.714632828	-6.34270333	2.26e-10	4.19e-09	Late_Up	Mid_vs_Late	NimC2	Nimrod C2	CG18146
FBgn0010105	60.87598706	-2.517323525	0.39725476	-6.336798893	2.35e-10	4.35e-09	Late_Up	Mid_vs_Late	comm	commissureless	CG17943
FBgn0036124	1987.216789	0.716853648	0.113387686	6.322147246	2.58e-10	4.77e-09	Mid_Up	Mid_vs_Late	CG7839	uncharacterized protein	CG7839
FBgn0040071	1175.31464	-1.474030348	0.233351294	-6.316786705	2.67e-10	4.93e-09	Late_Up	Mid_vs_Late	tara	taranis	CG6889
FBgn0039321	350.0698147	8.630523487	1.366639384	6.315143256	2.7e-10	4.98e-09	Mid_Up	Mid_vs_Late	CG10550	uncharacterized protein	CG10550
FBgn0034999	230.9629703	2.682355041	0.425085828	6.310149304	2.79e-10	5.13e-09	Mid_Up	Mid_vs_Late	Fatp3	Fatty acid transport protein 3	CG3394
FBgn0027101	2052.636814	-1.033432348	0.164069754	-6.298737734	3e-10	5.52e-09	Late_Up	Mid_vs_Late	Dyrk3	Dual-specificity tyrosine phosphorylation-regulated kinase 3	CG40478
FBgn0033730	138.1394606	7.709516465	1.224558361	6.295752586	3.06e-10	5.61e-09	Mid_Up	Mid_vs_Late	Cpr49Ag	Cuticular protein 49Ag	CG8511
FBgn0052687	1288.521831	2.321611413	0.36894836	6.292510459	3.12e-10	5.72e-09	Mid_Up	Mid_vs_Late	CG32687	uncharacterized protein	CG32687
FBgn0032218	202.3461898	2.496065105	0.396786952	6.290693514	3.16e-10	5.78e-09	Mid_Up	Mid_vs_Late	CG5381	uncharacterized protein	CG5381
FBgn0264753	116.4865285	2.275122172	0.361991449	6.285016346	3.28e-10	5.99e-09	Mid_Up	Mid_vs_Late	Rgk1	Rad, Gem/Kir family member 1	CG44011
FBgn0031824	655.5555467	1.451038713	0.231028747	6.280771251	3.37e-10	6.14e-09	Mid_Up	Mid_vs_Late	CG9547	uncharacterized protein	CG9547
FBgn0029662	223.8900929	-1.640098958	0.261154209	-6.280193475	3.38e-10	6.16e-09	Late_Up	Mid_vs_Late	CG12206	uncharacterized protein	CG12206
FBgn0038504	2738.427039	-1.607683984	0.256291963	-6.272861491	3.54e-10	6.44e-09	Late_Up	Mid_vs_Late	Sur-8	Sur-8	CG5407
FBgn0083228	306.2047292	-2.285132133	0.364348899	-6.2718239	3.57e-10	6.48e-09	Late_Up	Mid_vs_Late	Frq2	Frequenin 2	CG5907
FBgn0052758	1156.522818	-1.151044652	0.183658507	-6.26730922	3.67e-10	6.66e-09	Late_Up	Mid_vs_Late	CG32758	uncharacterized protein	CG32758
FBgn0032024	120.3586238	7.1511143	1.141236505	6.266110723	3.7e-10	6.7e-09	Mid_Up	Mid_vs_Late	CG14273	uncharacterized protein	CG14273
FBgn0038272	1336.909517	1.579889258	0.252193413	6.26459366	3.74e-10	6.74e-09	Mid_Up	Mid_vs_Late	CG7265	uncharacterized protein	CG7265
FBgn0085466	81.54974267	3.861573412	0.61640368	6.264682609	3.74e-10	6.74e-09	Mid_Up	Mid_vs_Late	CG34437	uncharacterized protein	CG34437
FBgn0033379	2212.468181	0.847905859	0.135442956	6.260243287	3.84e-10	6.92e-09	Mid_Up	Mid_vs_Late	Mys45A	Mystery 45A	CG8070
FBgn0086359	951.1227782	-1.270596541	0.203136247	-6.254898163	3.98e-10	7.15e-09	Late_Up	Mid_vs_Late	Invadolysin	invadolysin	CG3953
FBgn0030174	329.7296213	-2.316307531	0.370646444	-6.249372058	4.12e-10	7.4e-09	Late_Up	Mid_vs_Late	CG15312	uncharacterized protein	CG15312
FBgn0037167	128.7525688	7.509420084	1.202212906	6.246331286	4.2e-10	7.53e-09	Mid_Up	Mid_vs_Late	CG11425	uncharacterized protein	CG11425
FBgn0036842	1214.32391	-1.116357773	0.179039117	-6.235273005	4.51e-10	8.07e-09	Late_Up	Mid_vs_Late	Ugt316A1	UDP-glycosyltransferase family 316 member A1	CG3797
FBgn0041713	691.3664623	-8.56287157	1.373529079	-6.234212075	4.54e-10	8.12e-09	Late_Up	Mid_vs_Late	yellow-c	yellow-c	CG4182
FBgn0037120	872.195956	-1.245855561	0.199852109	-6.233887492	4.55e-10	8.12e-09	Late_Up	Mid_vs_Late	CG11247	uncharacterized protein	CG11247
FBgn0040777	3378.06918	-0.687619698	0.11039433	-6.228759208	4.7e-10	8.38e-09	Late_Up	Mid_vs_Late	CG14767	uncharacterized protein	CG14767
FBgn0086687	18137.05544	1.580961602	0.253897281	6.226776415	4.76e-10	8.47e-09	Mid_Up	Mid_vs_Late	Desat1	Desaturase 1	CG5887
FBgn0034861	28.78170037	-4.337260223	0.697424942	-6.21896345	5e-10	8.89e-09	Late_Up	Mid_vs_Late	CG9815	uncharacterized protein	CG9815
FBgn0031968	432.4682665	-1.635262478	0.263117913	-6.214941657	5.13e-10	9.11e-09	Late_Up	Mid_vs_Late	CG7231	uncharacterized protein	CG7231
FBgn0015568	464.1729245	3.087437905	0.496827708	6.21430298	5.16e-10	9.13e-09	Mid_Up	Mid_vs_Late	alpha-Est1	alpha-Esterase-1	CG1031
FBgn0035285	913.1571665	-0.82193133	0.132345826	-6.210481697	5.28e-10	9.34e-09	Late_Up	Mid_vs_Late	CG12025	uncharacterized protein	CG12025
FBgn0261238	1259.298019	-1.307074569	0.210557185	-6.207693964	5.38e-10	9.5e-09	Late_Up	Mid_vs_Late	Alh	Alhambra	CG1070
FBgn0032603	288.5955406	2.797734558	0.450872777	6.20515298	5.46e-10	9.64e-09	Mid_Up	Mid_vs_Late	CG17928	uncharacterized protein	CG17928
FBgn0023479	2925.128344	2.514364701	0.405419544	6.2018833	5.58e-10	9.82e-09	Mid_Up	Mid_vs_Late	teq	Tequila	CG4821
FBgn0024289	220.1291338	8.619127511	1.390521033	6.198487694	5.7e-10	1e-08	Mid_Up	Mid_vs_Late	Sodh-1	Sorbitol dehydrogenase 1	CG1982
FBgn0028962	765.0407399	0.691783761	0.111878441	6.183351809	6.28e-10	1.1e-08	Mid_Up	Mid_vs_Late	AlaRS-m	Alanyl-tRNA synthetase, mitochondrial	CG4633
FBgn0035083	3144.669365	1.877280739	0.303733368	6.180686543	6.38e-10	1.12e-08	Mid_Up	Mid_vs_Late	Tina-1	Troponin C-akin-1	CG2803
FBgn0032684	75.07763705	4.392050117	0.711309288	6.174599701	6.63e-10	1.16e-08	Mid_Up	Mid_vs_Late	Ugt301D1	UDP-glycosyltransferase family 301 member D1	CG10178
FBgn0039031	410.8822004	3.786756433	0.613265543	6.174741877	6.63e-10	1.16e-08	Mid_Up	Mid_vs_Late	Gbp3	Growth-blocking peptide 3	CG17244
FBgn0025777	1019.450864	-1.089497482	0.1765627	-6.170598199	6.8e-10	1.19e-08	Late_Up	Mid_vs_Late	homer	homer	CG11324
FBgn0263999	123.6763282	3.949169301	0.640096706	6.169644779	6.84e-10	1.19e-08	Mid_Up	Mid_vs_Late	CG43742	uncharacterized protein	CG43742
FBgn0004636	3213.397089	-0.567222029	0.091950346	-6.168786253	6.88e-10	1.2e-08	Late_Up	Mid_vs_Late	Rap1	Rap1 GTPase	CG1956
FBgn0032538	68.12956712	8.882208274	1.442587362	6.157137174	7.41e-10	1.29e-08	Mid_Up	Mid_vs_Late	Vajk2	Vajk2	CG16885
FBgn0025382	302.1494446	2.080387608	0.338044961	6.154174287	7.55e-10	1.31e-08	Mid_Up	Mid_vs_Late	Rab27	Rab27	CG14791
FBgn0261547	1055.766478	-1.57654388	0.256180515	-6.154035092	7.55e-10	1.31e-08	Late_Up	Mid_vs_Late	Exn	Ephexin	CG42665
FBgn0032402	763.305795	-1.125444415	0.183000236	-6.149961543	7.75e-10	1.34e-08	Late_Up	Mid_vs_Late	CG14945	uncharacterized protein	CG14945
FBgn0037819	192.1766873	3.141788489	0.510958979	6.148807667	7.81e-10	1.35e-08	Mid_Up	Mid_vs_Late	CG14688	uncharacterized protein	CG14688
FBgn0270927	815.0682836	-0.771519758	0.125500236	-6.147556238	7.87e-10	1.36e-08	Late_Up	Mid_vs_Late	betaGlu	beta glucuronidase	CG2135
FBgn0036502	184.8542836	2.116627485	0.344406362	6.145727021	7.96e-10	1.37e-08	Mid_Up	Mid_vs_Late	CG7841	uncharacterized protein	CG7841
FBgn0267668	33.1862646	-5.197449191	0.846044978	-6.143230358	8.09e-10	1.39e-08	Late_Up	Mid_vs_Late	lncRNA:CR46006	long non-coding RNA:CR46006	CR46006
FBgn0039609	400.0700345	4.563482426	0.742961716	6.142284761	8.13e-10	1.4e-08	Mid_Up	Mid_vs_Late	Nepl17	Neprilysin-like 17	CG14529
FBgn0032224	753.8226934	1.152745285	0.187830492	6.137157346	8.4e-10	1.44e-08	Mid_Up	Mid_vs_Late	Sps2	Selenophosphate synthetase 2	CG5025
FBgn0030925	736.3604568	2.692733922	0.43927297	6.12997864	8.79e-10	1.51e-08	Mid_Up	Mid_vs_Late	Hayan	hayan	CG6361
FBgn0000079	41.98089741	7.461389375	1.21805104	6.12567875	9.03e-10	1.54e-08	Mid_Up	Mid_vs_Late	Amy-p	Amylase proximal	CG18730
FBgn0016059	2851.923436	-1.202097936	0.196240146	-6.125647383	9.03e-10	1.54e-08	Late_Up	Mid_vs_Late	Sema1b	Semaphorin 1b	CG6446
FBgn0030890	1408.920067	-0.795151782	0.129924417	-6.120110439	9.35e-10	1.59e-08	Late_Up	Mid_vs_Late	CG7536	uncharacterized protein	CG7536
FBgn0025686	144.0411774	-1.51582518	0.247701381	-6.119566937	9.38e-10	1.6e-08	Late_Up	Mid_vs_Late	Amnionless	amnionless	CG11592
FBgn0038804	153.8055209	1.709034066	0.279363565	6.117598295	9.5e-10	1.61e-08	Mid_Up	Mid_vs_Late	CG10877	uncharacterized protein	CG10877
FBgn0038082	53.87754156	8.853374159	1.447581537	6.115976151	9.6e-10	1.63e-08	Mid_Up	Mid_vs_Late	Ugt37A2	UDP-glycosyltransferase family 37 member A2	CG5724
FBgn0000180	1596.787665	-1.350341306	0.221254119	-6.103123917	1.04e-09	1.76e-08	Late_Up	Mid_vs_Late	bib	big brain	CG4722
FBgn0015776	3391.092621	0.969434912	0.158967812	6.098309467	1.07e-09	1.81e-08	Mid_Up	Mid_vs_Late	nrv1	nervana 1	CG9258
FBgn0284435	1163.685885	-1.499187048	0.245867343	-6.097544421	1.08e-09	1.82e-08	Late_Up	Mid_vs_Late	tyn	trynity	CG17131
FBgn0063491	235.8244156	4.168094459	0.683750346	6.095930314	1.09e-09	1.84e-08	Mid_Up	Mid_vs_Late	GstE9	Glutathione S transferase E9	CG17534
FBgn0266549	617.9603173	-2.253196994	0.369683156	-6.094940912	1.09e-09	1.85e-08	Late_Up	Mid_vs_Late	lncRNA:CR45102	long non-coding RNA:CR45102	CR45102
FBgn0085397	1581.27644	-2.559678945	0.420084427	-6.093248834	1.11e-09	1.86e-08	Late_Up	Mid_vs_Late	Fili	Fish-lips	CG34368
FBgn0010909	7953.459623	-0.901840048	0.148045645	-6.091635107	1.12e-09	1.88e-08	Late_Up	Mid_vs_Late	msn	misshapen	CG16973
FBgn0034800	48.89521046	2.568890321	0.421970428	6.087844425	1.14e-09	1.92e-08	Mid_Up	Mid_vs_Late	CG3788	uncharacterized protein	CG3788
FBgn0029903	4560.996206	-1.257291192	0.206726173	-6.081915853	1.19e-09	1.99e-08	Late_Up	Mid_vs_Late	pod1	pod1	CG4532
FBgn0030575	105.0056893	3.785654707	0.622779688	6.078641899	1.21e-09	2.03e-08	Mid_Up	Mid_vs_Late	CG5321	uncharacterized protein	CG5321
FBgn0038407	1475.405405	2.8723719	0.472920979	6.073682553	1.25e-09	2.09e-08	Mid_Up	Mid_vs_Late	CG6126	uncharacterized protein	CG6126
FBgn0263400	26.92296998	-6.891908015	1.134815613	-6.073152268	1.25e-09	2.09e-08	Late_Up	Mid_vs_Late	CG43446	uncharacterized protein	CG43446
FBgn0014135	297.760681	-1.179040929	0.194178298	-6.071950072	1.26e-09	2.11e-08	Late_Up	Mid_vs_Late	bnl	branchless	CG4608
FBgn0039798	242.3169417	4.003262849	0.659349212	6.07153656	1.27e-09	2.11e-08	Mid_Up	Mid_vs_Late	CG11313	uncharacterized protein	CG11313
FBgn0020508	84.12200719	7.277420003	1.199569884	6.066691152	1.31e-09	2.17e-08	Mid_Up	Mid_vs_Late	Ag5r2	Antigen 5-related 2	CG9540
FBgn0027330	2196.383066	0.70898635	0.116959859	6.061792106	1.35e-09	2.23e-08	Mid_Up	Mid_vs_Late	l(1)G0020	lethal (1) G0020	CG1994
FBgn0266418	2500.364008	-1.963869471	0.324147693	-6.058563777	1.37e-09	2.28e-08	Late_Up	Mid_vs_Late	wake	wide awake	CG45058
FBgn0267743	124.645742	4.907657122	0.812959943	6.03677606	1.57e-09	2.6e-08	Mid_Up	Mid_vs_Late	asRNA:CR46074	antisense RNA:CR46074	CR46074
FBgn0026238	2232.621723	-0.920593692	0.152541598	-6.035033767	1.59e-09	2.62e-08	Late_Up	Mid_vs_Late	gus	gustavus	CG2944
FBgn0039682	1662.282332	3.336109114	0.552780447	6.035143125	1.59e-09	2.62e-08	Mid_Up	Mid_vs_Late	Obp99c	Odorant-binding protein 99c	CG7584
FBgn0000241	84.64935794	-3.063653672	0.50781314	-6.03303348	1.61e-09	2.65e-08	Late_Up	Mid_vs_Late	bw	brown	CG17632
FBgn0039239	341.0151854	5.083484493	0.843986754	6.023180424	1.71e-09	2.81e-08	Mid_Up	Mid_vs_Late	CG13641	uncharacterized protein	CG13641
FBgn0002789	124.5646764	6.398882274	1.062964974	6.019843012	1.75e-09	2.87e-08	Mid_Up	Mid_vs_Late	Mp20	Muscle protein 20	CG4696
FBgn0033128	178.1791297	7.825727494	1.301222166	6.014136324	1.81e-09	2.96e-08	Mid_Up	Mid_vs_Late	Tsp42Eg	Tetraspanin 42Eg	CG12142
FBgn0261988	1515.421448	-1.135531428	0.188806532	-6.014259218	1.81e-09	2.96e-08	Late_Up	Mid_vs_Late	Gprk2	G protein-coupled receptor kinase 2	CG17998
FBgn0000567	1354.473619	-1.634481053	0.271973535	-6.009706248	1.86e-09	3.04e-08	Late_Up	Mid_vs_Late	Eip74EF	Ecdysone-induced protein 74EF	CG32180
FBgn0033729	36.61979341	7.581336609	1.261566679	6.009461674	1.86e-09	3.04e-08	Mid_Up	Mid_vs_Late	Cpr49Af	Cuticular protein 49Af	CG8510
FBgn0033749	307.0883208	-0.90976465	0.151542338	-6.003369502	1.93e-09	3.15e-08	Late_Up	Mid_vs_Late	achi	achintya	CG8819
FBgn0260943	93.18684736	-2.319597855	0.386459818	-6.002170846	1.95e-09	3.17e-08	Late_Up	Mid_vs_Late	Rbp6	RNA-binding protein 6	CG32169
FBgn0004591	31.65133775	-8.973629096	1.495772622	-5.999327012	1.98e-09	3.22e-08	Late_Up	Mid_vs_Late	Eig71Ed	Ecdysone-induced gene 71Ed	CG7350
FBgn0011672	880.7398477	-1.323223597	0.22063326	-5.997389502	2.01e-09	3.26e-08	Late_Up	Mid_vs_Late	Mvl	Malvolio	CG3671
FBgn0052191	231.8390289	5.848012261	0.976185133	5.990679494	2.09e-09	3.39e-08	Mid_Up	Mid_vs_Late	CG32191	uncharacterized protein	CG32191
FBgn0029831	189.9329092	-2.677336139	0.446999375	-5.989574687	2.1e-09	3.41e-08	Late_Up	Mid_vs_Late	CG5966	uncharacterized protein	CG5966
FBgn0027929	66.54033893	4.651608518	0.777076728	5.986035031	2.15e-09	3.48e-08	Mid_Up	Mid_vs_Late	NimB1	Nimrod B1	CG33119
FBgn0035049	836.653956	-1.599266613	0.267187074	-5.985568796	2.16e-09	3.48e-08	Late_Up	Mid_vs_Late	Mmp1	Matrix metalloproteinase 1	CG4859
FBgn0263380	30.87879013	-6.472917092	1.08257614	-5.979179526	2.24e-09	3.62e-08	Late_Up	Mid_vs_Late	lncRNA:CR43432	long non-coding RNA:CR43432	CR43432
FBgn0034709	13912.31195	1.030995866	0.172445838	5.978664827	2.25e-09	3.63e-08	Mid_Up	Mid_vs_Late	Swim	Secreted Wg-interacting molecule	CG3074
FBgn0014396	54.98242674	6.761798254	1.131532004	5.975790547	2.29e-09	3.69e-08	Mid_Up	Mid_vs_Late	tim	timeless	CG3234
FBgn0003149	196.8893504	7.597477071	1.271430638	5.975534052	2.29e-09	3.69e-08	Mid_Up	Mid_vs_Late	Prm	Paramyosin	CG5939
FBgn0040373	1620.412286	-1.242281884	0.208013887	-5.972110332	2.34e-09	3.76e-08	Late_Up	Mid_vs_Late	CG3038	uncharacterized protein	CG3038
FBgn0031150	1116.140175	-1.208891818	0.202472078	-5.970659422	2.36e-09	3.79e-08	Late_Up	Mid_vs_Late	bves	bves	CG32513
FBgn0026371	1286.148588	-0.920143448	0.154294224	-5.963563784	2.47e-09	3.95e-08	Late_Up	Mid_vs_Late	SAK	Sak kinase	CG7186
FBgn0038966	368.2983414	1.011781287	0.169773602	5.959591325	2.53e-09	4.04e-08	Mid_Up	Mid_vs_Late	pinta	prolonged depolarization afterpotential (PDA) is not apparent	CG13848
FBgn0026179	808.0298347	-1.117846379	0.187681691	-5.956075813	2.58e-09	4.12e-08	Late_Up	Mid_vs_Late	siz	schizo	CG32434
FBgn0038865	166.6029277	6.800927307	1.142618745	5.952052982	2.65e-09	4.22e-08	Mid_Up	Mid_vs_Late	cDIP	Common Dpr-interacting protein	CG10824
FBgn0051523	1896.200305	-1.05503657	0.177323526	-5.949783394	2.68e-09	4.27e-08	Late_Up	Mid_vs_Late	CG31523	uncharacterized protein	CG31523
FBgn0015561	26.93771273	-4.304584236	0.724449293	-5.941870984	2.82e-09	4.48e-08	Late_Up	Mid_vs_Late	unpg	unplugged	CG1650
FBgn0032322	254.2895619	4.599174186	0.774035898	5.94180993	2.82e-09	4.48e-08	Mid_Up	Mid_vs_Late	CG16743	uncharacterized protein	CG16743
FBgn0001168	578.7082114	-1.335196421	0.224788069	-5.939801104	2.85e-09	4.52e-08	Late_Up	Mid_vs_Late	h	hairy	CG6494
FBgn0003390	402.1640729	-1.760933159	0.29666582	-5.935746679	2.93e-09	4.63e-08	Late_Up	Mid_vs_Late	shf	shifted	CG3135
FBgn0020445	1975.273218	-1.742940501	0.293943639	-5.929505762	3.04e-09	4.8e-08	Late_Up	Mid_vs_Late	E23	Early gene at 23	CG3327
FBgn0085475	43.9257183	6.936857125	1.172357217	5.91701661	3.28e-09	5.18e-08	Mid_Up	Mid_vs_Late	CG34446	uncharacterized protein	CG34446
FBgn0029804	375.4437887	-2.59582963	0.439927581	-5.900583967	3.62e-09	5.71e-08	Late_Up	Mid_vs_Late	CG3097	uncharacterized protein	CG3097
FBgn0038369	912.2630708	-0.900627178	0.152737405	-5.89657248	3.71e-09	5.85e-08	Late_Up	Mid_vs_Late	Arpc3A	Actin-related protein 2/3 complex, subunit 3A	CG4560
FBgn0053194	15.8128062	-7.970495693	1.352748415	-5.892075428	3.81e-09	6e-08	Late_Up	Mid_vs_Late	CheA29a	Chemosensory protein A 29a	CG33194
FBgn0038681	145.0709406	4.000530397	0.680906432	5.875301227	4.22e-09	6.63e-08	Mid_Up	Mid_vs_Late	Cyp12a4	Cyp12a4	CG6042
FBgn0032772	39.3514807	7.400598791	1.261726747	5.865452888	4.48e-09	7.03e-08	Mid_Up	Mid_vs_Late	CG17350	uncharacterized protein	CG17350
FBgn0004795	256.6090421	-1.653583138	0.282467858	-5.854057701	4.8e-09	7.52e-08	Late_Up	Mid_vs_Late	retn	retained	CG5403
FBgn0037623	781.5299201	1.537980631	0.262885509	5.850381917	4.9e-09	7.67e-08	Mid_Up	Mid_vs_Late	CG9801	uncharacterized protein	CG9801
FBgn0052425	5068.064413	1.174098897	0.200908741	5.843941327	5.1e-09	7.97e-08	Mid_Up	Mid_vs_Late	CG32425	uncharacterized protein	CG32425
FBgn0037702	1967.417144	-0.782182234	0.133903667	-5.841380232	5.18e-09	8.08e-08	Late_Up	Mid_vs_Late	CG8176	uncharacterized protein	CG8176
FBgn0034480	84.30417224	7.595335706	1.302642673	5.830713108	5.52e-09	8.6e-08	Mid_Up	Mid_vs_Late	CG16898	uncharacterized protein	CG16898
FBgn0259226	34.51383733	4.738829259	0.813551684	5.824865648	5.72e-09	8.9e-08	Mid_Up	Mid_vs_Late	CG42326	uncharacterized protein	CG42326
FBgn0033600	47.30145388	8.554727181	1.468971251	5.823617839	5.76e-09	8.95e-08	Mid_Up	Mid_vs_Late	Cpr47Ec	Cuticular protein 47Ec	CG9077
FBgn0015622	4399.282446	-0.717831433	0.123311171	-5.821300943	5.84e-09	9.06e-08	Late_Up	Mid_vs_Late	Cnx99A	Calnexin 99A	CG11958
FBgn0052512	544.5931924	2.176336247	0.374244082	5.815285667	6.05e-09	9.38e-08	Mid_Up	Mid_vs_Late	CG32512	uncharacterized protein	CG32512
FBgn0052085	74.67660881	1.708063679	0.294194408	5.805901242	6.4e-09	9.91e-08	Mid_Up	Mid_vs_Late	CG32085	uncharacterized protein	CG32085
FBgn0014033	171.9749487	2.805488261	0.483644087	5.800728962	6.6e-09	1.02e-07	Mid_Up	Mid_vs_Late	Sr-CI	Scavenger receptor class C, type I	CG4099
FBgn0039830	23092.57312	0.799710712	0.137879878	5.800053813	6.63e-09	1.02e-07	Mid_Up	Mid_vs_Late	ATPsynC	ATP synthase, subunit C	CG1746
FBgn0030994	128.243536	-1.432277509	0.247306384	-5.791510445	6.98e-09	1.08e-07	Late_Up	Mid_vs_Late	HP1D3csd	Heterochromatin Protein 1D3 chromoshadow domain	CG14193
FBgn0038381	474.1530622	0.844679665	0.145914596	5.788863392	7.09e-09	1.09e-07	Mid_Up	Mid_vs_Late	EndoU	Endoribonuclease U-specific	CG3303
FBgn0050151	37.95419714	7.88597109	1.362790142	5.786636436	7.18e-09	1.1e-07	Mid_Up	Mid_vs_Late	CG30151	uncharacterized protein	CG30151
FBgn0034117	690.2066481	2.250884343	0.389363071	5.780939467	7.43e-09	1.14e-07	Mid_Up	Mid_vs_Late	CG7997	uncharacterized protein	CG7997
FBgn0003356	114.4980969	6.089629682	1.05355509	5.780077133	7.47e-09	1.15e-07	Mid_Up	Mid_vs_Late	Jon99Cii	Jonah 99Cii	CG31034
FBgn0031975	162.0473445	4.263253203	0.737831047	5.778088653	7.56e-09	1.16e-07	Mid_Up	Mid_vs_Late	Tg	Transglutaminase	CG7356
FBgn0022981	267.3316315	-1.145253111	0.198292511	-5.775574209	7.67e-09	1.17e-07	Late_Up	Mid_vs_Late	rpk	ripped pocket	CG1058
FBgn0001128	7298.252464	2.79566115	0.484353806	5.771940089	7.84e-09	1.2e-07	Mid_Up	Mid_vs_Late	Gpdh1	Glycerol-3-phosphate dehydrogenase 1	CG9042
FBgn0036416	35.37385349	-5.951944558	1.031616533	-5.769531963	7.95e-09	1.21e-07	Late_Up	Mid_vs_Late	CG7924	uncharacterized protein	CG7924
FBgn0052762	29.54815201	-7.915115306	1.372165787	-5.768337457	8.01e-09	1.22e-07	Late_Up	Mid_vs_Late	CG32762	uncharacterized protein	CG32762
FBgn0024980	121.7419812	2.433904271	0.421999113	5.767557793	8.04e-09	1.22e-07	Mid_Up	Mid_vs_Late	Syx4	Syntaxin 4	CG2715
FBgn0030672	8300.688847	0.893664676	0.15499333	5.765826675	8.13e-09	1.24e-07	Mid_Up	Mid_vs_Late	CG9281	uncharacterized protein	CG9281
FBgn0263241	441.9236857	1.121121681	0.194449484	5.765619225	8.14e-09	1.24e-07	Mid_Up	Mid_vs_Late	Mocs1	Molybdenum cofactor synthesis 1	CG33048
FBgn0039856	1157.413423	3.467996664	0.601620572	5.764425001	8.19e-09	1.24e-07	Mid_Up	Mid_vs_Late	CG1774	uncharacterized protein	CG1774
FBgn0027528	834.4240088	-0.789406111	0.137001706	-5.762016642	8.31e-09	1.26e-07	Late_Up	Mid_vs_Late	goe	gone early	CG9634
FBgn0036264	66.37409809	7.493308337	1.30176514	5.756267476	8.6e-09	1.3e-07	Mid_Up	Mid_vs_Late	CG11529	uncharacterized protein	CG11529
FBgn0015040	2674.312756	1.764292433	0.306618137	5.754038071	8.71e-09	1.31e-07	Mid_Up	Mid_vs_Late	Cyp9c1	Cytochrome P450-9c1	CG3616
FBgn0039234	3025.894882	-1.186383525	0.206180367	-5.754105208	8.71e-09	1.31e-07	Late_Up	Mid_vs_Late	Nct	Nicastrin	CG7012
FBgn0035131	470.5357248	0.904814286	0.15733231	5.750975683	8.87e-09	1.34e-07	Mid_Up	Mid_vs_Late	mthl9	methuselah-like 9	CG17084
FBgn0011642	1564.569002	-0.624618427	0.108693904	-5.746581955	9.11e-09	1.37e-07	Late_Up	Mid_vs_Late	Zyx	Zyxin	CG32018
FBgn0051216	238.9040116	1.022243374	0.178053499	5.741214731	9.4e-09	1.41e-07	Mid_Up	Mid_vs_Late	Naam	Nicotinamide amidase	CG31216
FBgn0000405	8384.704643	-0.983682268	0.171388105	-5.739501406	9.5e-09	1.43e-07	Late_Up	Mid_vs_Late	CycB	Cyclin B	CG3510
FBgn0014007	2677.334161	-1.025315698	0.178691837	-5.737898924	9.59e-09	1.44e-07	Late_Up	Mid_vs_Late	Ptp69D	Protein tyrosine phosphatase 69D	CG10975
FBgn0030067	765.548937	1.222203124	0.213221241	5.732088982	9.92e-09	1.48e-07	Mid_Up	Mid_vs_Late	Rbm13	RNA-binding motif protein 13	CG10648
FBgn0030332	186.7534379	2.342833881	0.409642523	5.719215534	1.07e-08	1.6e-07	Mid_Up	Mid_vs_Late	CG9360	uncharacterized protein	CG9360
FBgn0031249	72.05523015	9.027144797	1.579299202	5.71591804	1.09e-08	1.63e-07	Mid_Up	Mid_vs_Late	CG11911	uncharacterized protein	CG11911
FBgn0039777	62.44026171	9.269964507	1.622661315	5.712815374	1.11e-08	1.66e-07	Mid_Up	Mid_vs_Late	Jon99Fii	Jonah 99Fii	CG2229
FBgn0039319	43.03780073	6.590182667	1.154282588	5.709332131	1.13e-08	1.69e-07	Mid_Up	Mid_vs_Late	CG13659	uncharacterized protein	CG13659
FBgn0029769	173.5010405	7.48125756	1.310635224	5.708115745	1.14e-08	1.7e-07	Mid_Up	Mid_vs_Late	frma	fra mauro	CG3239
FBgn0036688	484.0005146	-1.020791561	0.178935583	-5.704799155	1.16e-08	1.73e-07	Late_Up	Mid_vs_Late	Fit2	Fermitin 2	CG7729
FBgn0052441	1495.889837	-0.718134959	0.126043862	-5.697500447	1.22e-08	1.8e-07	Late_Up	Mid_vs_Late	CG32441	uncharacterized protein	CG32441
FBgn0023537	5388.366965	0.921421755	0.161940161	5.68989032	1.27e-08	1.88e-07	Mid_Up	Mid_vs_Late	CG17896	uncharacterized protein	CG17896
FBgn0000394	638.4612298	-0.820491171	0.144312246	-5.685527012	1.3e-08	1.93e-07	Late_Up	Mid_vs_Late	cv	crossveinless	CG12410
FBgn0001114	18279.07483	2.668592978	0.469678515	5.681743778	1.33e-08	1.97e-07	Mid_Up	Mid_vs_Late	Glt	Glutactin	CG9280
FBgn0035734	50.81271591	7.834705562	1.380393098	5.675706126	1.38e-08	2.04e-07	Mid_Up	Mid_vs_Late	CG14823	uncharacterized protein	CG14823
FBgn0038197	1230.884583	0.881813546	0.155483337	5.671434402	1.42e-08	2.09e-07	Mid_Up	Mid_vs_Late	foxo	forkhead box, sub-group O	CG3143
FBgn0286723	435.8176493	2.272970949	0.40090702	5.669571339	1.43e-08	2.11e-07	Mid_Up	Mid_vs_Late	hll	heimdall	CG4500
FBgn0017424	260.2327732	3.283029615	0.579395315	5.666303346	1.46e-08	2.15e-07	Mid_Up	Mid_vs_Late	asRNA:CR11538	antisense RNA:CR11538	CR11538
FBgn0038053	492.536658	-1.006951821	0.177723936	-5.665819925	1.46e-08	2.15e-07	Late_Up	Mid_vs_Late	CG18549	uncharacterized protein	CG18549
FBgn0037548	449.8280257	1.097898231	0.193806229	5.664927456	1.47e-08	2.16e-07	Mid_Up	Mid_vs_Late	CG7900	uncharacterized protein	CG7900
FBgn0051974	199.1461962	3.444530635	0.60819466	5.663533177	1.48e-08	2.17e-07	Mid_Up	Mid_vs_Late	CG31974	uncharacterized protein	CG31974
FBgn0031457	388.9927476	-0.924635464	0.163291513	-5.662483294	1.49e-08	2.18e-07	Late_Up	Mid_vs_Late	CG3077	uncharacterized protein	CG3077
FBgn0034706	171.1822596	3.176661921	0.561580805	5.656642625	1.54e-08	2.26e-07	Mid_Up	Mid_vs_Late	CG11275	uncharacterized protein	CG11275
FBgn0259740	335.978317	2.075202761	0.366890368	5.656193085	1.55e-08	2.26e-07	Mid_Up	Mid_vs_Late	CG42394	uncharacterized protein	CG42394
FBgn0050187	586.5193975	2.232896891	0.394822323	5.655447421	1.55e-08	2.27e-07	Mid_Up	Mid_vs_Late	CG30187	uncharacterized protein	CG30187
FBgn0050148	68.81511916	6.195402082	1.095865837	5.653431171	1.57e-08	2.29e-07	Mid_Up	Mid_vs_Late	CG30148	uncharacterized protein	CG30148
FBgn0035016	1472.933674	-1.058427351	0.187407812	-5.647722671	1.63e-08	2.36e-07	Late_Up	Mid_vs_Late	CG4612	uncharacterized protein	CG4612
FBgn0010342	2608.930158	-0.800214309	0.141733791	-5.645896472	1.64e-08	2.39e-07	Late_Up	Mid_vs_Late	Map60	Microtubule-associated protein 60	CG1825
FBgn0003041	2463.614661	-0.994921498	0.176322468	-5.642624609	1.67e-08	2.43e-07	Late_Up	Mid_vs_Late	pbl	pebble	CG8114
FBgn0032253	277.1052041	-1.827261928	0.32395169	-5.640538341	1.7e-08	2.46e-07	Late_Up	Mid_vs_Late	LManI	Lysosomal alpha-mannosidase I	CG5322
FBgn0027570	402.0261617	1.913498281	0.33935334	5.638660514	1.71e-08	2.48e-07	Mid_Up	Mid_vs_Late	Nep2	Neprilysin 2	CG9761
FBgn0261560	1186.57364	2.127534275	0.377301206	5.638821827	1.71e-08	2.48e-07	Mid_Up	Mid_vs_Late	Thor	thor	CG8846
FBgn0000533	256.2696678	2.152117168	0.381766371	5.637262296	1.73e-08	2.49e-07	Mid_Up	Mid_vs_Late	ea	easter	CG4920
FBgn0013308	110.6824351	7.611526763	1.350946353	5.634218375	1.76e-08	2.54e-07	Mid_Up	Mid_vs_Late	Odc2	Ornithine decarboxylase 2	CG8719
FBgn0053493	820.1129964	3.699332236	0.657189033	5.62902308	1.81e-08	2.61e-07	Mid_Up	Mid_vs_Late	CG33493	uncharacterized protein	CG33493
FBgn0026439	286.5929472	2.970368888	0.528181665	5.623763727	1.87e-08	2.69e-07	Mid_Up	Mid_vs_Late	Eaat1	Excitatory amino acid transporter 1	CG3747
FBgn0034261	497.9443747	-1.221115096	0.217269437	-5.620280125	1.91e-08	2.74e-07	Late_Up	Mid_vs_Late	HPS4	Hermansky-Pudlak Syndrome 4	CG4966
FBgn0016715	327.9728063	2.842571237	0.506330975	5.61405756	1.98e-08	2.84e-07	Mid_Up	Mid_vs_Late	Reg-2	Rhythmically expressed gene 2	CG3200
FBgn0034693	43.1968215	6.020089848	1.072902248	5.611032933	2.01e-08	2.88e-07	Mid_Up	Mid_vs_Late	CG11073	uncharacterized protein	CG11073
FBgn0034498	1650.140049	-1.092684537	0.194797363	-5.609339464	2.03e-08	2.91e-07	Late_Up	Mid_vs_Late	CG16868	uncharacterized protein	CG16868
FBgn0003444	2514.387159	-1.47558974	0.263469048	-5.600618943	2.14e-08	3.05e-07	Late_Up	Mid_vs_Late	smo	smoothened	CG11561
FBgn0019972	1736.499937	-0.785653302	0.140342711	-5.598105491	2.17e-08	3.09e-07	Late_Up	Mid_vs_Late	Drice	Death related ICE-like caspase	CG7788
FBgn0053510	67.27511794	7.098463066	1.268844724	5.59443006	2.21e-08	3.16e-07	Mid_Up	Mid_vs_Late	CG33510	uncharacterized protein	CG33510
FBgn0005278	10681.98799	0.893197886	0.15968134	5.593627182	2.22e-08	3.17e-07	Mid_Up	Mid_vs_Late	Sam-S	S-adenosylmethionine Synthetase	CG2674
FBgn0039929	1092.736426	0.930574055	0.166491955	5.58930343	2.28e-08	3.24e-07	Mid_Up	Mid_vs_Late	CG11076	uncharacterized protein	CG11076
FBgn0010423	71.18887556	8.179229552	1.463844579	5.587498612	2.3e-08	3.27e-07	Mid_Up	Mid_vs_Late	TpnC47D	Troponin C at 47D	CG9073
FBgn0035229	1376.017023	-0.857692674	0.15351458	-5.587043725	2.31e-08	3.28e-07	Late_Up	Mid_vs_Late	pns	pinstripe	CG7852
FBgn0031737	58.18877125	6.086629763	1.089848382	5.584840849	2.34e-08	3.32e-07	Mid_Up	Mid_vs_Late	obst-E	obstructor-E	CG11142
FBgn0039593	80.78329423	-3.344184809	0.599131537	-5.581720546	2.38e-08	3.37e-07	Late_Up	Mid_vs_Late	Sid	Stress induced DNase	CG9989
FBgn0002525	11119.27173	-0.581114605	0.104170914	-5.578472727	2.43e-08	3.43e-07	Late_Up	Mid_vs_Late	Lam	Lamin	CG6944
FBgn0264823	532.0958962	1.625891602	0.292285301	5.562686859	2.66e-08	3.75e-07	Mid_Up	Mid_vs_Late	asRNA:CR44031	antisense RNA:CR44031	CR44031
FBgn0030574	64.28474186	-2.110747026	0.379984275	-5.554827302	2.78e-08	3.92e-07	Late_Up	Mid_vs_Late	sbm	sobremesa	CG9413
FBgn0264857	101.2492465	-1.419734464	0.255762444	-5.550988803	2.84e-08	4e-07	Late_Up	Mid_vs_Late	lncRNA:iab8	long non-coding RNA:iab8	CR43261
FBgn0040397	1174.054722	-1.115392711	0.201163669	-5.544702555	2.94e-08	4.14e-07	Late_Up	Mid_vs_Late	CG3655	uncharacterized protein	CG3655
FBgn0000636	1146.649096	-1.09002317	0.196632057	-5.543466247	2.97e-08	4.17e-07	Late_Up	Mid_vs_Late	Fas3	Fasciclin 3	CG5803
FBgn0039431	3095.993988	-1.840429231	0.332336067	-5.537855851	3.06e-08	4.3e-07	Late_Up	Mid_vs_Late	plum	plum	CG6490
FBgn0011296	48.87381687	5.231664383	0.945113485	5.53548803	3.1e-08	4.35e-07	Mid_Up	Mid_vs_Late	l(2)efl	lethal (2) essential for life	CG4533
FBgn0004635	212.9803009	-2.177778759	0.393553909	-5.533622486	3.14e-08	4.39e-07	Late_Up	Mid_vs_Late	rho	rhomboid	CG1004
FBgn0027348	1371.483698	2.035774512	0.367994836	5.532073591	3.16e-08	4.43e-07	Mid_Up	Mid_vs_Late	bgm	bubblegum	CG4501
FBgn0263996	942.2817236	-1.640828216	0.296746407	-5.529395389	3.21e-08	4.49e-07	Late_Up	Mid_vs_Late	CG43739	uncharacterized protein	CG43739
FBgn0037144	315.197898	2.88738493	0.522260205	5.528632863	3.23e-08	4.5e-07	Mid_Up	Mid_vs_Late	CG7458	uncharacterized protein	CG7458
FBgn0039928	4035.906362	-1.502176643	0.271764998	-5.527483869	3.25e-08	4.53e-07	Late_Up	Mid_vs_Late	Cals	Calsyntenin-1	CG11059
FBgn0033961	241.5540018	2.127703197	0.385733367	5.515994666	3.47e-08	4.83e-07	Mid_Up	Mid_vs_Late	ND-B15	NADH dehydrogenase (ubiquinone) B15 subunit	CG12859
FBgn0030816	140.885654	1.713597916	0.310762067	5.51417982	3.5e-08	4.87e-07	Mid_Up	Mid_vs_Late	CG16700	uncharacterized protein	CG16700
FBgn0002985	524.3815648	-1.428663201	0.259113515	-5.513657592	3.51e-08	4.88e-07	Late_Up	Mid_vs_Late	odd	odd skipped	CG3851
FBgn0038037	407.3959815	2.199529979	0.399275218	5.508806662	3.61e-08	5.01e-07	Mid_Up	Mid_vs_Late	Cyp9f2	Cyp9f2	CG11466
FBgn0024320	2167.993908	-0.882919324	0.160381996	-5.505102478	3.69e-08	5.11e-07	Late_Up	Mid_vs_Late	Npc1a	Niemann-Pick type C-1a	CG5722
FBgn0021764	2569.232594	-1.34465558	0.244326412	-5.503521162	3.72e-08	5.15e-07	Late_Up	Mid_vs_Late	sdk	sidekick	CG5227
FBgn0039737	7718.216177	1.736551654	0.315548108	5.503286543	3.73e-08	5.15e-07	Mid_Up	Mid_vs_Late	CG7920	uncharacterized protein	CG7920
FBgn0259163	136.7829462	3.727874563	0.678332109	5.495648097	3.89e-08	5.38e-07	Mid_Up	Mid_vs_Late	CG42268	uncharacterized protein	CG42268
FBgn0035400	2515.018025	0.775514679	0.141186798	5.492827178	3.96e-08	5.46e-07	Mid_Up	Mid_vs_Late	CG11537	uncharacterized protein	CG11537
FBgn0035695	30.56549524	-3.760321201	0.685012869	-5.489416876	4.03e-08	5.56e-07	Late_Up	Mid_vs_Late	CG10226	uncharacterized protein	CG10226
FBgn0283427	82016.67866	1.92107096	0.349969704	5.48924932	4.04e-08	5.56e-07	Mid_Up	Mid_vs_Late	FASN1	Fatty acid synthase 1	CG3523
FBgn0003388	60.60578843	3.921928134	0.714738588	5.487220366	4.08e-08	5.61e-07	Mid_Up	Mid_vs_Late	shd	shade	CG13478
FBgn0050035	4430.940345	2.908991287	0.530197019	5.48662324	4.1e-08	5.63e-07	Mid_Up	Mid_vs_Late	Tret1-1	Trehalose transporter 1-1	CG30035
FBgn0266409	1350.204387	-1.036043268	0.188846594	-5.486163378	4.11e-08	5.63e-07	Late_Up	Mid_vs_Late	CG45049	uncharacterized protein	CG45049
FBgn0040334	682.4595033	-0.896309245	0.163645625	-5.477135391	4.32e-08	5.92e-07	Late_Up	Mid_vs_Late	Tsp3A	Tetraspanin 3A	CG10742
FBgn0263864	1076.067286	-0.873645121	0.159787294	-5.467550638	4.56e-08	6.24e-07	Late_Up	Mid_vs_Late	Dark	Death-associated APAF1-related killer	CG6829
FBgn0031560	135.8593268	5.338367359	0.977358625	5.462035349	4.71e-08	6.43e-07	Mid_Up	Mid_vs_Late	CG16713	uncharacterized protein	CG16713
FBgn0032689	2022.904719	-0.751647465	0.137781402	-5.455362275	4.89e-08	6.67e-07	Late_Up	Mid_vs_Late	CG10413	uncharacterized protein	CG10413
FBgn0030954	63.20598048	-2.058275652	0.377386924	-5.454019521	4.92e-08	6.71e-07	Late_Up	Mid_vs_Late	CCKLR-17D3	Cholecystokinin-like receptor at 17D3	CG32540
FBgn0037622	588.8964414	-0.740186763	0.135768586	-5.451826403	4.99e-08	6.79e-07	Late_Up	Mid_vs_Late	CG8202	uncharacterized protein	CG8202
FBgn0038846	70.90669001	-4.336201612	0.796885297	-5.441437589	5.29e-08	7.19e-07	Late_Up	Mid_vs_Late	CG5697	uncharacterized protein	CG5697
FBgn0087011	28.40184262	-2.324318073	0.427355627	-5.438838115	5.36e-08	7.29e-07	Late_Up	Mid_vs_Late	CG41520	uncharacterized protein	CG41520
FBgn0033246	24810.7107	1.965363597	0.361698069	5.433713264	5.52e-08	7.49e-07	Mid_Up	Mid_vs_Late	ACC	Acetyl-CoA carboxylase	CG11198
FBgn0039113	727.0157779	-1.110390309	0.204408778	-5.432204613	5.57e-08	7.55e-07	Late_Up	Mid_vs_Late	CG10217	uncharacterized protein	CG10217
FBgn0085359	24.32484966	8.088755817	1.489186058	5.431662332	5.58e-08	7.56e-07	Mid_Up	Mid_vs_Late	CG34330	uncharacterized protein	CG34330
FBgn0015791	1313.500475	-0.712153639	0.131131202	-5.43084808	5.61e-08	7.59e-07	Late_Up	Mid_vs_Late	Rab14	Rab14	CG4212
FBgn0034200	963.632483	2.456322621	0.452407207	5.429450687	5.65e-08	7.64e-07	Mid_Up	Mid_vs_Late	Gbp2	Growth-blocking peptide 2	CG11395
FBgn0034816	233.7106913	0.98397735	0.18126827	5.428293387	5.69e-08	7.68e-07	Mid_Up	Mid_vs_Late	CG3085	uncharacterized protein	CG3085
FBgn0039532	908.3051753	-0.858450702	0.158190923	-5.426674845	5.74e-08	7.74e-07	Late_Up	Mid_vs_Late	Mtl	Mig-2-like	CG5588
FBgn0262574	71.11466214	5.877313108	1.083121937	5.426270953	5.75e-08	7.75e-07	Mid_Up	Mid_vs_Late	CG43114	uncharacterized protein	CG43114
FBgn0028506	1371.236559	-0.714385206	0.131675061	-5.425364542	5.78e-08	7.77e-07	Late_Up	Mid_vs_Late	CG4455	uncharacterized protein	CG4455
FBgn0053301	37.09111347	8.334264303	1.53615182	5.425417069	5.78e-08	7.77e-07	Mid_Up	Mid_vs_Late	CG33301	uncharacterized protein	CG33301
FBgn0032219	196.585761	4.241789023	0.782119742	5.423452187	5.85e-08	7.84e-07	Mid_Up	Mid_vs_Late	CG4995	uncharacterized protein	CG4995
FBgn0010389	1596.27159	-1.010527238	0.186670446	-5.413429165	6.18e-08	8.29e-07	Late_Up	Mid_vs_Late	htl	heartless	CG7223
FBgn0263049	18.25913867	-7.227242064	1.335204272	-5.412836233	6.2e-08	8.3e-07	Late_Up	Mid_vs_Late	lncRNA:let7C	let-7 Complex	CR43344
FBgn0037843	2420.203283	-0.621361034	0.114815369	-5.41182806	6.24e-08	8.34e-07	Late_Up	Mid_vs_Late	CG4511	uncharacterized protein	CG4511
FBgn0265413	1508.183292	1.783501922	0.32959143	5.411250902	6.26e-08	8.36e-07	Mid_Up	Mid_vs_Late	CG44325	uncharacterized protein	CG44325
FBgn0069973	26.23004519	3.819238684	0.705978281	5.409852944	6.31e-08	8.42e-07	Mid_Up	Mid_vs_Late	CG40485	uncharacterized protein	CG40485
FBgn0031717	495.3149011	-1.123719704	0.20776827	-5.408524128	6.35e-08	8.47e-07	Late_Up	Mid_vs_Late	Oscillin	oscillin	CG6957
FBgn0040308	921.5669987	-0.686849201	0.127080658	-5.404828824	6.49e-08	8.64e-07	Late_Up	Mid_vs_Late	Jafrac2	Thioredoxin peroxidase 2	CG1274
FBgn0026084	12221.66681	-0.872721082	0.161616072	-5.399964677	6.67e-08	8.86e-07	Late_Up	Mid_vs_Late	cib	ciboulot	CG4944
FBgn0083962	2221.807151	-1.116431376	0.206752337	-5.399848894	6.67e-08	8.86e-07	Late_Up	Mid_vs_Late	CG34126	uncharacterized protein	CG34126
FBgn0031055	453.419046	2.564287872	0.475622246	5.391438046	6.99e-08	9.27e-07	Mid_Up	Mid_vs_Late	et	eye transformer	CG14225
FBgn0028544	99.10551258	7.861865001	1.459091785	5.388190849	7.12e-08	9.43e-07	Mid_Up	Mid_vs_Late	Vajk3	Vajk3	CG16884
FBgn0003205	2594.078519	-0.627105114	0.1164493	-5.385220141	7.24e-08	9.58e-07	Late_Up	Mid_vs_Late	Ras85D	Ras oncogene at 85D	CG9375
FBgn0034899	59.8400691	7.960015628	1.478729563	5.383009733	7.33e-08	9.69e-07	Mid_Up	Mid_vs_Late	CG13560	uncharacterized protein	CG13560
FBgn0038720	705.8637352	-1.132717662	0.210463324	-5.382019252	7.37e-08	9.73e-07	Late_Up	Mid_vs_Late	CG6231	uncharacterized protein	CG6231
FBgn0031801	167.2766093	7.490122326	1.392093666	5.380472959	7.43e-08	9.8e-07	Mid_Up	Mid_vs_Late	CG9498	uncharacterized protein	CG9498
FBgn0002933	223.0469397	9.050562526	1.686685618	5.36588587	8.06e-08	1.06e-06	Mid_Up	Mid_vs_Late	ng1	new glue 1	CG10781
FBgn0030612	354.3682224	1.193577446	0.222521531	5.363873961	8.15e-08	1.07e-06	Mid_Up	Mid_vs_Late	CG5599	uncharacterized protein	CG5599
FBgn0026192	1669.39217	-0.760067154	0.14181468	-5.359580234	8.34e-08	1.1e-06	Late_Up	Mid_vs_Late	par-6	par-6	CG5884
FBgn0031470	308.319835	2.664155859	0.497170228	5.358639173	8.39e-08	1.1e-06	Mid_Up	Mid_vs_Late	CG18557	uncharacterized protein	CG18557
FBgn0028864	320.958699	3.252377729	0.607119508	5.357063456	8.46e-08	1.11e-06	Mid_Up	Mid_vs_Late	CG18477	uncharacterized protein	CG18477
FBgn0051780	320.958699	3.252377729	0.607119508	5.357063456	8.46e-08	1.11e-06	Mid_Up	Mid_vs_Late	CG31780	uncharacterized protein	CG31780
FBgn0267978	194.2162341	2.592758124	0.483991465	5.35703274	8.46e-08	1.11e-06	Mid_Up	Mid_vs_Late	ap	apterous	CG8376
FBgn0030511	304.4346509	1.99545599	0.373108995	5.348185155	8.88e-08	1.16e-06	Mid_Up	Mid_vs_Late	CG11158	uncharacterized protein	CG11158
FBgn0002633	249.2820599	-2.733048522	0.511188758	-5.346456623	8.97e-08	1.17e-06	Late_Up	Mid_vs_Late	E(spl)m7-HLH	Enhancer of split m7, helix-loop-helix	CG8361
FBgn0259173	3142.9066	0.968294675	0.181411929	5.337546869	9.42e-08	1.23e-06	Mid_Up	Mid_vs_Late	corn	cornetto	CG42278
FBgn0004227	3795.704973	-0.725216926	0.135919684	-5.335628398	9.52e-08	1.24e-06	Late_Up	Mid_vs_Late	nonA	no on or off transient A	CG4211
FBgn0035582	209.6858792	7.336321419	1.37504283	5.335340294	9.54e-08	1.24e-06	Mid_Up	Mid_vs_Late	CG13705	uncharacterized protein	CG13705
FBgn0265778	3525.032675	-1.208652431	0.226571721	-5.334524656	9.58e-08	1.25e-06	Late_Up	Mid_vs_Late	PDZ-GEF	PDZ domain-containing guanine nucleotide exchange factor	CG9491
FBgn0031896	2754.253463	-0.652876253	0.122600649	-5.325226744	1.01e-07	1.31e-06	Late_Up	Mid_vs_Late	CG4502	uncharacterized protein	CG4502
FBgn0086779	1395.322196	-1.385707513	0.260487891	-5.319661909	1.04e-07	1.35e-06	Late_Up	Mid_vs_Late	step	steppke	CG11628
FBgn0010772	1781.574009	-0.698530194	0.131515242	-5.311401041	1.09e-07	1.41e-06	Late_Up	Mid_vs_Late	Xe7	Xe7	CG2179
FBgn0024251	834.3934333	0.829778252	0.15623181	5.311199118	1.09e-07	1.41e-06	Mid_Up	Mid_vs_Late	bbx	bobby sox	CG1414
FBgn0039564	727.015114	2.082152672	0.392747513	5.301504405	1.15e-07	1.49e-06	Mid_Up	Mid_vs_Late	Nep7	Neprilysin 7	CG5527
FBgn0085195	1048.449455	2.180766012	0.411655635	5.297549273	1.17e-07	1.52e-06	Mid_Up	Mid_vs_Late	CG34166	uncharacterized protein	CG34166
FBgn0032919	2087.469661	0.730925912	0.137986458	5.297084371	1.18e-07	1.52e-06	Mid_Up	Mid_vs_Late	CG9253	uncharacterized protein	CG9253
FBgn0050289	135.0973841	3.580202186	0.676221177	5.294424822	1.19e-07	1.54e-06	Mid_Up	Mid_vs_Late	CG30289	uncharacterized protein	CG30289
FBgn0000542	556.9574816	-1.055508474	0.199462567	-5.29176221	1.21e-07	1.56e-06	Late_Up	Mid_vs_Late	ec	echinus	CG2904
FBgn0027070	160.2583538	2.324104507	0.439237746	5.291222184	1.22e-07	1.56e-06	Mid_Up	Mid_vs_Late	Ugt36E1	UDP-glycosyltransferase family 36 member E1	CG17322
FBgn0265194	1341.137109	-0.841833824	0.159246692	-5.286350477	1.25e-07	1.6e-06	Late_Up	Mid_vs_Late	Trpm	Transient receptor potential cation channel, subfamily M	CG44240
FBgn0265082	4881.782637	-0.882969186	0.167167464	-5.28194402	1.28e-07	1.64e-06	Late_Up	Mid_vs_Late	Cdep	Chondrocyte-derived ezrin-like domain containing protein	CG44193
FBgn0015774	406.0323519	-1.93223237	0.365946904	-5.280089398	1.29e-07	1.66e-06	Late_Up	Mid_vs_Late	NetB	Netrin-B	CG10521
FBgn0039756	324.2443386	2.151469276	0.407500056	5.279678479	1.29e-07	1.66e-06	Mid_Up	Mid_vs_Late	CG9743	uncharacterized protein	CG9743
FBgn0014388	3165.442798	-1.446004454	0.27389267	-5.279456563	1.3e-07	1.66e-06	Late_Up	Mid_vs_Late	sty	sprouty	CG1921
FBgn0262588	46.10758928	4.665286212	0.883815344	5.278575719	1.3e-07	1.66e-06	Mid_Up	Mid_vs_Late	CG43125	uncharacterized protein	CG43125
FBgn0030451	1370.071423	0.760174668	0.144026726	5.278011153	1.31e-07	1.67e-06	Mid_Up	Mid_vs_Late	CG15717	uncharacterized protein	CG15717
FBgn0040600	135.3561764	1.878094503	0.355843893	5.277860707	1.31e-07	1.67e-06	Mid_Up	Mid_vs_Late	CG13631	uncharacterized protein	CG13631
FBgn0024912	519.5906606	1.04456935	0.197949955	5.27693653	1.31e-07	1.67e-06	Mid_Up	Mid_vs_Late	agt	O-6-alkylguanine-DNA alkyltransferase	CG1303
FBgn0085235	40.11595192	-6.7763356	1.284545413	-5.275279123	1.33e-07	1.69e-06	Late_Up	Mid_vs_Late	CG34206	uncharacterized protein	CG34206
FBgn0086075	69.53704335	2.948645115	0.559187947	5.273084178	1.34e-07	1.7e-06	Mid_Up	Mid_vs_Late	snoRNA:Me28S-G3253	ncRNA	CR34704
FBgn0287234	192.1668105	5.672168301	1.075830848	5.272360718	1.35e-07	1.71e-06	Mid_Up	Mid_vs_Late	NA	NA	NA
FBgn0032681	3023.880601	-1.23276133	0.233957087	-5.269177125	1.37e-07	1.74e-06	Late_Up	Mid_vs_Late	CG10283	uncharacterized protein	CG10283
FBgn0024556	3415.840883	1.338913017	0.254183604	5.267503472	1.38e-07	1.75e-06	Mid_Up	Mid_vs_Late	mEFTu1	mitochondrial translation elongation factor Tu 1	CG6050
FBgn0250824	401.0093858	2.242540615	0.425799519	5.266658398	1.39e-07	1.76e-06	Mid_Up	Mid_vs_Late	CG33655	uncharacterized protein	CG33655
FBgn0040238	1148.918995	-0.899492505	0.170804122	-5.266222472	1.39e-07	1.76e-06	Late_Up	Mid_vs_Late	Best1	Bestrophin 1	CG6264
FBgn0052243	1128.352186	-0.915831763	0.174066947	-5.261376597	1.43e-07	1.81e-06	Late_Up	Mid_vs_Late	CG32243	uncharacterized protein	CG32243
FBgn0264273	45.89729894	-2.471144816	0.470228836	-5.255196247	1.48e-07	1.87e-06	Late_Up	Mid_vs_Late	Sema2b	Semaphorin 2b	CG33960
FBgn0030766	2954.264127	-1.552659001	0.29551581	-5.254064072	1.49e-07	1.87e-06	Late_Up	Mid_vs_Late	mthl1	methuselah-like 1	CG4521
FBgn0028563	696.5577777	2.306551656	0.439068557	5.253283618	1.49e-07	1.88e-06	Mid_Up	Mid_vs_Late	sut1	sugar transporter 1	CG8714
FBgn0043069	216.0632401	-1.108135805	0.211122481	-5.248781644	1.53e-07	1.93e-06	Late_Up	Mid_vs_Late	MESK4	Misexpression suppressor of KSR 4	CG31447
FBgn0011761	118.1943187	2.404671811	0.45844493	5.24527954	1.56e-07	1.96e-06	Mid_Up	Mid_vs_Late	dhd	deadhead	CG4193
FBgn0040271	616.6304145	-1.061121753	0.202334605	-5.244390855	1.57e-07	1.97e-06	Late_Up	Mid_vs_Late	Sulf1	Sulfated	CG6725
FBgn0263316	1197.159404	1.466494064	0.279713967	5.242834609	1.58e-07	1.98e-06	Mid_Up	Mid_vs_Late	Mrp4	Multidrug resistance protein 4	CG14709
FBgn0034230	1680.750448	-1.177240946	0.224583529	-5.241884617	1.59e-07	1.99e-06	Late_Up	Mid_vs_Late	CG4853	uncharacterized protein	CG4853
FBgn0037723	4772.513896	2.129987377	0.406491618	5.239929398	1.61e-07	2.01e-06	Mid_Up	Mid_vs_Late	SpdS	Spermidine Synthase	CG8327
FBgn0261722	1667.543978	-1.116470842	0.213066891	-5.240001558	1.61e-07	2.01e-06	Late_Up	Mid_vs_Late	fwe	flower	CG6151
FBgn0287616	294.6691323	1.570366581	0.30004592	5.233754163	1.66e-07	2.07e-06	Mid_Up	Mid_vs_Late	NA	NA	NA
FBgn0000078	76.00524287	10.13525621	1.937214561	5.231870756	1.68e-07	2.09e-06	Mid_Up	Mid_vs_Late	Amy-d	Amylase distal	CG17876
FBgn0083167	787.2708003	1.187475919	0.226990236	5.231396473	1.68e-07	2.1e-06	Mid_Up	Mid_vs_Late	Neb-cGP	Neb-cGP	CG15304
FBgn0050410	5013.112795	1.343923857	0.256965935	5.229968941	1.7e-07	2.11e-06	Mid_Up	Mid_vs_Late	Rpi	Ribose-5-phosphate isomerase	CG30410
FBgn0261985	3075.543774	-1.102913517	0.210894528	-5.229692444	1.7e-07	2.11e-06	Late_Up	Mid_vs_Late	Ptpmeg	Protein tyrosine phosphatase Meg	CG1228
FBgn0263392	8992.635951	-1.497227052	0.286343201	-5.228785054	1.71e-07	2.12e-06	Late_Up	Mid_vs_Late	Tet	Ten-Eleven Translocation (TET) family protein	CG43444
FBgn0264959	5777.088145	-0.719663658	0.137742802	-5.224691582	1.74e-07	2.16e-06	Late_Up	Mid_vs_Late	Src42A	Src oncogene at 42A	CG44128
FBgn0015777	2995.903032	-0.514271921	0.09843581	-5.224439376	1.75e-07	2.16e-06	Late_Up	Mid_vs_Late	nrv2	nervana 2	CG9261
FBgn0039644	1628.327869	0.885748538	0.169566801	5.223596431	1.75e-07	2.17e-06	Mid_Up	Mid_vs_Late	rdog	red dog mine	CG11897
FBgn0034521	864.4207475	-0.57665839	0.110400541	-5.223329399	1.76e-07	2.17e-06	Late_Up	Mid_vs_Late	Mgat1	Mannosyl (alpha-1,3-)-glycoprotein beta-1,2-N-acetylglucosaminyltransferase	CG13431
FBgn0033724	542.9442657	-1.86816	0.357831741	-5.220777765	1.78e-07	2.2e-06	Late_Up	Mid_vs_Late	CG8501	uncharacterized protein	CG8501
FBgn0050392	306.5349773	-0.78998495	0.151451938	-5.21607686	1.83e-07	2.25e-06	Late_Up	Mid_vs_Late	CG30392	uncharacterized protein	CG30392
FBgn0266348	17.35759138	-5.006561502	0.96028173	-5.213638192	1.85e-07	2.28e-06	Late_Up	Mid_vs_Late	lncRNA:CR44997	long non-coding RNA:CR44997	CR44997
FBgn0261239	2618.948087	-1.30750081	0.250837072	-5.212550112	1.86e-07	2.29e-06	Late_Up	Mid_vs_Late	Hr39	Hormone receptor-like in 39	CG8676
FBgn0027279	2271.921833	0.916476096	0.175834473	5.212152544	1.87e-07	2.3e-06	Mid_Up	Mid_vs_Late	l(1)G0196	lethal (1) G0196	CG14616
FBgn0034657	1712.762103	-0.612400321	0.117551248	-5.209645413	1.89e-07	2.32e-06	Late_Up	Mid_vs_Late	LBR	Lamin B receptor	CG17952
FBgn0033901	1871.534064	-0.728257295	0.13990732	-5.205283723	1.94e-07	2.38e-06	Late_Up	Mid_vs_Late	O-fut1	O-fucosyltransferase 1	CG12366
FBgn0038878	44.08511676	3.047334687	0.585484506	5.204808421	1.94e-07	2.38e-06	Mid_Up	Mid_vs_Late	CG3301	uncharacterized protein	CG3301
FBgn0046114	1191.165251	0.885828025	0.170244139	5.203280584	1.96e-07	2.4e-06	Mid_Up	Mid_vs_Late	Gclm	Glutamate-cysteine ligase modifier subunit	CG4919
FBgn0063497	91.78686636	3.482350615	0.669334067	5.202709359	1.96e-07	2.4e-06	Mid_Up	Mid_vs_Late	GstE3	Glutathione S transferase E3	CG17524
FBgn0030466	2173.896746	-1.028179296	0.197659799	-5.201762337	1.97e-07	2.41e-06	Late_Up	Mid_vs_Late	CG15744	uncharacterized protein	CG15744
FBgn0032036	1204.13091	-1.159717635	0.223362982	-5.192076245	2.08e-07	2.54e-06	Late_Up	Mid_vs_Late	CG13384	uncharacterized protein	CG13384
FBgn0033821	135.8052635	3.136351885	0.604076187	5.191980668	2.08e-07	2.54e-06	Mid_Up	Mid_vs_Late	CG10799	uncharacterized protein	CG10799
FBgn0038603	335.4458801	2.660277038	0.512446115	5.191330287	2.09e-07	2.54e-06	Mid_Up	Mid_vs_Late	PKD	Protein Kinase D	CG7125
FBgn0085453	343.6877471	2.749184413	0.529730233	5.189781971	2.11e-07	2.56e-06	Mid_Up	Mid_vs_Late	Mthfs	Methenyltetrahydrofolate synthetase	CG34424
FBgn0036732	2695.800888	1.159450707	0.223493414	5.187851792	2.13e-07	2.59e-06	Mid_Up	Mid_vs_Late	Oatp74D	Organic anion transporting polypeptide 74D	CG7571
FBgn0004575	56.50716563	-2.442063332	0.470868718	-5.18629342	2.15e-07	2.61e-06	Late_Up	Mid_vs_Late	Syn	Synapsin	CG3985
FBgn0036187	702.7106825	0.953025544	0.183832212	5.184214085	2.17e-07	2.63e-06	Mid_Up	Mid_vs_Late	RIOK1	RIO kinase 1	CG11660
FBgn0028500	1275.278205	-0.898221435	0.173268097	-5.183997819	2.17e-07	2.63e-06	Late_Up	Mid_vs_Late	Rich	RIC1 homolog	CG9063
FBgn0003963	1365.625428	-1.100926898	0.212392763	-5.183448265	2.18e-07	2.64e-06	Late_Up	Mid_vs_Late	ush	u-shaped	CG2762
FBgn0036514	885.4104531	0.823267469	0.158852703	5.182583944	2.19e-07	2.65e-06	Mid_Up	Mid_vs_Late	CG12301	uncharacterized protein	CG12301
FBgn0029175	387.3157234	-0.867542707	0.167471222	-5.180249453	2.22e-07	2.68e-06	Late_Up	Mid_vs_Late	sotv	sister of tout-velu	CG8433
FBgn0086611	301.3425034	8.137997769	1.571985948	5.176889639	2.26e-07	2.72e-06	Mid_Up	Mid_vs_Late	Lcp65Ag3	Larval cuticle protein	CG18779
FBgn0261800	54684.26586	-0.886923335	0.171389581	-5.174896455	2.28e-07	2.75e-06	Late_Up	Mid_vs_Late	LanB1	LanB1	CG7123
FBgn0033240	371.2961466	-0.977338417	0.188986517	-5.171471654	2.32e-07	2.8e-06	Late_Up	Mid_vs_Late	CG2906	uncharacterized protein	CG2906
FBgn0034724	4138.918592	-0.959162999	0.185511447	-5.170370972	2.34e-07	2.81e-06	Late_Up	Mid_vs_Late	babos	babos	CG3624
FBgn0039308	10.30242181	7.010596229	1.356487128	5.168199598	2.36e-07	2.84e-06	Mid_Up	Mid_vs_Late	CG11889	uncharacterized protein	CG11889
FBgn0266450	2779.331763	-1.38742298	0.268549426	-5.16635988	2.39e-07	2.87e-06	Late_Up	Mid_vs_Late	Kr-h1	Kruppel homolog 1	CG45074
FBgn0286786	1144.626766	1.960736636	0.379568585	5.165697885	2.4e-07	2.87e-06	Mid_Up	Mid_vs_Late	hoip	hoi-polloi	CG3949
FBgn0034901	349.8120267	8.950233559	1.733041585	5.164465547	2.41e-07	2.89e-06	Mid_Up	Mid_vs_Late	CG11300	uncharacterized protein	CG11300
FBgn0028539	4337.625166	-1.13539691	0.219861966	-5.164135159	2.42e-07	2.89e-06	Late_Up	Mid_vs_Late	Eato	Engulfment ABC Transporter in the ovary	CG31731
FBgn0030968	706.3578987	2.620686899	0.508329803	5.155485438	2.53e-07	3.03e-06	Mid_Up	Mid_vs_Late	CG7322	uncharacterized protein	CG7322
FBgn0015614	821.2052397	-0.640349741	0.124219146	-5.155000368	2.54e-07	3.03e-06	Late_Up	Mid_vs_Late	CanB2	Calcineurin B2	CG11217
FBgn0010424	52.59177181	5.417066482	1.05107245	5.153846895	2.55e-07	3.05e-06	Mid_Up	Mid_vs_Late	TpnC73F	Troponin C at 73F	CG7930
FBgn0040606	29.88692218	6.98352305	1.355049066	5.153704928	2.55e-07	3.05e-06	Mid_Up	Mid_vs_Late	CG6503	uncharacterized protein	CG6503
FBgn0038809	1661.847463	-0.546972021	0.106148862	-5.152876909	2.57e-07	3.06e-06	Late_Up	Mid_vs_Late	CG16953	uncharacterized protein	CG16953
FBgn0085273	13.00314265	-7.700326655	1.494486831	-5.152488799	2.57e-07	3.06e-06	Late_Up	Mid_vs_Late	CG34244	uncharacterized protein	CG34244
FBgn0022770	116.8496096	-3.583130456	0.695944733	-5.148584772	2.62e-07	3.12e-06	Late_Up	Mid_vs_Late	Peritrophin-A	Peritrophin A	CG17058
FBgn0020616	2993.355198	-0.961401971	0.186818204	-5.146189979	2.66e-07	3.16e-06	Late_Up	Mid_vs_Late	SA	Stromalin	CG3423
FBgn0038774	50.49716225	7.039779816	1.368103755	5.14564761	2.67e-07	3.16e-06	Mid_Up	Mid_vs_Late	CG5023	uncharacterized protein	CG5023
FBgn0020546	202.5027524	-1.497876505	0.291210427	-5.143622504	2.69e-07	3.19e-06	Late_Up	Mid_vs_Late	lncRNA:iab4	long non-coding RNA:iab4	CR31271
FBgn0004396	409.8814405	-1.238751851	0.240889497	-5.142407059	2.71e-07	3.21e-06	Late_Up	Mid_vs_Late	CrebA	Cyclic-AMP response element binding protein A	CG7450
FBgn0005659	99.52301605	2.92521678	0.56908842	5.140179762	2.74e-07	3.25e-06	Mid_Up	Mid_vs_Late	Ets98B	Ets at 98B	CG5583
FBgn0266446	182.5562736	1.39275262	0.271112905	5.1371683	2.79e-07	3.3e-06	Mid_Up	Mid_vs_Late	CG45076	uncharacterized protein	CG45076
FBgn0032880	4833.707649	-0.398551203	0.077695353	-5.129665904	2.9e-07	3.43e-06	Late_Up	Mid_vs_Late	TM9SF2	Transmembrane 9 superfamily protein member 2	CG9318
FBgn0030114	1647.538204	-0.703005021	0.137103477	-5.127550639	2.94e-07	3.46e-06	Late_Up	Mid_vs_Late	CG17754	uncharacterized protein	CG17754
FBgn0036746	1808.835551	-1.179486492	0.230056968	-5.126932256	2.95e-07	3.47e-06	Late_Up	Mid_vs_Late	Crtc	CREB-regulated transcription coactivator	CG6064
FBgn0041710	96.09196734	-2.285508999	0.446026345	-5.124156961	2.99e-07	3.52e-06	Late_Up	Mid_vs_Late	yellow-f	yellow-f	CG18550
FBgn0039868	683.2802719	1.429575368	0.279090185	5.122270309	3.02e-07	3.55e-06	Mid_Up	Mid_vs_Late	CG11563	uncharacterized protein	CG11563
FBgn0011656	821.5867052	-1.32012311	0.257839631	-5.11993872	3.06e-07	3.59e-06	Late_Up	Mid_vs_Late	Mef2	Myocyte enhancer factor 2	CG1429
FBgn0036702	3129.384392	1.125636943	0.219869887	5.119559384	3.06e-07	3.59e-06	Mid_Up	Mid_vs_Late	CG6512	uncharacterized protein	CG6512
FBgn0031894	168.9050311	-1.127398085	0.220446244	-5.114163286	3.15e-07	3.69e-06	Late_Up	Mid_vs_Late	CG4496	uncharacterized protein	CG4496
FBgn0259984	5610.020698	-1.475953575	0.288660396	-5.113114215	3.17e-07	3.71e-06	Late_Up	Mid_vs_Late	kuz	kuzbanian	CG7147
FBgn0026015	3782.507344	0.587992431	0.11505339	5.110605025	3.21e-07	3.76e-06	Mid_Up	Mid_vs_Late	Top3beta	Topoisomerase 3beta	CG3458
FBgn0023023	551.1636747	-0.782172952	0.153113567	-5.108449682	3.25e-07	3.8e-06	Late_Up	Mid_vs_Late	CRMP	Collapsin Response Mediator Protein	CG1411
FBgn0264561	4714.866914	-0.554153257	0.108568989	-5.104157826	3.32e-07	3.88e-06	Late_Up	Mid_vs_Late	Glg1	Golgi complex-localized glycoprotein 1	CG33214
FBgn0264442	1251.780269	1.645253841	0.322561404	5.10059115	3.39e-07	3.95e-06	Mid_Up	Mid_vs_Late	ab	abrupt	CG43860
FBgn0266756	756.3336092	1.028718719	0.201910854	5.094915386	3.49e-07	4.07e-06	Mid_Up	Mid_vs_Late	btsz	bitesize	CG44012
FBgn0261995	533.950151	0.915678547	0.179745609	5.09430273	3.5e-07	4.07e-06	Mid_Up	Mid_vs_Late	CG42813	uncharacterized protein	CG42813
FBgn0023215	1035.013191	-1.079713588	0.212290679	-5.086015045	3.66e-07	4.25e-06	Late_Up	Mid_vs_Late	Mnt	Mnt	CG13316
FBgn0030841	138.6425822	-1.559882636	0.306922215	-5.08233865	3.73e-07	4.33e-06	Late_Up	Mid_vs_Late	CG8568	uncharacterized protein	CG8568
FBgn0036240	1175.161414	-1.00894774	0.198721191	-5.077202566	3.83e-07	4.45e-06	Late_Up	Mid_vs_Late	CG6928	uncharacterized protein	CG6928
FBgn0038294	417.3389999	5.764693559	1.137116347	5.069572321	3.99e-07	4.62e-06	Mid_Up	Mid_vs_Late	Mf	Myofilin	CG6803
FBgn0037354	858.5526841	1.403616762	0.276991236	5.067368846	4.03e-07	4.67e-06	Mid_Up	Mid_vs_Late	CG12171	uncharacterized protein	CG12171
FBgn0031805	688.5244901	1.781650733	0.351617789	5.067009656	4.04e-07	4.68e-06	Mid_Up	Mid_vs_Late	Nepl4	Neprilysin-like 4	CG9505
FBgn0261873	1227.692347	-0.782732949	0.154481686	-5.066833286	4.04e-07	4.68e-06	Late_Up	Mid_vs_Late	sdt	stardust	CG32717
FBgn0031571	51.01576836	-4.29365454	0.847460189	-5.066497042	4.05e-07	4.68e-06	Late_Up	Mid_vs_Late	bark	bark beetle	CG3921
FBgn0017482	854.4599706	1.288009769	0.254240425	5.06610926	4.06e-07	4.69e-06	Mid_Up	Mid_vs_Late	T3dh	Type III alcohol dehydrogenase	CG3425
FBgn0038348	24.88116948	3.309320788	0.653492912	5.064050008	4.1e-07	4.73e-06	Mid_Up	Mid_vs_Late	AOX2	Aldehyde oxidase 2	CG18519
FBgn0020767	1978.57352	-1.051102098	0.207600007	-5.063112047	4.12e-07	4.75e-06	Late_Up	Mid_vs_Late	Spred	Sprouty-related protein with EVH-1 domain	CG10155
FBgn0026721	4027.414143	2.348410014	0.463949904	5.061774978	4.15e-07	4.78e-06	Mid_Up	Mid_vs_Late	fat-spondin	fat-spondin	CG6953
FBgn0040382	453.883716	-0.87726939	0.173326612	-5.06136583	4.16e-07	4.78e-06	Late_Up	Mid_vs_Late	CG5273	uncharacterized protein	CG5273
FBgn0038320	4052.91295	-0.80694094	0.159696608	-5.052962318	4.35e-07	4.99e-06	Late_Up	Mid_vs_Late	Sra-1	specifically Rac1-associated protein 1	CG4931
FBgn0028397	138.6266021	1.722582166	0.341043236	5.050920182	4.4e-07	5.04e-06	Mid_Up	Mid_vs_Late	Tob	Tob	CG9214
FBgn0260003	3965.57521	-1.348655933	0.26702357	-5.050699961	4.4e-07	5.04e-06	Late_Up	Mid_vs_Late	Dys	Dystrophin	CG34157
FBgn0030926	122.2887449	4.874424341	0.965271587	5.049795733	4.42e-07	5.06e-06	Mid_Up	Mid_vs_Late	psh	persephone	CG6367
FBgn0038832	22.7039698	5.119244967	1.013852309	5.049300497	4.43e-07	5.07e-06	Mid_Up	Mid_vs_Late	CG15695	uncharacterized protein	CG15695
FBgn0052699	1887.662013	-1.290475581	0.255582707	-5.049150618	4.44e-07	5.07e-06	Late_Up	Mid_vs_Late	LPCAT	Lysophosphatidylcholine acyltransferase	CG32699
FBgn0264302	416.191447	-0.992125546	0.196551163	-5.047670694	4.47e-07	5.1e-06	Late_Up	Mid_vs_Late	CG43780	uncharacterized protein	CG43780
FBgn0264303	416.191447	-0.992125546	0.196551163	-5.047670694	4.47e-07	5.1e-06	Late_Up	Mid_vs_Late	CG43781	uncharacterized protein	CG43781
FBgn0026702	588.6065566	1.107433065	0.219457064	5.046240229	4.51e-07	5.13e-06	Mid_Up	Mid_vs_Late	l(1)G0045	lethal (1) G0045	CG32763
FBgn0287695	166.7045171	1.334940848	0.264577691	5.045553323	4.52e-07	5.15e-06	Mid_Up	Mid_vs_Late	NA	NA	NA
FBgn0038126	36.56628641	2.768025054	0.548752402	5.044214917	4.55e-07	5.18e-06	Mid_Up	Mid_vs_Late	CG8483	uncharacterized protein	CG8483
FBgn0039801	84.22351637	5.285534215	1.048252143	5.042235544	4.6e-07	5.23e-06	Mid_Up	Mid_vs_Late	Npc2h	Niemann-Pick type C-2h	CG11315
FBgn0013307	522.7936667	3.194366439	0.634799076	5.032090562	4.85e-07	5.51e-06	Mid_Up	Mid_vs_Late	Odc1	Ornithine decarboxylase 1	CG8721
FBgn0031860	160.1357276	6.858985944	1.363718705	5.029619319	4.91e-07	5.57e-06	Mid_Up	Mid_vs_Late	CG11236	uncharacterized protein	CG11236
FBgn0086912	896.7470472	0.859351634	0.170880482	5.02896307	4.93e-07	5.59e-06	Mid_Up	Mid_vs_Late	mbm	mushroom body miniature	CG11604
FBgn0031908	130.9780555	3.237101766	0.64407546	5.025966622	5.01e-07	5.67e-06	Mid_Up	Mid_vs_Late	CG5177	uncharacterized protein	CG5177
FBgn0031913	5097.631762	2.454230973	0.488510663	5.023904612	5.06e-07	5.72e-06	Mid_Up	Mid_vs_Late	CG5958	uncharacterized protein	CG5958
FBgn0267711	34.98929314	-4.114090554	0.81927422	-5.021628231	5.12e-07	5.79e-06	Late_Up	Mid_vs_Late	asRNA:CR46044	antisense RNA:CR46044	CR46044
FBgn0035144	42.17787989	-4.934217008	0.983074193	-5.019170522	5.19e-07	5.86e-06	Late_Up	Mid_vs_Late	Kah	Kahuli	CG17181
FBgn0030321	3105.300707	0.76336677	0.152114076	5.0183835	5.21e-07	5.87e-06	Mid_Up	Mid_vs_Late	CG1703	uncharacterized protein	CG1703
FBgn0029969	1452.929155	0.898729555	0.179131352	5.017153862	5.24e-07	5.91e-06	Mid_Up	Mid_vs_Late	CG10932	uncharacterized protein	CG10932
FBgn0053523	888.1238334	-0.770934724	0.153706391	-5.015632184	5.29e-07	5.95e-06	Late_Up	Mid_vs_Late	CG33523	uncharacterized protein	CG33523
FBgn0010350	923.1098711	-0.92398014	0.184307356	-5.013256982	5.35e-07	6.02e-06	Late_Up	Mid_vs_Late	Cds	CDP-diacylglycerol synthase	CG7962
FBgn0032282	64.29893944	7.65333056	1.526709191	5.012958986	5.36e-07	6.02e-06	Mid_Up	Mid_vs_Late	CG7299	uncharacterized protein	CG7299
FBgn0038214	80.77777776	2.735275445	0.545680117	5.012598698	5.37e-07	6.03e-06	Mid_Up	Mid_vs_Late	CG9616	uncharacterized protein	CG9616
FBgn0038519	3650.830556	0.693759666	0.138458937	5.010580602	5.43e-07	6.08e-06	Mid_Up	Mid_vs_Late	Prx3	Peroxiredoxin 3	CG5826
FBgn0035926	37.95858303	7.834585218	1.56405238	5.009157827	5.47e-07	6.12e-06	Mid_Up	Mid_vs_Late	Acbp5	Acyl-CoA binding protein 5	CG5804
FBgn0003423	2385.211354	0.963096262	0.192344107	5.007152437	5.52e-07	6.18e-06	Mid_Up	Mid_vs_Late	slgA	sluggish A	CG1417
FBgn0027660	416.5297451	1.392204259	0.278130708	5.005575507	5.57e-07	6.23e-06	Mid_Up	Mid_vs_Late	blot	bloated tubules	CG3897
FBgn0037387	260.9979434	4.283473376	0.856173531	5.003043451	5.64e-07	6.3e-06	Mid_Up	Mid_vs_Late	CG1213	uncharacterized protein	CG1213
FBgn0010905	2104.89217	-0.9925301	0.198570893	-4.998366493	5.78e-07	6.45e-06	Late_Up	Mid_vs_Late	Spn	Spinophilin	CG16757
FBgn0034011	121.0518128	3.915983771	0.784328977	4.99278222	5.95e-07	6.63e-06	Mid_Up	Mid_vs_Late	CG8160	uncharacterized protein	CG8160
FBgn0263510	1968.458769	0.694827788	0.139167655	4.992739056	5.95e-07	6.63e-06	Mid_Up	Mid_vs_Late	nclb	no child left behind	CG6751
FBgn0036471	82.50122219	7.406933789	1.483952885	4.991353744	6e-07	6.67e-06	Mid_Up	Mid_vs_Late	CG13460	uncharacterized protein	CG13460
FBgn0029174	5699.191086	0.537006156	0.107626643	4.98952808	6.05e-07	6.73e-06	Mid_Up	Mid_vs_Late	Fkbp59	FK506-binding protein 59kD	CG4535
FBgn0062978	278.5806154	-1.421191108	0.284842958	-4.989384738	6.06e-07	6.73e-06	Late_Up	Mid_vs_Late	CG31808	uncharacterized protein	CG31808
FBgn0032264	232.4620392	2.592757851	0.519938008	4.986667274	6.14e-07	6.81e-06	Mid_Up	Mid_vs_Late	Lip4	Lipase 4	CG6113
FBgn0020386	2113.979834	-0.924771721	0.18560456	-4.982483836	6.28e-07	6.96e-06	Late_Up	Mid_vs_Late	Pdk1	Phosphoinositide-dependent kinase 1	CG1210
FBgn0031653	25.65979428	7.596187686	1.525764564	4.978610638	6.4e-07	7.09e-06	Mid_Up	Mid_vs_Late	Jon25Biii	Jonah 25Biii	CG8871
FBgn0024250	770.6778233	-1.305821956	0.262477878	-4.974979106	6.53e-07	7.22e-06	Late_Up	Mid_vs_Late	brk	brinker	CG9653
FBgn0027610	1088.395537	1.541379983	0.309885089	4.974037276	6.56e-07	7.25e-06	Mid_Up	Mid_vs_Late	Dic1	Dicarboxylate carrier 1	CG8790
FBgn0041182	3232.922803	1.658372258	0.33341464	4.973903545	6.56e-07	7.25e-06	Mid_Up	Mid_vs_Late	Tep2	Thioester-containing protein 2	CG7052
FBgn0033526	753.7454459	-0.857368215	0.172561703	-4.968473315	6.75e-07	7.44e-06	Late_Up	Mid_vs_Late	Caf1-105	Chromatin assembly factor 1, p105 subunit	CG12892
FBgn0267278	246.4179389	1.371094584	0.276046126	4.966903908	6.8e-07	7.5e-06	Mid_Up	Mid_vs_Late	asRNA:CR45714	antisense RNA:CR45714	CR45714
FBgn0030090	1181.873814	-1.111793755	0.224004459	-4.963266182	6.93e-07	7.63e-06	Late_Up	Mid_vs_Late	fend	forked end	CG12664
FBgn0015664	2855.096034	-0.509193284	0.10264754	-4.960598992	7.03e-07	7.72e-06	Late_Up	Mid_vs_Late	Dref	DNA replication-related element factor	CG5838
FBgn0259998	24.10367604	8.435435683	1.700496883	4.960571094	7.03e-07	7.72e-06	Mid_Up	Mid_vs_Late	CG17571	uncharacterized protein	CG17571
FBgn0029685	1951.37405	-0.564067131	0.113725893	-4.959883082	7.05e-07	7.74e-06	Late_Up	Mid_vs_Late	CG2938	uncharacterized protein	CG2938
FBgn0010294	325.4886869	8.981522586	1.811071246	4.95923206	7.08e-07	7.76e-06	Mid_Up	Mid_vs_Late	ng2	new glue 2	CG14266
FBgn0267439	126.234473	-1.715997214	0.346506195	-4.95228437	7.33e-07	8.04e-06	Late_Up	Mid_vs_Late	asRNA:CR45789	antisense RNA:CR45789	CR45789
FBgn0032727	1795.653936	-0.978422336	0.197596103	-4.951627683	7.36e-07	8.06e-06	Late_Up	Mid_vs_Late	CG10623	uncharacterized protein	CG10623
FBgn0030040	40.77726433	4.473638996	0.903799511	4.949813474	7.43e-07	8.13e-06	Mid_Up	Mid_vs_Late	CG15347	uncharacterized protein	CG15347
FBgn0263346	8726.27226	-1.12721601	0.227799449	-4.948282427	7.49e-07	8.18e-06	Late_Up	Mid_vs_Late	smash	smallish	CG43427
FBgn0020638	247.8172683	7.77939035	1.572311525	4.947741096	7.51e-07	8.2e-06	Mid_Up	Mid_vs_Late	Lcp65Ag1	Lcp65Ag1	CG10530
FBgn0036299	694.1449772	-1.148608968	0.23253597	-4.939489435	7.83e-07	8.54e-06	Late_Up	Mid_vs_Late	Tsf2	Transferrin 2	CG10620
FBgn0011274	179.7066153	2.133654928	0.432051071	4.938432212	7.88e-07	8.58e-06	Mid_Up	Mid_vs_Late	Dif	Dorsal-related immunity factor	CG6794
FBgn0283432	859.154069	-0.981874666	0.19887994	-4.937022138	7.93e-07	8.64e-06	Late_Up	Mid_vs_Late	SdicA	Sperm-specific dynein intermediate chain A	CG46275
FBgn0051674	156.7767183	1.748801136	0.354278471	4.936233156	7.96e-07	8.66e-06	Mid_Up	Mid_vs_Late	CG31674	uncharacterized protein	CG31674
FBgn0015797	1163.179233	-0.912357085	0.184854367	-4.935545214	7.99e-07	8.69e-06	Late_Up	Mid_vs_Late	Rab6	Rab6	CG6601
FBgn0015838	3118.345566	-1.072739792	0.217522948	-4.931616658	8.16e-07	8.85e-06	Late_Up	Mid_vs_Late	Vang	Van Gogh	CG8075
FBgn0250785	2025.021467	1.03547075	0.20999011	4.931045326	8.18e-07	8.87e-06	Mid_Up	Mid_vs_Late	vari	varicose	CG9326
FBgn0028744	2088.495101	0.943928649	0.191525536	4.928474134	8.29e-07	8.98e-06	Mid_Up	Mid_vs_Late	CG5033	uncharacterized protein	CG5033
FBgn0037880	219.3753421	1.137114183	0.230920202	4.924273289	8.47e-07	9.17e-06	Mid_Up	Mid_vs_Late	CG17726	uncharacterized protein	CG17726
FBgn0003495	242.9382424	1.975657826	0.401369695	4.922289472	8.55e-07	9.25e-06	Mid_Up	Mid_vs_Late	spz	spatzle	CG6134
FBgn0035886	83.64638425	6.066706924	1.232642739	4.921707428	8.58e-07	9.27e-06	Mid_Up	Mid_vs_Late	Jon66Ci	Jonah 66Ci	CG7118
FBgn0032210	644.2676089	-1.218271245	0.247589584	-4.920527046	8.63e-07	9.32e-06	Late_Up	Mid_vs_Late	CYLD	Cylindromatosis	CG5603
FBgn0003060	58.71532968	7.370090938	1.498637228	4.917861907	8.75e-07	9.44e-06	Mid_Up	Mid_vs_Late	CG9757	uncharacterized protein	CG9757
FBgn0040324	2164.260991	-1.501592147	0.305514459	-4.914962621	8.88e-07	9.57e-06	Late_Up	Mid_vs_Late	Ephrin	ephrin	CG1862
FBgn0262018	20.23709132	4.317467389	0.878959674	4.912019873	9.01e-07	9.7e-06	Mid_Up	Mid_vs_Late	CadN2	Cadherin-N2	CG42829
FBgn0284248	2653.916596	2.111764051	0.429910733	4.912098927	9.01e-07	9.7e-06	Mid_Up	Mid_vs_Late	Cyt-c-p	Cytochrome c proximal	CG17903
FBgn0036686	2492.881408	0.677998501	0.138047141	4.911354903	9.04e-07	9.72e-06	Mid_Up	Mid_vs_Late	CG7728	uncharacterized protein	CG7728
FBgn0043783	279.7947907	3.341685156	0.68044875	4.911001974	9.06e-07	9.73e-06	Mid_Up	Mid_vs_Late	CG32444	uncharacterized protein	CG32444
FBgn0035763	1806.316	-0.509897541	0.103872794	-4.908865195	9.16e-07	9.83e-06	Late_Up	Mid_vs_Late	CG8602	uncharacterized protein	CG8602
FBgn0040752	1074.501884	-1.210370319	0.246634735	-4.907541986	9.22e-07	9.89e-06	Late_Up	Mid_vs_Late	Prosap	prosap	CG30483
FBgn0039130	2535.56347	-0.824773955	0.168172317	-4.904338414	9.37e-07	1e-05	Late_Up	Mid_vs_Late	CG5854	uncharacterized protein	CG5854
FBgn0039656	180.2473791	4.139306456	0.844017112	4.904292104	9.38e-07	1e-05	Mid_Up	Mid_vs_Late	CG11951	uncharacterized protein	CG11951
FBgn0287631	128.4058898	-1.312543157	0.267714893	-4.902764811	9.45e-07	1.01e-05	Late_Up	Mid_vs_Late	NA	NA	NA
FBgn0259230	94.05605966	10.4458742	2.130810028	4.902301969	9.47e-07	1.01e-05	Mid_Up	Mid_vs_Late	lectin-22C	lectin-22C	CG42295
FBgn0037279	1304.693331	-0.597871213	0.121963481	-4.902051064	9.48e-07	1.01e-05	Late_Up	Mid_vs_Late	CG1129	uncharacterized protein	CG1129
FBgn0037715	459.0627234	2.137742759	0.436295956	4.899753778	9.6e-07	1.02e-05	Mid_Up	Mid_vs_Late	CG9399	uncharacterized protein	CG9399
FBgn0086690	6567.80818	-1.346784554	0.274921766	-4.898792028	9.64e-07	1.03e-05	Late_Up	Mid_vs_Late	Plp	Pericentrin-like protein	CG33957
FBgn0053208	4931.655377	-1.028526308	0.21010467	-4.895304375	9.82e-07	1.04e-05	Late_Up	Mid_vs_Late	Mical	Molecule interacting with CasL	CG33208
FBgn0011260	8901.790574	-1.336933695	0.273168677	-4.894169094	9.87e-07	1.05e-05	Late_Up	Mid_vs_Late	Sema2a	Semaphorin 2a	CG4700
FBgn0020272	732.3430525	0.707490417	0.144590551	4.8930612	9.93e-07	1.05e-05	Mid_Up	Mid_vs_Late	mst	misato	CG1424
FBgn0020521	57.28356815	-3.823284469	0.781580301	-4.891735969	1e-06	1.06e-05	Late_Up	Mid_vs_Late	pio	piopio	CG3541
FBgn0039776	1547.897162	-1.297369247	0.26544091	-4.88760097	1.02e-06	1.08e-05	Late_Up	Mid_vs_Late	PH4alphaEFB	prolyl-4-hydroxylase-alpha EFB	CG31022
FBgn0036908	2104.160211	-0.751876072	0.153913482	-4.885056591	1.03e-06	1.1e-05	Late_Up	Mid_vs_Late	TORIP	Torsin interacting protein	CG14103
FBgn0037296	36.8512364	2.271019666	0.465334923	4.880398085	1.06e-06	1.12e-05	Mid_Up	Mid_vs_Late	Prosbeta2R2	Proteasome beta2 subunit-related 2	CG12161
FBgn0037466	1376.002192	-0.659813901	0.135225547	-4.879358326	1.06e-06	1.13e-05	Late_Up	Mid_vs_Late	CG1965	uncharacterized protein	CG1965
FBgn0031851	542.9121691	0.716823159	0.146945448	4.878158321	1.07e-06	1.13e-05	Mid_Up	Mid_vs_Late	Aatf	Apoptosis antagonizing transcription factor	CG11188
FBgn0003961	8.593918097	6.847325441	1.403884858	4.877412419	1.07e-06	1.13e-05	Mid_Up	Mid_vs_Late	Uro	Urate oxidase	CG7171
FBgn0032805	313.7611754	1.417376689	0.29063771	4.876781774	1.08e-06	1.14e-05	Mid_Up	Mid_vs_Late	CG10337	uncharacterized protein	CG10337
FBgn0000244	1071.850164	0.969882217	0.198923617	4.875651433	1.08e-06	1.14e-05	Mid_Up	Mid_vs_Late	by	blistery	CG9379
FBgn0027548	3936.568796	-0.773049578	0.158569174	-4.875156733	1.09e-06	1.14e-05	Late_Up	Mid_vs_Late	nito	spenito	CG2910
FBgn0260440	59.81857854	-2.308614351	0.473930662	-4.871206982	1.11e-06	1.17e-05	Late_Up	Mid_vs_Late	spdo	sanpodo	CG31020
FBgn0032221	117.0210889	-1.110755931	0.228136493	-4.868821809	1.12e-06	1.18e-05	Late_Up	Mid_vs_Late	Schip1	Schwannomin interacting protein 1	CG5375
FBgn0038597	1497.157615	0.734346499	0.150892005	4.866702521	1.13e-06	1.19e-05	Mid_Up	Mid_vs_Late	CG8064	uncharacterized protein	CG8064
FBgn0004590	88.72091042	-10.47711201	2.155392095	-4.860884491	1.17e-06	1.23e-05	Late_Up	Mid_vs_Late	Eig71Ec	Ecdysone-induced gene 71Ec	CG7608
FBgn0001215	7715.396197	-0.611561577	0.125841436	-4.859779059	1.18e-06	1.23e-05	Late_Up	Mid_vs_Late	Hrb98DE	Heterogeneous nuclear ribonucleoprotein at 98DE	CG9983
FBgn0013773	160.3101382	1.549288449	0.318787148	4.859946393	1.17e-06	1.23e-05	Mid_Up	Mid_vs_Late	Cyp6a22	Cyp6a22	CG10240
FBgn0002531	36.8604982	6.340127045	1.304929155	4.858598662	1.18e-06	1.24e-05	Mid_Up	Mid_vs_Late	Lcp1	Larval cuticle protein 1	CG11650
FBgn0052666	1188.198237	-1.061263866	0.218583532	-4.855186748	1.2e-06	1.26e-05	Late_Up	Mid_vs_Late	Drak	Death-associated protein kinase related	CG32666
FBgn0043456	8845.762669	-0.81678593	0.168273129	-4.853929653	1.21e-06	1.26e-05	Late_Up	Mid_vs_Late	Ndf	Nucleosome-destabilizing factor	CG4747
FBgn0264776	185.7466991	4.381552852	0.903102951	4.851664858	1.22e-06	1.28e-05	Mid_Up	Mid_vs_Late	CG44014	uncharacterized protein	CG44014
FBgn0025814	1680.427561	1.767392593	0.364498036	4.848839828	1.24e-06	1.29e-05	Mid_Up	Mid_vs_Late	Mgstl	Microsomal glutathione S-transferase-like	CG1742
FBgn0022238	2688.289278	-0.684646396	0.141397904	-4.84198407	1.29e-06	1.34e-05	Late_Up	Mid_vs_Late	lolal	lola like	CG5738
FBgn0043577	15.11068579	-5.06640894	1.046355471	-4.841957712	1.29e-06	1.34e-05	Late_Up	Mid_vs_Late	PGRP-SB2	Peptidoglycan recognition protein SB2	CG9697
FBgn0036194	609.496821	0.946278422	0.195479367	4.840809723	1.29e-06	1.34e-05	Mid_Up	Mid_vs_Late	Dph1	Diphthamide biosynthesis 1	CG11652
FBgn0267723	14.58428859	-3.409843212	0.704476557	-4.840250792	1.3e-06	1.35e-05	Late_Up	Mid_vs_Late	lncRNA:CR46056	long non-coding RNA:CR46056	CR46056
FBgn0027552	2106.549948	1.930737593	0.398920482	4.839905899	1.3e-06	1.35e-05	Mid_Up	Mid_vs_Late	CG10863	uncharacterized protein	CG10863
FBgn0001341	1609.760908	0.53571736	0.110752996	4.837046229	1.32e-06	1.37e-05	Mid_Up	Mid_vs_Late	Mybbp1A	MYB binding protein 1a	CG6189
FBgn0016131	1145.537443	-0.693148685	0.143300866	-4.837016733	1.32e-06	1.37e-05	Late_Up	Mid_vs_Late	Cdk4	Cyclin-dependent kinase 4	CG5072
FBgn0024371	704.1733605	-0.796109433	0.164605971	-4.836455372	1.32e-06	1.37e-05	Late_Up	Mid_vs_Late	E2f2	E2F transcription factor 2	CG1071
FBgn0050421	899.7468948	-1.161950013	0.240268208	-4.836053937	1.32e-06	1.37e-05	Late_Up	Mid_vs_Late	Usp15-31	Ubiquitin specific protease 15/31	CG30421
FBgn0023511	1769.760549	-0.670840654	0.138802778	-4.833049175	1.34e-06	1.39e-05	Late_Up	Mid_vs_Late	Edem1	ER degradation enhancer, mannosidase alpha-like 1	CG3810
FBgn0033448	71.95590678	3.309446145	0.684930601	4.831797764	1.35e-06	1.4e-05	Mid_Up	Mid_vs_Late	hebe	hebe	CG1623
FBgn0036202	521.6182195	1.475611402	0.305434573	4.831186556	1.36e-06	1.4e-05	Mid_Up	Mid_vs_Late	CG6024	uncharacterized protein	CG6024
FBgn0033212	1195.088705	-1.1809049	0.244592239	-4.828055478	1.38e-06	1.42e-05	Late_Up	Mid_vs_Late	LRR	Leucine-rich repeat	CG1399
FBgn0033883	692.1469589	1.386008814	0.287084425	4.827878814	1.38e-06	1.42e-05	Mid_Up	Mid_vs_Late	CG16935	uncharacterized protein	CG16935
FBgn0031981	1023.503319	-1.286346367	0.266870712	-4.82011067	1.43e-06	1.48e-05	Late_Up	Mid_vs_Late	Megf8	Multiple EGF like domains 8	CG7466
FBgn0005612	482.9890973	-0.948649427	0.196963094	-4.816381631	1.46e-06	1.5e-05	Late_Up	Mid_vs_Late	Sox14	Sox box protein 14	CG3090
FBgn0263706	6379.139185	-0.9248143	0.192170663	-4.81246349	1.49e-06	1.53e-05	Late_Up	Mid_vs_Late	CG43658	uncharacterized protein	CG43658
FBgn0027087	4486.410579	1.068646651	0.22229241	4.807391542	1.53e-06	1.57e-05	Mid_Up	Mid_vs_Late	HisRS	Histidyl-tRNA synthetase	CG6335
FBgn0040309	4600.336552	0.666670846	0.138718971	4.805909685	1.54e-06	1.58e-05	Mid_Up	Mid_vs_Late	Jafrac1	thioredoxin peroxidase 1	CG1633
FBgn0001325	53.34495217	3.370874092	0.701498368	4.805248657	1.55e-06	1.58e-05	Mid_Up	Mid_vs_Late	Kr	Kruppel	CG3340
FBgn0039590	2556.378426	-1.267200207	0.263802137	-4.803600986	1.56e-06	1.6e-05	Late_Up	Mid_vs_Late	CG10011	uncharacterized protein	CG10011
FBgn0035287	194.5241807	1.2172571	0.253670734	4.798571291	1.6e-06	1.63e-05	Mid_Up	Mid_vs_Late	CG13937	uncharacterized protein	CG13937
FBgn0038316	736.150466	-0.685301893	0.142841713	-4.797631446	1.61e-06	1.64e-05	Late_Up	Mid_vs_Late	CG6276	uncharacterized protein	CG6276
FBgn0261575	54.75111501	2.866124882	0.597491247	4.796932003	1.61e-06	1.64e-05	Mid_Up	Mid_vs_Late	tobi	target of brain insulin	CG11909
FBgn0042094	1055.374608	1.77430088	0.369951605	4.796035094	1.62e-06	1.65e-05	Mid_Up	Mid_vs_Late	Adk3	Adenylate kinase 3	CG6612
FBgn0033996	488.919991	-0.898766797	0.18751503	-4.793038713	1.64e-06	1.67e-05	Late_Up	Mid_vs_Late	CG11807	uncharacterized protein	CG11807
FBgn0030976	32.01861628	6.317174192	1.318384467	4.791602412	1.65e-06	1.68e-05	Mid_Up	Mid_vs_Late	CG7378	uncharacterized protein	CG7378
FBgn0034761	1071.644382	1.738739324	0.362887577	4.791399414	1.66e-06	1.68e-05	Mid_Up	Mid_vs_Late	CG4250	uncharacterized protein	CG4250
FBgn0050159	1379.355744	0.641525139	0.133934954	4.789826104	1.67e-06	1.7e-05	Mid_Up	Mid_vs_Late	CG30159	uncharacterized protein	CG30159
FBgn0029849	894.525361	1.223844972	0.255527995	4.789475102	1.67e-06	1.7e-05	Mid_Up	Mid_vs_Late	Efr	ER GDP-fucose transporter	CG3774
FBgn0034045	80.09169735	5.19054758	1.08393594	4.788611015	1.68e-06	1.7e-05	Mid_Up	Mid_vs_Late	CG8249	uncharacterized protein	CG8249
FBgn0040717	22.79347257	7.291384354	1.522773029	4.788227934	1.68e-06	1.71e-05	Mid_Up	Mid_vs_Late	Nplp4	Neuropeptide-like precursor 4	CG15361
FBgn0037724	122.3572743	7.254667426	1.515247053	4.787778607	1.69e-06	1.71e-05	Mid_Up	Mid_vs_Late	Fst	Frost	CG9434
FBgn0051548	674.9471439	1.239765076	0.258944708	4.787759851	1.69e-06	1.71e-05	Mid_Up	Mid_vs_Late	CG31548	uncharacterized protein	CG31548
FBgn0037705	1712.525213	-1.244224867	0.260322288	-4.779555672	1.76e-06	1.78e-05	Late_Up	Mid_vs_Late	mura	murashka	CG9381
FBgn0000075	455.0720493	1.268805555	0.265564472	4.777768442	1.77e-06	1.79e-05	Mid_Up	Mid_vs_Late	amd	alpha methyl dopa-resistant	CG10501
FBgn0037749	684.0509631	1.000098547	0.209318221	4.777885766	1.77e-06	1.79e-05	Mid_Up	Mid_vs_Late	CG9471	uncharacterized protein	CG9471
FBgn0267728	379.2926121	-1.05624609	0.221188837	-4.775313724	1.79e-06	1.81e-05	Late_Up	Mid_vs_Late	otk2	off-track2	CG8964
FBgn0053531	432.8101564	-1.227401607	0.257062726	-4.774716366	1.8e-06	1.81e-05	Late_Up	Mid_vs_Late	Ddr	Discoidin domain receptor	CG33531
FBgn0025741	11310.25512	-1.427897576	0.299105385	-4.77389458	1.81e-06	1.82e-05	Late_Up	Mid_vs_Late	PlexA	Plexin A	CG11081
FBgn0032393	1382.586186	1.191906088	0.249802958	4.771385003	1.83e-06	1.84e-05	Mid_Up	Mid_vs_Late	Nfs1	Nfs1 cysteine desulfurase	CG12264
FBgn0035593	594.2195496	-0.73835946	0.15476715	-4.770776375	1.84e-06	1.84e-05	Late_Up	Mid_vs_Late	CG4603	uncharacterized protein	CG4603
FBgn0261353	1343.224616	0.707924687	0.148507281	4.766935889	1.87e-06	1.88e-05	Mid_Up	Mid_vs_Late	Ccdc56	Coiled-coil domain containing 56	CG42630
FBgn0261381	1343.224616	0.707924687	0.148507281	4.766935889	1.87e-06	1.88e-05	Mid_Up	Mid_vs_Late	mtTFB1	Mitochondrial Transcription Factor B1	CG42631
FBgn0266417	80.77169174	2.925138171	0.613716985	4.766265626	1.88e-06	1.88e-05	Mid_Up	Mid_vs_Late	ringer	ringmaker	CG45057
FBgn0030482	1845.486991	0.727921614	0.15275209	4.765379073	1.88e-06	1.89e-05	Mid_Up	Mid_vs_Late	CG1673	uncharacterized protein	CG1673
FBgn0260442	7194.538808	-0.902855231	0.189485678	-4.764767664	1.89e-06	1.89e-05	Late_Up	Mid_vs_Late	rhea	rhea	CG6831
FBgn0010551	5677.351939	0.555771224	0.116664378	4.763846794	1.9e-06	1.9e-05	Mid_Up	Mid_vs_Late	Phb2	Prohibitin 2	CG15081
FBgn0038180	28.72965642	-6.653868278	1.397336368	-4.761822871	1.92e-06	1.92e-05	Late_Up	Mid_vs_Late	Cht5	Chitinase 5	CG9307
FBgn0004057	1494.772207	1.974822906	0.415141411	4.756988477	1.97e-06	1.96e-05	Mid_Up	Mid_vs_Late	Zw	Zwischenferment	CG12529
FBgn0265376	68.12684405	2.286247682	0.480769541	4.75539211	1.98e-06	1.98e-05	Mid_Up	Mid_vs_Late	lncRNA:CR44317	long non-coding RNA:CR44317	CR44317
FBgn0037315	565.7454517	-1.002894455	0.211028917	-4.752402993	2.01e-06	2e-05	Late_Up	Mid_vs_Late	Cerk	Ceramide kinase	CG16708
FBgn0260659	1007.474872	-0.772373866	0.162520345	-4.752474936	2.01e-06	2e-05	Late_Up	Mid_vs_Late	CG42542	uncharacterized protein	CG42542
FBgn0037758	1680.30213	-0.772577669	0.162590463	-4.751678891	2.02e-06	2.01e-05	Late_Up	Mid_vs_Late	CG9467	uncharacterized protein	CG9467
FBgn0265180	254.9980993	1.471199962	0.309796065	4.748930431	2.04e-06	2.03e-05	Mid_Up	Mid_vs_Late	CG44245	uncharacterized protein	CG44245
FBgn0259950	17.22564696	-8.068222344	1.699605038	-4.747116044	2.06e-06	2.05e-05	Late_Up	Mid_vs_Late	CG42460	uncharacterized protein	CG42460
FBgn0250836	43.64506452	7.284624553	1.537877256	4.736804921	2.17e-06	2.15e-05	Mid_Up	Mid_vs_Late	Acbp3	Acyl-CoA binding protein 3	CG8628
FBgn0267164	231.502069	1.191522746	0.251742945	4.733092911	2.21e-06	2.19e-05	Mid_Up	Mid_vs_Late	asRNA:CR45604	antisense RNA:CR45604	CR45604
FBgn0050431	71.57593643	2.844082934	0.600949204	4.732651142	2.22e-06	2.2e-05	Mid_Up	Mid_vs_Late	CG30431	uncharacterized protein	CG30431
FBgn0024364	1181.940716	0.642030106	0.135776743	4.728572005	2.26e-06	2.24e-05	Mid_Up	Mid_vs_Late	CG11417	uncharacterized protein	CG11417
FBgn0035904	665.9740243	1.198005817	0.253493838	4.725976093	2.29e-06	2.27e-05	Mid_Up	Mid_vs_Late	GstO3	Glutathione S transferase O3	CG6776
FBgn0001187	1278.861015	4.309991131	0.912423895	4.723671919	2.32e-06	2.29e-05	Mid_Up	Mid_vs_Late	Hex-C	Hexokinase C	CG8094
FBgn0032015	1930.432158	-0.63433202	0.134322109	-4.722469177	2.33e-06	2.3e-05	Late_Up	Mid_vs_Late	Ostgamma	Oligosaccharide transferase gamma subunit	CG7830
FBgn0036008	1110.815564	-0.814909958	0.172686831	-4.719004643	2.37e-06	2.34e-05	Late_Up	Mid_vs_Late	CG3408	uncharacterized protein	CG3408
FBgn0034158	1227.674394	-1.203727055	0.255118078	-4.718313432	2.38e-06	2.34e-05	Late_Up	Mid_vs_Late	CG5522	uncharacterized protein	CG5522
FBgn0061356	226.8912975	2.369823688	0.502374271	4.71724733	2.39e-06	2.35e-05	Mid_Up	Mid_vs_Late	CG18003	uncharacterized protein	CG18003
FBgn0037709	482.8968927	0.817438049	0.173379082	4.714744368	2.42e-06	2.38e-05	Mid_Up	Mid_vs_Late	CG8199	uncharacterized protein	CG8199
FBgn0039209	3114.486376	1.293264683	0.274413879	4.71282535	2.44e-06	2.4e-05	Mid_Up	Mid_vs_Late	REPTOR	Repressed by TOR	CG13624
FBgn0037850	53.04682149	2.304477455	0.489031993	4.712324524	2.45e-06	2.41e-05	Mid_Up	Mid_vs_Late	CG14695	uncharacterized protein	CG14695
FBgn0032378	2289.715868	-0.537954783	0.114167831	-4.71196465	2.45e-06	2.41e-05	Late_Up	Mid_vs_Late	CycY	Cyclin Y	CG14939
FBgn0003997	887.4984688	-1.232089831	0.261562981	-4.710490085	2.47e-06	2.42e-05	Late_Up	Mid_vs_Late	hid	head involution defective	CG5123
FBgn0034407	123.8237617	7.217053403	1.532356565	4.709774193	2.48e-06	2.43e-05	Mid_Up	Mid_vs_Late	DptB	Diptericin B	CG10794
FBgn0033989	513.4860816	0.816711212	0.173466629	4.708174805	2.5e-06	2.45e-05	Mid_Up	Mid_vs_Late	CG7639	uncharacterized protein	CG7639
FBgn0027608	109.962754	1.543124743	0.327892436	4.706191958	2.52e-06	2.47e-05	Mid_Up	Mid_vs_Late	CG2082	uncharacterized protein	CG2082
FBgn0262035	84.39657387	3.623070983	0.76984372	4.706242173	2.52e-06	2.47e-05	Mid_Up	Mid_vs_Late	CG42846	uncharacterized protein	CG42846
FBgn0040383	455.2419794	2.372778356	0.504356993	4.704561231	2.54e-06	2.49e-05	Mid_Up	Mid_vs_Late	CG5254	uncharacterized protein	CG5254
FBgn0031403	239.1423372	-1.021939319	0.217296484	-4.702972173	2.56e-06	2.5e-05	Late_Up	Mid_vs_Late	CG15387	uncharacterized protein	CG15387
FBgn0033639	2102.705934	-1.145859702	0.24376903	-4.700595893	2.59e-06	2.53e-05	Late_Up	Mid_vs_Late	CG9003	uncharacterized protein	CG9003
FBgn0030051	339.1782699	2.419035368	0.514827074	4.698733792	2.62e-06	2.55e-05	Mid_Up	Mid_vs_Late	spirit	Serine Protease Immune Response Integrator	CG2056
FBgn0026409	10946.36783	1.361763564	0.289922583	4.696990316	2.64e-06	2.57e-05	Mid_Up	Mid_vs_Late	Mpcp2	Mitochondrial phosphate carrier protein 2	CG4994
FBgn0040609	250.0849959	3.067070527	0.652996741	4.696915521	2.64e-06	2.57e-05	Mid_Up	Mid_vs_Late	CG3348	uncharacterized protein	CG3348
FBgn0015527	2420.007315	1.09376817	0.232959491	4.69510027	2.66e-06	2.59e-05	Mid_Up	Mid_vs_Late	peng	penguin	CG1685
FBgn0030745	445.7085078	-0.844272486	0.179816777	-4.695181951	2.66e-06	2.59e-05	Late_Up	Mid_vs_Late	CG4239	uncharacterized protein	CG4239
FBgn0052009	19.81731943	-5.421384274	1.155217899	-4.692953839	2.69e-06	2.61e-05	Late_Up	Mid_vs_Late	CR32009	pseudo	CR32009
FBgn0004620	31.99803379	-3.282704693	0.700150005	-4.688573406	2.75e-06	2.67e-05	Late_Up	Mid_vs_Late	GluRIIA	Glutamate receptor IIA	CG6992
FBgn0019936	24262.48129	0.997639892	0.212838955	4.687299338	2.77e-06	2.68e-05	Mid_Up	Mid_vs_Late	RpS20	Ribosomal protein S20	CG15693
FBgn0032638	102.8932073	-3.110257471	0.66384211	-4.685236783	2.8e-06	2.71e-05	Late_Up	Mid_vs_Late	SPH93	Serine protease homolog 93	CG6639
FBgn0036565	1776.524749	-1.114554309	0.238033751	-4.682337293	2.84e-06	2.74e-05	Late_Up	Mid_vs_Late	CG5235	uncharacterized protein	CG5235
FBgn0038989	968.6327995	0.766631155	0.163760251	4.681423899	2.85e-06	2.75e-05	Mid_Up	Mid_vs_Late	CG6937	uncharacterized protein	CG6937
FBgn0004876	1291.737178	-0.808140109	0.172635677	-4.681188286	2.85e-06	2.75e-05	Late_Up	Mid_vs_Late	cdi	center divider	CG6027
FBgn0034366	551.5437108	-0.776408669	0.165955291	-4.678420703	2.89e-06	2.79e-05	Late_Up	Mid_vs_Late	Atg7	Autophagy-related 7	CG5489
FBgn0036750	36.21890673	8.095672858	1.732111927	4.673873975	2.96e-06	2.85e-05	Mid_Up	Mid_vs_Late	CG6034	uncharacterized protein	CG6034
FBgn0035032	1784.728892	2.229804946	0.477664243	4.668142899	3.04e-06	2.93e-05	Mid_Up	Mid_vs_Late	ATPsynF	ATP synthase, subunit F	CG4692
FBgn0052198	162.5616712	9.480227419	2.030844163	4.668121558	3.04e-06	2.93e-05	Mid_Up	Mid_vs_Late	CG32198	uncharacterized protein	CG32198
FBgn0030720	2005.614611	0.831296928	0.178298168	4.662397462	3.13e-06	3.01e-05	Mid_Up	Mid_vs_Late	CG8939	uncharacterized protein	CG8939
FBgn0003308	205.5803033	2.171553395	0.465851586	4.661470434	3.14e-06	3.02e-05	Mid_Up	Mid_vs_Late	ry	rosy	CG7642
FBgn0034909	610.5236612	1.391192946	0.298705404	4.657408031	3.2e-06	3.07e-05	Mid_Up	Mid_vs_Late	CG4797	uncharacterized protein	CG4797
FBgn0004837	430.7222397	-0.796202351	0.170972037	-4.656915622	3.21e-06	3.08e-05	Late_Up	Mid_vs_Late	Su(H)	Suppressor of Hairless	CG3497
FBgn0259923	3973.980365	-0.76866524	0.165063686	-4.656779801	3.21e-06	3.08e-05	Late_Up	Mid_vs_Late	Sep4	Septin 4	CG9699
FBgn0014865	44.98424568	6.284349987	1.350107043	4.654704988	3.24e-06	3.11e-05	Mid_Up	Mid_vs_Late	Mtk	Metchnikowin	CG8175
FBgn0038545	238.4159197	-1.222762503	0.262707457	-4.65446439	3.25e-06	3.11e-05	Late_Up	Mid_vs_Late	pasi1	pasiflora 1	CG7713
FBgn0035374	586.1135055	0.890703049	0.191419785	4.653139954	3.27e-06	3.13e-05	Mid_Up	Mid_vs_Late	mRpS35	mitochondrial ribosomal protein S35	CG2101
FBgn0030993	649.8220819	-1.532274937	0.3293625	-4.652244678	3.28e-06	3.14e-05	Late_Up	Mid_vs_Late	Mec2	Mec2	CG7635
FBgn0035600	6806.47672	0.89817943	0.193160589	4.649910388	3.32e-06	3.17e-05	Mid_Up	Mid_vs_Late	Cyt-c1	Cytochrome c1	CG4769
FBgn0262972	157.7582954	3.317519834	0.71377212	4.647869731	3.35e-06	3.2e-05	Mid_Up	Mid_vs_Late	lncRNA:cherub	cherub	CR43283
FBgn0039774	1500.355643	-0.576393561	0.124172941	-4.641861217	3.45e-06	3.29e-05	Late_Up	Mid_vs_Late	CDase	Ceramidase	CG1471
FBgn0020224	1926.970166	-0.745137658	0.160593798	-4.639890637	3.49e-06	3.32e-05	Late_Up	Mid_vs_Late	Cbl	Cbl proto-oncogene	CG7037
FBgn0001142	939.0560504	-1.77897328	0.383496825	-4.638821408	3.5e-06	3.33e-05	Late_Up	Mid_vs_Late	Gs1	Glutamine synthetase 1	CG2718
FBgn0051785	71.0135317	-3.092841706	0.666822413	-4.638178991	3.51e-06	3.34e-05	Late_Up	Mid_vs_Late	CG31785	uncharacterized protein	CG31785
FBgn0003165	4650.777218	-1.233575671	0.266056446	-4.636518635	3.54e-06	3.37e-05	Late_Up	Mid_vs_Late	pum	pumilio	CG9755
FBgn0051380	9.711736311	6.885449734	1.485098887	4.636357749	3.55e-06	3.37e-05	Mid_Up	Mid_vs_Late	CG31380	uncharacterized protein	CG31380
FBgn0010313	669.7349702	-0.81730241	0.17629092	-4.636100432	3.55e-06	3.37e-05	Late_Up	Mid_vs_Late	corto	corto	CG2530
FBgn0033741	4137.032563	0.938585203	0.202491535	4.635182414	3.57e-06	3.38e-05	Mid_Up	Mid_vs_Late	CG8545	uncharacterized protein	CG8545
FBgn0030246	1892.30048	0.597193767	0.128877799	4.633798634	3.59e-06	3.4e-05	Mid_Up	Mid_vs_Late	CG1582	uncharacterized protein	CG1582
FBgn0051373	53.41640885	1.566816655	0.338117595	4.633940022	3.59e-06	3.4e-05	Mid_Up	Mid_vs_Late	CG31373	uncharacterized protein	CG31373
FBgn0039642	362.6532831	-1.179631267	0.25471219	-4.631232081	3.63e-06	3.44e-05	Late_Up	Mid_vs_Late	CG11882	uncharacterized protein	CG11882
FBgn0086691	289.8489725	2.699282643	0.583002263	4.629969408	3.66e-06	3.46e-05	Mid_Up	Mid_vs_Late	UK114	UK114	CG15261
FBgn0031939	230.4225586	-2.338888041	0.505270911	-4.628978214	3.67e-06	3.47e-05	Late_Up	Mid_vs_Late	CG13796	uncharacterized protein	CG13796
FBgn0085421	394.1086248	-1.57083562	0.339370327	-4.628676983	3.68e-06	3.47e-05	Late_Up	Mid_vs_Late	Epac	Exchange protein directly activated by cAMP	CG34392
FBgn0004373	4786.709604	-1.199322307	0.259263105	-4.62588886	3.73e-06	3.52e-05	Late_Up	Mid_vs_Late	fwd	four wheel drive	CG7004
FBgn0031808	88.68469104	2.883801367	0.623629939	4.624218928	3.76e-06	3.54e-05	Mid_Up	Mid_vs_Late	Nepl5	Neprilysin-like 5	CG9507
FBgn0266284	2130.352334	0.57853473	0.125139541	4.623116939	3.78e-06	3.56e-05	Mid_Up	Mid_vs_Late	Ns3	Nucleostemin 3	CG14788
FBgn0030261	29.98135553	6.376746977	1.379445612	4.622688219	3.79e-06	3.56e-05	Mid_Up	Mid_vs_Late	CG15203	uncharacterized protein	CG15203
FBgn0041579	136.890148	9.36377657	2.027179077	4.619116623	3.85e-06	3.62e-05	Mid_Up	Mid_vs_Late	AttC	Attacin-C	CG4740
FBgn0014427	1895.66463	-1.125475094	0.24393288	-4.613872032	3.95e-06	3.71e-05	Late_Up	Mid_vs_Late	CG11899	uncharacterized protein	CG11899
FBgn0039273	492.8009076	-1.1907259	0.25821231	-4.6114219	4e-06	3.75e-05	Late_Up	Mid_vs_Late	shams	shams	CG9996
FBgn0025866	1994.480718	0.820283308	0.177924015	4.61030124	4.02e-06	3.77e-05	Mid_Up	Mid_vs_Late	CalpB	Calpain-B	CG8107
FBgn0086519	228.0595798	6.407396661	1.390298166	4.608649294	4.05e-06	3.8e-05	Mid_Up	Mid_vs_Late	Cpr47Eg	Cuticular protein 47Eg	CG9070
FBgn0038730	17.11282565	7.992813018	1.735083715	4.606586384	4.09e-06	3.83e-05	Mid_Up	Mid_vs_Late	CG6300	uncharacterized protein	CG6300
FBgn0031563	42.88365647	6.451078718	1.401132742	4.604188114	4.14e-06	3.87e-05	Mid_Up	Mid_vs_Late	CG10031	uncharacterized protein	CG10031
FBgn0020506	22.54680967	4.065298137	0.88304262	4.603739438	4.15e-06	3.88e-05	Mid_Up	Mid_vs_Late	Amyrel	amyrel	CG8221
FBgn0040942	452.646695	-1.744682875	0.379038527	-4.602916991	4.17e-06	3.89e-05	Late_Up	Mid_vs_Late	CG12643	uncharacterized protein	CG12643
FBgn0014075	4992.441867	-0.66596527	0.144768948	-4.600194151	4.22e-06	3.94e-05	Late_Up	Mid_vs_Late	Uggt	UDP-glucose-glycoprotein glucosyltransferase	CG6850
FBgn0002526	79087.28092	-0.960164559	0.208785277	-4.598813533	4.25e-06	3.96e-05	Late_Up	Mid_vs_Late	LanA	Laminin A	CG10236
FBgn0031384	454.7435793	-0.716373641	0.155792151	-4.598265285	4.26e-06	3.97e-05	Late_Up	Mid_vs_Late	CG4238	uncharacterized protein	CG4238
FBgn0031769	3384.166634	-0.438503452	0.095404114	-4.596274043	4.3e-06	4e-05	Late_Up	Mid_vs_Late	CG9135	uncharacterized protein	CG9135
FBgn0015245	15000.31555	1.205486621	0.262387564	4.594297851	4.34e-06	4.04e-05	Mid_Up	Mid_vs_Late	Hsp60A	Heat shock protein 60A	CG12101
FBgn0038038	1144.185246	2.56958644	0.559857682	4.589713638	4.44e-06	4.12e-05	Mid_Up	Mid_vs_Late	Sccpdh2	Saccheropin dehydrogenase 2	CG5167
FBgn0052506	118.8759511	1.156548986	0.252001474	4.589453254	4.44e-06	4.13e-05	Mid_Up	Mid_vs_Late	CG32506	uncharacterized protein	CG32506
FBgn0032234	513.786199	-0.795487176	0.173411626	-4.587277059	4.49e-06	4.16e-05	Late_Up	Mid_vs_Late	gny	garnysstan	CG5091
FBgn0261584	487.3033057	1.90867304	0.416089839	4.58716571	4.49e-06	4.16e-05	Mid_Up	Mid_vs_Late	CG42694	uncharacterized protein	CG42694
FBgn0033028	2490.457556	-0.712449777	0.155332279	-4.586617674	4.5e-06	4.17e-05	Late_Up	Mid_vs_Late	hrm	hermes	CG11665
FBgn0025578	19.89513336	6.708442985	1.463471737	4.583923839	4.56e-06	4.22e-05	Mid_Up	Mid_vs_Late	Lcp9	Larval cuticle protein 9	CG16914
FBgn0031008	814.5415195	1.472080555	0.3212447	4.582427517	4.6e-06	4.25e-05	Mid_Up	Mid_vs_Late	CG8010	uncharacterized protein	CG8010
FBgn0032643	4189.559848	-0.415372864	0.09067419	-4.580938222	4.63e-06	4.28e-05	Late_Up	Mid_vs_Late	GCS2beta	Glucosidase 2 beta subunit	CG6453
FBgn0265623	967.3714492	-1.25172253	0.27327182	-4.580503509	4.64e-06	4.28e-05	Late_Up	Mid_vs_Late	Su(z)2	Suppressor of zeste 2	CG3905
FBgn0033134	323.5410673	0.934664584	0.204086507	4.579747082	4.66e-06	4.29e-05	Mid_Up	Mid_vs_Late	Tsp42El	Tetraspanin 42El	CG12840
FBgn0031299	66.07373893	2.597352117	0.567258396	4.57878127	4.68e-06	4.31e-05	Mid_Up	Mid_vs_Late	CG4629	uncharacterized protein	CG4629
FBgn0000003	105.0727053	2.309595116	0.504794537	4.575317176	4.75e-06	4.38e-05	Mid_Up	Mid_vs_Late	7SLRNA:CR32864	Signal recognition particle 7SL RNA CR32864	CR32864
FBgn0261504	105.0727053	2.309595116	0.504794537	4.575317176	4.75e-06	4.38e-05	Mid_Up	Mid_vs_Late	7SLRNA:CR42652	Signal recognition particle 7SL RNA CR42652	CR42652
FBgn0004436	1226.109584	-0.632377026	0.138228891	-4.574854229	4.77e-06	4.38e-05	Late_Up	Mid_vs_Late	Ubc6	Ubiquitin conjugating enzyme 6	CG2013
FBgn0051638	853.2642673	-0.979495502	0.214135443	-4.574186736	4.78e-06	4.39e-05	Late_Up	Mid_vs_Late	CG31638	uncharacterized protein	CG31638
FBgn0036551	57.76845304	4.029877529	0.881059882	4.57389743	4.79e-06	4.4e-05	Mid_Up	Mid_vs_Late	CG17029	uncharacterized protein	CG17029
FBgn0040529	3093.560271	1.189040005	0.259991599	4.573378561	4.8e-06	4.4e-05	Mid_Up	Mid_vs_Late	COX7A	Cytochrome c oxidase subunit 7A	CG9603
FBgn0010109	173.2480118	1.585865832	0.346833571	4.572411564	4.82e-06	4.42e-05	Mid_Up	Mid_vs_Late	dpn	deadpan	CG8704
FBgn0003410	1334.781479	-0.888554477	0.19454639	-4.567314132	4.94e-06	4.52e-05	Late_Up	Mid_vs_Late	sina	seven in absentia	CG9949
FBgn0050091	74.90417717	2.301533684	0.503909484	4.567355361	4.94e-06	4.52e-05	Mid_Up	Mid_vs_Late	CG30091	uncharacterized protein	CG30091
FBgn0010292	1561.151291	0.663949578	0.145462672	4.564398334	5.01e-06	4.58e-05	Mid_Up	Mid_vs_Late	bys	by S6	CG1430
FBgn0085430	3145.62685	-1.012795874	0.222056626	-4.560980197	5.09e-06	4.65e-05	Late_Up	Mid_vs_Late	CG34401	uncharacterized protein	CG34401
FBgn0004406	1268.077016	0.592351406	0.129943505	4.558530307	5.15e-06	4.7e-05	Mid_Up	Mid_vs_Late	tam	tamas	CG8987
FBgn0039465	809.9727007	-0.709127169	0.155586419	-4.557770348	5.17e-06	4.72e-05	Late_Up	Mid_vs_Late	Tsp97E	Tetraspanin 97E	CG6323
FBgn0031066	6180.080605	0.739307268	0.16231038	4.554898271	5.24e-06	4.78e-05	Mid_Up	Mid_vs_Late	COX6B	Cytochrome c oxidase subunit 6B	CG14235
FBgn0022349	4955.628844	-0.509199012	0.111834493	-4.55314813	5.28e-06	4.82e-05	Late_Up	Mid_vs_Late	CG1910	uncharacterized protein	CG1910
FBgn0033710	78.91709547	-4.389813514	0.965166445	-4.548245057	5.41e-06	4.92e-05	Late_Up	Mid_vs_Late	CG17739	uncharacterized protein	CG17739
FBgn0031632	584.7834254	-1.788434607	0.39328299	-4.547449681	5.43e-06	4.94e-05	Late_Up	Mid_vs_Late	CG15628	uncharacterized protein	CG15628
FBgn0030056	2836.230587	0.573202225	0.12611692	4.545006538	5.49e-06	4.99e-05	Mid_Up	Mid_vs_Late	CAH3	Carbonic anhydrase 3	CG11284
FBgn0037336	4084.759807	-0.929027528	0.204574416	-4.541269358	5.59e-06	5.08e-05	Late_Up	Mid_vs_Late	CG2519	uncharacterized protein	CG2519
FBgn0033010	1440.367154	-1.02035393	0.224715141	-4.540655002	5.61e-06	5.09e-05	Late_Up	Mid_vs_Late	Atf6	Atf6	CG3136
FBgn0033502	41.36756407	1.869181465	0.411716735	4.539969612	5.63e-06	5.1e-05	Mid_Up	Mid_vs_Late	CG12910	uncharacterized protein	CG12910
FBgn0261963	26.03707267	3.841341434	0.846301414	4.538975558	5.65e-06	5.12e-05	Mid_Up	Mid_vs_Late	mid	midline	CG6634
FBgn0040850	87.7403648	2.629203479	0.579279444	4.538748106	5.66e-06	5.12e-05	Mid_Up	Mid_vs_Late	CG15210	uncharacterized protein	CG15210
FBgn0034126	52.13307932	4.090553542	0.901530334	4.53734432	5.7e-06	5.15e-05	Mid_Up	Mid_vs_Late	jtb	jetboil	CG4398
FBgn0003317	2696.441378	-0.818366975	0.180630526	-4.530612819	5.88e-06	5.31e-05	Late_Up	Mid_vs_Late	sax	saxophone	CG1891
FBgn0021874	1224.446621	0.842134105	0.185876864	4.530602061	5.88e-06	5.31e-05	Mid_Up	Mid_vs_Late	Nle	Notchless	CG2863
FBgn0032979	1410.389945	-0.542588812	0.119845218	-4.527413097	5.97e-06	5.39e-05	Late_Up	Mid_vs_Late	Clamp	Chromatin-linked adaptor for MSL proteins	CG1832
FBgn0036916	348.7787364	1.048632076	0.231766171	4.524526047	6.05e-06	5.46e-05	Mid_Up	Mid_vs_Late	Mtr3	Mtr3	CG8025
FBgn0034817	632.9048159	0.609669551	0.134815042	4.522266508	6.12e-06	5.51e-05	Mid_Up	Mid_vs_Late	Art7	Arginine methyltransferase 7	CG9882
FBgn0028426	897.5462694	0.560365762	0.123961324	4.520488681	6.17e-06	5.56e-05	Mid_Up	Mid_vs_Late	RNaseZ	Ribonuclease Z	CG3298
FBgn0031011	1869.837298	-0.756046362	0.167584217	-4.511441321	6.44e-06	5.79e-05	Late_Up	Mid_vs_Late	CG8034	uncharacterized protein	CG8034
FBgn0045063	1378.368055	-0.555004552	0.123050964	-4.510363292	6.47e-06	5.82e-05	Late_Up	Mid_vs_Late	fdl	fused lobes	CG8824
FBgn0027079	4193.145388	0.550636798	0.122096227	4.50985924	6.49e-06	5.83e-05	Mid_Up	Mid_vs_Late	ValRS	Valyl-tRNA synthetase	CG4062
FBgn0041588	1136.788962	0.699611716	0.155129239	4.50986366	6.49e-06	5.83e-05	Mid_Up	Mid_vs_Late	eIF2D	eukaryotic translation initiation factor 2D	CG31426
FBgn0036402	1765.463072	-1.063764259	0.235979613	-4.507865093	6.55e-06	5.88e-05	Late_Up	Mid_vs_Late	CG6650	uncharacterized protein	CG6650
FBgn0037420	25.39855582	6.64632155	1.475627672	4.50406405	6.67e-06	5.98e-05	Mid_Up	Mid_vs_Late	CG15597	uncharacterized protein	CG15597
[truncated: 1,413 more rows]
