# Supplementary material for: Distinct gene expression dynamics in germ line and somatic tissue during ovariole morphogenesis in Drosophila melanogaster
Source: G3 (Bethesda). 2021 Sep 6;12(2):jkab305. doi: 10.1093/g3journal/jkab305 (PMC9210308; doi:10.1093/g3journal/jkab305)
Supplement: jkab305_Table_S3 [file jkab305_table_s3.zip › jkab305_Table_S3.csv]

GeneID	baseMean	log2FoldChange	lfcSE	stat	pvalue	padj	Stage_Up	SYMBOL	GENENAME	FLYBASECG
FBgn0263397	851.2716449	2.447512177	0.125965424	19.43003172	4.3e-84	2.59e-80	EARLY	Ih	I[[h]] channel	CG8585
FBgn0035710	2335.972735	4.022296594	0.210019314	19.15203189	9.31e-82	3.74e-78	EARLY	SP1173	SP1173	CG10121
FBgn0031902	802.0272703	5.465219182	0.302883874	18.04394242	8.8e-73	2.12e-69	EARLY	Wnt6	Wnt oncogene analog 6	CG4969
FBgn0085399	1991.674302	2.820252147	0.166322109	16.95656794	1.72e-64	2.97e-61	EARLY	CG34370	uncharacterized protein	CG34370
FBgn0029791	791.5606581	2.169688891	0.128774871	16.84869783	1.07e-63	1.62e-60	EARLY	CG4096	uncharacterized protein	CG4096
FBgn0015577	2513.404111	1.806390253	0.109253924	16.53387063	2.09e-61	2.81e-58	EARLY	alpha-Est9	alpha-Esterase-9	CG1128
FBgn0031568	349.0016956	3.898410731	0.238377691	16.35392436	4.08e-60	4.92e-57	EARLY	CG10019	uncharacterized protein	CG10019
FBgn0028573	23868.99051	7.402725891	0.457119809	16.19427937	5.53e-59	6.07e-56	EARLY	prc	pericardin	CG5700
FBgn0012036	30376.76842	3.354868654	0.216719635	15.48022476	4.72e-54	4.74e-51	EARLY	Aldh	Aldehyde dehydrogenase	CG3752
FBgn0028380	3142.654304	1.737634567	0.116042301	14.97414786	1.08e-50	1.01e-47	EARLY	fal	falten	CG9670
FBgn0004360	1302.717873	1.723426268	0.117647524	14.64906539	1.37e-48	1.03e-45	EARLY	Wnt2	Wnt oncogene analog 2	CG1916
FBgn0086365	866.8079034	2.64422939	0.181332085	14.58224773	3.64e-48	2.59e-45	EARLY	Orct2	Organic cation transporter 2	CG13610
FBgn0020372	1408.418847	1.838235602	0.129440802	14.20136134	8.98e-46	5.71e-43	EARLY	TM4SF	Transmembrane 4 superfamily	CG11303
FBgn0011722	25559.80198	5.201544953	0.371340289	14.00748884	1.4e-44	8.46e-42	EARLY	Tig	Tiggrin	CG11527
FBgn0028490	3888.793524	1.250651947	0.091524285	13.66470061	1.65e-42	9.05e-40	EARLY	CG31705	uncharacterized protein	CG31705
FBgn0087012	264.8025468	3.903527756	0.291174091	13.40616446	5.56e-41	2.92e-38	EARLY	5-HT2A	5-hydroxytryptamine (serotonin) receptor 2A	CG1056
FBgn0037230	1897.37327	7.362309003	0.55663879	13.22636714	6.18e-40	2.76e-37	EARLY	Nepl11	Neprilysin-like 11	CG9780
FBgn0027560	5934.030937	4.906165078	0.371051018	13.22234635	6.52e-40	2.81e-37	EARLY	Tps1	Trehalose-6-phosphate synthase 1	CG4104
FBgn0027348	1371.483698	4.11192815	0.311603057	13.1960456	9.25e-40	3.85e-37	EARLY	bgm	bubblegum	CG4501
FBgn0010225	12892.47682	1.842111347	0.140560829	13.10543886	3.06e-39	1.23e-36	EARLY	Gel	Gelsolin	CG1106
FBgn0039656	180.2473791	6.478139579	0.509693877	12.70986346	5.21e-37	1.97e-34	EARLY	CG11951	uncharacterized protein	CG11951
FBgn0032891	1908.568682	1.415668235	0.112545206	12.57866316	2.77e-36	9.54e-34	EARLY	Oseg5	Outer segment 5	CG9333
FBgn0030251	2275.240506	5.464125411	0.440800396	12.39591764	2.75e-35	8.97e-33	EARLY	CG2145	uncharacterized protein	CG2145
FBgn0004652	4569.31174	2.07655815	0.169375068	12.26011696	1.48e-34	4.47e-32	EARLY	fru	fruitless	CG14307
FBgn0031449	752.324096	4.029662264	0.329407941	12.23304529	2.07e-34	5.96e-32	EARLY	CG31689	uncharacterized protein	CG31689
FBgn0265191	1601.773951	1.410691931	0.115319458	12.23290458	2.07e-34	5.96e-32	EARLY	Gyg	Glycogenin	CG44244
FBgn0013763	21572.83678	3.446379246	0.282079419	12.21776212	2.5e-34	7.01e-32	EARLY	Idgf6	Imaginal disc growth factor 6	CG5210
FBgn0036876	322.1165657	6.154618509	0.5066133	12.14855296	5.84e-34	1.6e-31	EARLY	CG9451	uncharacterized protein	CG9451
FBgn0016123	200.1688909	2.903190362	0.240672154	12.0628428	1.66e-33	4.45e-31	EARLY	Alp4	Alkaline phosphatase 4	CG1462
FBgn0016694	1923.016288	1.828615212	0.152363559	12.00165723	3.48e-33	9.13e-31	EARLY	Pdp1	PAR-domain protein 1	CG17888
FBgn0004507	7912.334319	3.32970712	0.278000469	11.97734353	4.67e-33	1.17e-30	EARLY	GlyP	Glycogen phosphorylase	CG7254
FBgn0087002	137840.2361	4.228787928	0.360266623	11.73793978	8.14e-32	2.01e-29	EARLY	apolpp	apolipophorin	CG11064
FBgn0039564	727.015114	3.835715738	0.329459098	11.64246417	2.51e-31	6.05e-29	EARLY	Nep7	Neprilysin 7	CG5527
FBgn0035969	276.8428123	3.769477587	0.325282938	11.58830406	4.72e-31	1.12e-28	EARLY	CG4476	uncharacterized protein	CG4476
FBgn0034885	1874.366251	5.392021238	0.466711332	11.55322544	7.11e-31	1.59e-28	EARLY	Eglp4	Entomoglyceroporin 4	CG4019
FBgn0036138	249.0807532	7.119395358	0.619222069	11.49732174	1.36e-30	2.93e-28	EARLY	CG14143	uncharacterized protein	CG14143
FBgn0038681	145.0709406	5.193904548	0.452409616	11.48053525	1.65e-30	3.5e-28	EARLY	Cyp12a4	Cyp12a4	CG6042
FBgn0012034	9239.280653	4.139722178	0.361160435	11.4622804	2.04e-30	4.25e-28	EARLY	AcCoAS	Acetyl Coenzyme A synthase	CG9390
FBgn0035090	1199.431785	4.34118329	0.382539649	11.34832245	7.56e-30	1.55e-27	EARLY	CG2736	uncharacterized protein	CG2736
FBgn0086450	2274.219039	6.189542508	0.550310184	11.24737046	2.39e-29	4.72e-27	EARLY	su(r)	suppressor of rudimentary	CG2194
FBgn0064237	904.8030755	5.013297683	0.446881203	11.21841253	3.31e-29	6.44e-27	EARLY	Idgf5	Imaginal disc growth factor 5	CG5154
FBgn0032773	41885.32882	4.398689086	0.394355318	11.15412647	6.84e-29	1.29e-26	EARLY	fon	fondue	CG15825
FBgn0035484	1334.695183	4.771351489	0.427904113	11.1505156	7.12e-29	1.32e-26	EARLY	CG11594	uncharacterized protein	CG11594
FBgn0051445	92.54996639	6.798059981	0.61016567	11.14133475	7.89e-29	1.44e-26	EARLY	CG31445	uncharacterized protein	CG31445
FBgn0263390	434.9135402	5.587905386	0.507235109	11.01640104	3.19e-28	5.65e-26	EARLY	Nha2	Na[+]/H[+] hydrogen antiporter 2	CG43442
FBgn0027570	402.0261617	3.082855724	0.280394482	10.99470895	4.05e-28	6.98e-26	EARLY	Nep2	Neprilysin 2	CG9761
FBgn0003366	4298.398724	3.045325218	0.277761984	10.96379418	5.71e-28	9.7e-26	EARLY	sev	sevenless	CG18085
FBgn0022160	10601.45768	4.228951	0.38621091	10.94984863	6.66e-28	1.12e-25	EARLY	Gpo1	Glycerophosphate oxidase 1	CG8256
FBgn0063649	335.0653535	3.043713946	0.28021924	10.86190208	1.75e-27	2.89e-25	EARLY	CG6006	uncharacterized protein	CG6006
FBgn0035513	242.6978979	8.598739987	0.793435047	10.83735842	2.29e-27	3.68e-25	EARLY	Cpr64Ad	Cuticular protein 64Ad	CG1259
FBgn0052521	2976.054638	1.819265342	0.167865895	10.83761141	2.28e-27	3.68e-25	EARLY	CG32521	uncharacterized protein	CG32521
FBgn0000592	1336.395473	5.119412699	0.473483269	10.81223568	3.01e-27	4.78e-25	EARLY	Est-6	Esterase 6	CG6917
FBgn0052191	231.8390289	6.386819448	0.592582817	10.77793562	4.38e-27	6.86e-25	EARLY	CG32191	uncharacterized protein	CG32191
FBgn0033246	24810.7107	3.368771082	0.312992736	10.7630967	5.14e-27	7.75e-25	EARLY	ACC	Acetyl-CoA carboxylase	CG11198
FBgn0036816	7275.440996	1.808226072	0.168061099	10.75933741	5.36e-27	7.98e-25	EARLY	Indy	I'm not dead yet	CG3979
FBgn0051769	548.282984	4.448647629	0.415678181	10.70214372	9.95e-27	1.46e-24	EARLY	CG31769	uncharacterized protein	CG31769
FBgn0027343	210.7433032	1.690386665	0.15927403	10.61307146	2.59e-26	3.72e-24	EARLY	fz3	frizzled 3	CG16785
FBgn0052074	143.0672773	7.472050328	0.704163345	10.61124579	2.64e-26	3.75e-24	EARLY	CG32074	uncharacterized protein	CG32074
FBgn0033079	364.6523536	3.484215188	0.328749377	10.59839326	3.03e-26	4.2e-24	EARLY	Fmo-2	Flavin-containing monooxygenase 2	CG3174
FBgn0035499	10005.64298	1.377271595	0.131095972	10.50582696	8.12e-26	1.1e-23	EARLY	Chd64	Chd64	CG14996
FBgn0031002	814.2939264	5.042202296	0.483272693	10.43345169	1.74e-25	2.31e-23	EARLY	CG14196	uncharacterized protein	CG14196
FBgn0030615	995.4230485	4.973591973	0.479406459	10.37447845	3.24e-25	4.25e-23	EARLY	Cyp4s3	Cyp4s3	CG9081
FBgn0015714	479.8139997	2.031285536	0.196499839	10.33733944	4.78e-25	6.2e-23	EARLY	Cyp6a17	Cytochrome P450-6a17	CG10241
FBgn0039434	166.2319842	10.86012114	1.052883602	10.31464553	6.05e-25	7.6e-23	EARLY	TwdlM	TweedleM	CG5468
FBgn0040798	81.2194106	9.825952815	0.956170412	10.27636151	9.01e-25	1.12e-22	EARLY	CG13069	uncharacterized protein	CG13069
FBgn0040089	985.3400129	1.227894788	0.119844459	10.24573686	1.24e-24	1.51e-22	EARLY	meso18E	meso18E	CG14233
FBgn0027580	8380.740274	2.787677681	0.272263142	10.23890952	1.33e-24	1.6e-22	EARLY	PCB	Pyruvate carboxylase	CG1516
FBgn0026718	600.797222	2.361567627	0.2307803	10.23296889	1.41e-24	1.69e-22	EARLY	Agpat2	1-Acylglycerol-3-phosphate O-acyltransferase 2	CG17608
FBgn0036532	133.4548266	7.1431488	0.700332425	10.19965455	1.99e-24	2.33e-22	EARLY	CG13445	uncharacterized protein	CG13445
FBgn0262508	271.9592943	3.862811299	0.380313465	10.15691436	3.09e-24	3.55e-22	EARLY	CG43078	uncharacterized protein	CG43078
FBgn0039644	1628.327869	1.471431559	0.144917417	10.15358671	3.19e-24	3.6e-22	EARLY	rdog	red dog mine	CG11897
FBgn0286723	435.8176493	3.36595829	0.333372264	10.09669565	5.71e-24	6.32e-22	EARLY	hll	heimdall	CG4500
FBgn0028540	216.7747098	2.470856977	0.245540823	10.06291723	8.06e-24	8.84e-22	EARLY	CG9008	uncharacterized protein	CG9008
FBgn0259682	1992.105597	3.79336285	0.379328633	10.00020173	1.52e-23	1.62e-21	EARLY	Jabba	jabba	CG42351
FBgn0026415	18906.83811	4.118148108	0.41318871	9.966748857	2.13e-23	2.26e-21	EARLY	Idgf4	Imaginal disc growth factor 4	CG1780
FBgn0010482	4849.365804	3.290639208	0.33157246	9.92434416	3.26e-23	3.42e-21	EARLY	l(2)01289	lethal (2) 01289	CG9432
FBgn0003748	3333.719242	1.209323219	0.122627273	9.861780237	6.1e-23	6.34e-21	EARLY	Treh	Trehalase	CG9364
FBgn0024293	1610.174877	4.77903811	0.486019079	9.83302573	8.11e-23	8.3e-21	EARLY	Spn43Ab	Serpin 43Ab	CG1865
FBgn0039609	400.0700345	5.63441745	0.572972776	9.833656478	8.06e-23	8.3e-21	EARLY	Nepl17	Neprilysin-like 17	CG14529
FBgn0029769	173.5010405	7.518241438	0.765385249	9.822819873	8.98e-23	8.91e-21	EARLY	frma	fra mauro	CG3239
FBgn0037801	2639.576593	3.580665713	0.364515411	9.82308457	8.96e-23	8.91e-21	EARLY	CG3999	uncharacterized protein	CG3999
FBgn0034718	2066.015132	2.245121402	0.22972718	9.772989865	1.47e-22	1.44e-20	EARLY	wdp	windpipe	CG3413
FBgn0038237	107.7952879	3.802020342	0.389074628	9.771956495	1.49e-22	1.45e-20	EARLY	Pde6	Phosphodiesterase 6	CG8279
FBgn0267408	884.6750355	3.771404812	0.387371442	9.73588758	2.12e-22	2.05e-20	EARLY	AOX1	Aldehyde oxidase 1	CG18522
FBgn0034276	619.2138663	3.005274107	0.309791662	9.700952205	2.99e-22	2.86e-20	EARLY	Sardh	Sarcosine dehydrogenase	CG6385
FBgn0036770	1057.130054	1.321037087	0.136465157	9.680398431	3.65e-22	3.47e-20	EARLY	Prestin	prestin	CG5485
FBgn0039611	648.7021304	4.165743511	0.431113891	9.662744796	4.34e-22	4.09e-20	EARLY	Nepl18	Neprilysin-like 18	CG14528
FBgn0036588	55.60514248	9.76323115	1.011259234	9.654528558	4.7e-22	4.4e-20	EARLY	CG13068	uncharacterized protein	CG13068
FBgn0085302	42.04110559	7.307163183	0.757935827	9.640873171	5.37e-22	4.95e-20	EARLY	CG34273	uncharacterized protein	CG34273
FBgn0263133	602.4773131	1.208186901	0.125888349	9.597289246	8.21e-22	7.45e-20	EARLY	mEFG1	mitochondrial translation elongation factor G 1	CG4567
FBgn0046878	505.0516164	6.259196559	0.656126205	9.539622884	1.43e-21	1.29e-19	EARLY	Obp83cd	Odorant-binding protein 83cd	CG15582
FBgn0034390	552.6544749	2.592092536	0.272251535	9.520947377	1.72e-21	1.53e-19	EARLY	CG15093	uncharacterized protein	CG15093
FBgn0027073	429.9570065	5.290339267	0.556279488	9.510218119	1.9e-21	1.69e-19	EARLY	Ugt49B1	UDP-glycosyltransferase family 49 member B1	CG4302
FBgn0283427	82016.67866	2.881035321	0.303025649	9.50756258	1.95e-21	1.72e-19	EARLY	FASN1	Fatty acid synthase 1	CG3523
FBgn0038291	1146.388945	5.608655709	0.592883141	9.45996828	3.08e-21	2.69e-19	EARLY	CG3984	uncharacterized protein	CG3984
FBgn0034440	282.0242903	3.694875003	0.390891705	9.452426224	3.31e-21	2.87e-19	EARLY	CG10073	uncharacterized protein	CG10073
FBgn0028543	3095.415168	4.770892347	0.505095681	9.445521954	3.54e-21	3.05e-19	EARLY	NimB2	Nimrod B2	CG31839
FBgn0037387	260.9979434	5.984308815	0.633950528	9.439709488	3.74e-21	3.2e-19	EARLY	CG1213	uncharacterized protein	CG1213
FBgn0013949	938.4026187	4.18036557	0.44409005	9.413328601	4.81e-21	4.08e-19	EARLY	Elal	Elastin-like	CG7021
FBgn0010383	210.3321771	2.138623956	0.227243909	9.411138728	4.91e-21	4.14e-19	EARLY	Cyp18a1	Cytochrome P450-18a1	CG6816
FBgn0031937	383.6522183	3.708592738	0.394478	9.401266335	5.39e-21	4.52e-19	EARLY	CG13795	uncharacterized protein	CG13795
FBgn0037513	438.2450832	1.228232118	0.13148061	9.341545665	9.49e-21	7.9e-19	EARLY	pyd3	pyd3	CG3027
FBgn0015558	425.4078253	2.064108004	0.220984736	9.340500357	9.59e-21	7.92e-19	EARLY	tty	tweety	CG1693
FBgn0035582	209.6858792	7.891356168	0.845126524	9.337484913	9.86e-21	8.1e-19	EARLY	CG13705	uncharacterized protein	CG13705
FBgn0260960	4630.270347	1.767607286	0.18996622	9.304850555	1.34e-20	1.09e-18	EARLY	Baldspot	baldspot	CG3971
FBgn0034045	80.09169735	5.690990021	0.612054619	9.298173478	1.43e-20	1.16e-18	EARLY	CG8249	uncharacterized protein	CG8249
FBgn0029766	3646.49997	2.161932091	0.232730045	9.289441311	1.55e-20	1.24e-18	EARLY	CG15784	uncharacterized protein	CG15784
FBgn0027608	109.962754	2.353802837	0.253690604	9.278242068	1.72e-20	1.37e-18	EARLY	CG2082	uncharacterized protein	CG2082
FBgn0287768	847.0921538	2.422685527	0.261292315	9.271935632	1.83e-20	1.42e-18	EARLY	NA	NA	NA
FBgn0032136	14609.82309	4.263780725	0.461513534	9.238690552	2.5e-20	1.92e-18	EARLY	Apoltp	Apolipoprotein lipid transfer particle	CG15828
FBgn0034638	353.2063859	2.556546658	0.276981022	9.230042682	2.71e-20	2.07e-18	EARLY	CG10433	uncharacterized protein	CG10433
FBgn0032287	963.1683472	4.77875219	0.519279717	9.202655198	3.49e-20	2.65e-18	EARLY	CG6415	uncharacterized protein	CG6415
FBgn0263120	5276.616163	1.945814954	0.211477386	9.201054478	3.54e-20	2.67e-18	EARLY	Acsl	Acyl-CoA synthetase long-chain	CG8732
FBgn0001128	7298.252464	3.845490989	0.418391849	9.19112309	3.89e-20	2.91e-18	EARLY	Gpdh1	Glycerol-3-phosphate dehydrogenase 1	CG9042
FBgn0030668	737.0004786	2.51778089	0.27474098	9.164198554	4.99e-20	3.7e-18	EARLY	CG8128	uncharacterized protein	CG8128
FBgn0038240	27.52181791	8.746980732	0.95828257	9.127767744	6.99e-20	5.11e-18	EARLY	CG14851	uncharacterized protein	CG14851
FBgn0032899	2077.635544	2.238651196	0.245728089	9.110277963	8.22e-20	5.97e-18	EARLY	CG9338	uncharacterized protein	CG9338
FBgn0034140	194.4672546	3.275945853	0.359967291	9.100676468	8.98e-20	6.46e-18	EARLY	Lst	Limostatin	CG8317
FBgn0037131	50.3302167	6.980972182	0.767100107	9.10047087	8.99e-20	6.46e-18	EARLY	CG14564	uncharacterized protein	CG14564
FBgn0038147	612.6110439	4.213006741	0.463656535	9.086481956	1.02e-19	7.3e-18	EARLY	CCHa2	CCHamide-2	CG14375
FBgn0031702	231.9800859	3.428767149	0.378432815	9.060438243	1.3e-19	9.22e-18	EARLY	fusl	fuseless	CG14021
FBgn0000055	7901.62211	4.284687042	0.473728585	9.04460313	1.5e-19	1.06e-17	EARLY	Adh	Alcohol dehydrogenase	CG3481
FBgn0051664	350.0685103	7.406004432	0.820751328	9.023444962	1.82e-19	1.28e-17	EARLY	CG31664	uncharacterized protein	CG31664
FBgn0033730	138.1394606	5.901285235	0.654500777	9.016467888	1.94e-19	1.35e-17	EARLY	Cpr49Ag	Cuticular protein 49Ag	CG8511
FBgn0031762	772.5818354	1.650170655	0.1830565	9.014542801	1.98e-19	1.37e-17	EARLY	CG9098	uncharacterized protein	CG9098
FBgn0004777	86.87526593	8.465039829	0.939332925	9.011756753	2.03e-19	1.4e-17	EARLY	Ccp84Ag	Ccp84Ag	CG2342
FBgn0030539	74.12360946	6.758107908	0.751714485	8.990258996	2.47e-19	1.69e-17	EARLY	CG1368	uncharacterized protein	CG1368
FBgn0037181	243.5156099	6.241606294	0.694845223	8.982728946	2.64e-19	1.8e-17	EARLY	CG11370	uncharacterized protein	CG11370
FBgn0035551	92.15923892	8.621455181	0.960541507	8.975619602	2.82e-19	1.91e-17	EARLY	CG7465	uncharacterized protein	CG7465
FBgn0030613	307.0852696	3.689199449	0.41135381	8.968433877	3.01e-19	2.03e-17	EARLY	Rab3-GEF	Rab3 GDP-GTP exchange factor	CG5627
FBgn0000477	1362.185291	3.151466336	0.351889994	8.95582822	3.37e-19	2.26e-17	EARLY	DNaseII	Deoxyribonuclease II	CG7780
FBgn0039613	506.8128583	3.720693018	0.416137536	8.941017559	3.86e-19	2.57e-17	EARLY	Nepl20	Neprilysin-like 20	CG14527
FBgn0033703	51.80229437	8.722655182	0.977238654	8.925818834	4.42e-19	2.93e-17	EARLY	CG13170	uncharacterized protein	CG13170
FBgn0039102	389.9624908	3.54697872	0.397833796	8.915730028	4.85e-19	3.2e-17	EARLY	SPE	Spatzle-Processing Enzyme	CG16705
FBgn0040968	302.9189424	6.638177945	0.744991957	8.910402165	5.08e-19	3.33e-17	EARLY	CG14933	uncharacterized protein	CG14933
FBgn0034194	512.029496	1.766102617	0.19892759	8.878118002	6.8e-19	4.41e-17	EARLY	CG15611	uncharacterized protein	CG15611
FBgn0001114	18279.07483	3.605252413	0.4063867	8.871482285	7.22e-19	4.66e-17	EARLY	Glt	Glutactin	CG9280
FBgn0032449	189.7152696	2.464637981	0.278654113	8.844793118	9.17e-19	5.85e-17	EARLY	CG17036	uncharacterized protein	CG17036
FBgn0003890	823.1402847	4.450495551	0.503249414	8.843518593	9.28e-19	5.89e-17	EARLY	betaTub97EF	beta-Tubulin at 97EF	CG4869
FBgn0052311	1340.232308	2.331749811	0.263687155	8.842864624	9.33e-19	5.89e-17	EARLY	zormin	zormin	CG33484
FBgn0039437	95.57180033	8.426873048	0.955197282	8.822128377	1.12e-18	7.02e-17	EARLY	TwdlL	TweedleL	CG6447
FBgn0034201	39.02162697	9.252701169	1.049551465	8.815862277	1.19e-18	7.39e-17	EARLY	CG17290	uncharacterized protein	CG17290
FBgn0046763	340.8782345	1.623183563	0.184403396	8.802351784	1.34e-18	8.29e-17	EARLY	CG17278	uncharacterized protein	CG17278
FBgn0001090	8793.280583	0.737063024	0.083798146	8.795696091	1.42e-18	8.75e-17	EARLY	bnb	bangles and beads	CG7088
FBgn0034479	316.4379302	5.627184623	0.6398533	8.794491833	1.44e-18	8.8e-17	EARLY	CG8654	uncharacterized protein	CG8654
FBgn0011761	118.1943187	3.132330949	0.356337787	8.790341804	1.49e-18	9.09e-17	EARLY	dhd	deadhead	CG4193
FBgn0038257	194.2711296	5.427470978	0.618011386	8.782153692	1.6e-18	9.72e-17	EARLY	smp-30	Senescence marker protein-30	CG7390
FBgn0038172	433.9520755	3.4900373	0.397541129	8.779059685	1.65e-18	9.93e-17	EARLY	Adgf-D	Adenosine deaminase-related growth factor D	CG9621
FBgn0053510	67.27511794	6.233826598	0.71011024	8.778674423	1.65e-18	9.93e-17	EARLY	CG33510	uncharacterized protein	CG33510
FBgn0052208	55.63833138	8.518537149	0.971196976	8.771173466	1.77e-18	1.06e-16	EARLY	825-Oak	825-Oak	CG32208
FBgn0284084	228.3222111	5.200838707	0.594940689	8.741776794	2.29e-18	1.36e-16	EARLY	wg	wingless	CG4889
FBgn0004779	66.38613544	9.077741871	1.038870463	8.738088332	2.37e-18	1.4e-16	EARLY	Ccp84Ae	Ccp84Ae	CG1330
FBgn0032213	1470.597437	1.030038661	0.118161433	8.717215362	2.85e-18	1.68e-16	EARLY	CG5390	uncharacterized protein	CG5390
FBgn0040104	357.7703973	4.114599967	0.472606142	8.706192332	3.14e-18	1.84e-16	EARLY	lectin-24A	lectin-24A	CG3410
FBgn0031561	5528.338232	6.302443628	0.72511129	8.691691487	3.57e-18	2.07e-16	EARLY	IM33	Immune induced molecule 33	CG16712
FBgn0037144	315.197898	3.735938699	0.430113876	8.685929254	3.76e-18	2.17e-16	EARLY	CG7458	uncharacterized protein	CG7458
FBgn0031975	162.0473445	4.741243926	0.547633448	8.65769602	4.81e-18	2.71e-16	EARLY	Tg	Transglutaminase	CG7356
FBgn0032022	226.1525458	5.413162812	0.62755779	8.625759885	6.37e-18	3.56e-16	EARLY	CG14275	uncharacterized protein	CG14275
FBgn0261625	834.0222671	1.816263366	0.21084703	8.614128279	7.05e-18	3.92e-16	EARLY	GLS	Glutaminase	CG42708
FBgn0004057	1494.772207	3.066493214	0.356536729	8.600777876	7.92e-18	4.38e-16	EARLY	Zw	Zwischenferment	CG12529
FBgn0032618	811.8924177	1.759500186	0.204690098	8.59592233	8.26e-18	4.55e-16	EARLY	CG31743	uncharacterized protein	CG31743
FBgn0264494	1196.708889	1.917678318	0.223156808	8.593411663	8.44e-18	4.63e-16	EARLY	CG17646	uncharacterized protein	CG17646
FBgn0031538	2971.482781	3.369964455	0.392432221	8.587379616	8.9e-18	4.86e-16	EARLY	CG3246	uncharacterized protein	CG3246
FBgn0010043	2993.717603	6.24296576	0.727234496	8.58452919	9.12e-18	4.96e-16	EARLY	GstD7	Glutathione S transferase D7	CG4371
FBgn0000406	2069.284467	3.348964173	0.390399226	8.578306381	9.63e-18	5.21e-16	EARLY	Cyt-b5-r	Cytochrome b5-related	CG13279
FBgn0031703	201.2785427	5.097166586	0.594466987	8.574347604	9.97e-18	5.37e-16	EARLY	CG12512	uncharacterized protein	CG12512
FBgn0032456	6498.061209	1.03866844	0.121513982	8.547727748	1.26e-17	6.73e-16	EARLY	MRP	Multidrug-Resistance like Protein 1	CG6214
FBgn0035856	53.10988933	4.972608327	0.584151825	8.512527249	1.7e-17	9.09e-16	EARLY	CG13679	uncharacterized protein	CG13679
FBgn0035859	57.72276564	7.310421458	0.859294091	8.507473207	1.78e-17	9.45e-16	EARLY	CG13678	uncharacterized protein	CG13678
FBgn0266369	7477.323927	2.29866417	0.270384264	8.501471713	1.87e-17	9.91e-16	EARLY	Mtp	Microsomal triacylglycerol transfer protein	CG9342
FBgn0028936	340.9458602	3.527883489	0.415669723	8.487227468	2.12e-17	1.12e-15	EARLY	NimB5	Nimrod B5	CG16873
FBgn0039844	471.2998971	2.52263915	0.297328524	8.484349632	2.17e-17	1.14e-15	EARLY	CG1607	uncharacterized protein	CG1607
FBgn0020236	25320.15234	2.248239809	0.26515658	8.478913877	2.27e-17	1.18e-15	EARLY	ATPCL	ATP citrate lyase	CG8322
FBgn0033366	1813.003083	3.756547619	0.443775446	8.46497401	2.56e-17	1.33e-15	EARLY	Ance-4	Ance-4	CG8196
FBgn0028480	4007.053454	2.020989828	0.239617931	8.434217846	3.33e-17	1.72e-15	EARLY	CG17841	uncharacterized protein	CG17841
FBgn0035858	58.0560629	7.49092623	0.889114607	8.425152582	3.6e-17	1.85e-15	EARLY	CG13674	uncharacterized protein	CG13674
FBgn0261584	487.3033057	2.952104233	0.35196132	8.387581426	4.96e-17	2.53e-15	EARLY	CG42694	uncharacterized protein	CG42694
FBgn0003867	222.5533445	2.1732567	0.259496143	8.374909434	5.53e-17	2.8e-15	EARLY	tsl	torso-like	CG6705
FBgn0085320	623.8819653	5.020080892	0.600082852	8.365646301	5.98e-17	3.02e-15	EARLY	CG34291	uncharacterized protein	CG34291
FBgn0038261	74.31984913	3.151969508	0.377361209	8.35265902	6.67e-17	3.36e-15	EARLY	CG14856	uncharacterized protein	CG14856
FBgn0038463	821.1340341	2.247787701	0.269135255	8.351888717	6.72e-17	3.36e-15	EARLY	CG3534	uncharacterized protein	CG3534
FBgn0035186	129.2797485	4.172862235	0.499692144	8.350866202	6.78e-17	3.38e-15	EARLY	CG13912	uncharacterized protein	CG13912
FBgn0040259	1268.580747	2.291510615	0.274476279	8.348665407	6.9e-17	3.43e-15	EARLY	Ugt302C1	UDP-glycosyltransferase family 302 member C1	CG18578
FBgn0035452	881.9956962	1.530837595	0.183564978	8.339486147	7.46e-17	3.69e-15	EARLY	CG10359	uncharacterized protein	CG10359
FBgn0039290	259.2169592	3.111329988	0.373207851	8.336721684	7.64e-17	3.76e-15	EARLY	CG13654	uncharacterized protein	CG13654
FBgn0037057	1204.945571	2.502469159	0.300261913	8.334287668	7.8e-17	3.82e-15	EARLY	CG10512	uncharacterized protein	CG10512
FBgn0038865	166.6029277	5.821823362	0.69868357	8.332560852	7.91e-17	3.86e-15	EARLY	cDIP	Common Dpr-interacting protein	CG10824
FBgn0038074	1781.50305	8.743473216	1.049663044	8.329790463	8.1e-17	3.94e-15	EARLY	Gnmt	Glycine N-methyltransferase	CG6188
FBgn0024289	220.1291338	7.213284589	0.867696907	8.313138529	9.32e-17	4.52e-15	EARLY	Sodh-1	Sorbitol dehydrogenase 1	CG1982
FBgn0028526	814.8425803	4.845759476	0.58310103	8.310325705	9.54e-17	4.59e-15	EARLY	CG15293	uncharacterized protein	CG15293
FBgn0038897	246.5002569	2.992358583	0.360082353	8.310206139	9.55e-17	4.59e-15	EARLY	CG5849	uncharacterized protein	CG5849
FBgn0014903	592.8403628	2.756892344	0.33239687	8.293978049	1.1e-16	5.22e-15	EARLY	CG14630	uncharacterized protein	CG14630
FBgn0036752	2004.679509	1.045563636	0.126252771	8.281510396	1.22e-16	5.75e-15	EARLY	Adgf-A	Adenosine deaminase-related growth factor A	CG5992
FBgn0259715	821.1663363	4.371276617	0.528215969	8.275548014	1.28e-16	6.03e-15	EARLY	CG42369	uncharacterized protein	CG42369
FBgn0001187	1278.861015	6.326499031	0.764621904	8.274022757	1.3e-16	6.06e-15	EARLY	Hex-C	Hexokinase C	CG8094
FBgn0033128	178.1791297	6.265590881	0.757266903	8.273953156	1.3e-16	6.06e-15	EARLY	Tsp42Eg	Tetraspanin 42Eg	CG12142
FBgn0261955	7928.647528	1.477756437	0.178822376	8.263822844	1.41e-16	6.57e-15	EARLY	kdn	knockdown	CG3861
FBgn0266215	244.1404479	1.382654859	0.167428892	8.258161686	1.48e-16	6.84e-15	EARLY	asRNA:CR44910	antisense RNA:CR44910	CR44910
FBgn0003074	13513.54794	1.84581199	0.22382325	8.246739283	1.63e-16	7.5e-15	EARLY	Pgi	Phosphoglucose isomerase	CG8251
FBgn0013308	110.6824351	6.726218352	0.817310414	8.229698581	1.88e-16	8.58e-15	EARLY	Odc2	Ornithine decarboxylase 2	CG8719
FBgn0036262	506.5841166	4.612406424	0.560624739	8.227261666	1.92e-16	8.72e-15	EARLY	CG6910	uncharacterized protein	CG6910
FBgn0031392	1848.174203	0.849844083	0.103356846	8.222426598	1.99e-16	9.05e-15	EARLY	AIF	Apoptosis inducing factor	CG7263
FBgn0052266	39.66605692	7.387016095	0.898764954	8.219074474	2.05e-16	9.27e-15	EARLY	CG32266	uncharacterized protein	CG32266
FBgn0032889	2996.648611	2.928841554	0.356600837	8.213221195	2.15e-16	9.69e-15	EARLY	CG9331	uncharacterized protein	CG9331
FBgn0036157	389.3676455	4.678585171	0.569859646	8.210065766	2.21e-16	9.92e-15	EARLY	CG7560	uncharacterized protein	CG7560
FBgn0030452	560.3524862	0.859902477	0.10490699	8.196808197	2.47e-16	1.1e-14	EARLY	MFS10	Major Facilitator Superfamily Transporter 10	CG4330
FBgn0041605	341.2484595	3.290932987	0.401760966	8.191271089	2.58e-16	1.15e-14	EARLY	cpx	complexin	CG32490
FBgn0034629	418.374625	3.156955455	0.3857239	8.18449532	2.73e-16	1.21e-14	EARLY	Acox57D-d	acyl-Coenzyme A oxidase at 57D distal	CG9709
FBgn0039321	350.0698147	6.869169991	0.839863378	8.178913585	2.86e-16	1.27e-14	EARLY	CG10550	uncharacterized protein	CG10550
FBgn0036824	2175.248631	1.298208492	0.158887102	8.170634841	3.07e-16	1.35e-14	EARLY	CG3902	uncharacterized protein	CG3902
FBgn0023535	620.7848453	4.783997328	0.586315279	8.159428044	3.37e-16	1.47e-14	EARLY	arg	arginase	CG18104
FBgn0263316	1197.159404	1.956117938	0.239744192	8.159188002	3.37e-16	1.47e-14	EARLY	Mrp4	Multidrug resistance protein 4	CG14709
FBgn0003965	400.5581473	4.337610087	0.531669304	8.158473796	3.39e-16	1.48e-14	EARLY	v	vermilion	CG2155
FBgn0025595	652.3653504	3.16069552	0.387621544	8.154075982	3.52e-16	1.53e-14	EARLY	AkhR	Adipokinetic hormone receptor	CG11325
FBgn0023479	2925.128344	2.833665525	0.349485542	8.108105166	5.14e-16	2.2e-14	EARLY	teq	Tequila	CG4821
FBgn0036589	126.0676751	7.281159307	0.900190206	8.088467588	6.04e-16	2.58e-14	EARLY	CG13067	uncharacterized protein	CG13067
FBgn0033978	172.4829187	2.009800161	0.248833876	8.076875199	6.64e-16	2.82e-14	EARLY	Cyp6a23	Cyp6a23	CG10242
FBgn0031170	884.804935	1.428072353	0.177143769	8.061657248	7.53e-16	3.19e-14	EARLY	ABCA	ATP binding cassette subfamily A	CG1718
FBgn0031860	160.1357276	6.711154736	0.83338618	8.052874998	8.09e-16	3.41e-14	EARLY	CG11236	uncharacterized protein	CG11236
FBgn0044028	193.6336957	2.7257014	0.338498719	8.052324123	8.12e-16	3.42e-14	EARLY	Notum	notum	CG13076
FBgn0020414	4734.370014	2.77841122	0.345788627	8.034998843	9.36e-16	3.92e-14	EARLY	Idgf3	Imaginal disc growth factor 3	CG4559
FBgn0053459	175.4636643	3.145591638	0.391615843	8.032340094	9.56e-16	3.99e-14	EARLY	CG33459	uncharacterized protein	CG33459
FBgn0029167	3324.914076	3.743196687	0.467262968	8.010899529	1.14e-15	4.72e-14	EARLY	Hml	Hemolectin	CG7002
FBgn0004169	375.0392021	5.533681427	0.693619748	7.977975607	1.49e-15	6.15e-14	EARLY	up	upheld	CG7107
FBgn0014368	45.74485647	5.394532733	0.676902264	7.969441109	1.59e-15	6.56e-14	EARLY	nol	no optic lobe	CG32077
FBgn0034943	217.0964799	3.251306817	0.40874516	7.954361638	1.8e-15	7.36e-14	EARLY	Fmo-1	Flavin-containing monooxygenase 1	CG3006
FBgn0002778	925.775079	2.59799506	0.327158353	7.941093474	2e-15	8.15e-14	EARLY	mnd	minidiscs	CG3297
FBgn0039239	341.0151854	5.254416096	0.661679328	7.941031061	2.01e-15	8.15e-14	EARLY	CG13641	uncharacterized protein	CG13641
FBgn0002719	5093.291462	2.483567327	0.312966641	7.935565667	2.1e-15	8.48e-14	EARLY	Men	Malic enzyme	CG10120
FBgn0032130	761.5002351	1.603599207	0.202222096	7.929891123	2.19e-15	8.85e-14	EARLY	brwl	brickwall	CG3838
FBgn0040799	63.68296058	7.755235654	0.978746745	7.923638773	2.31e-15	9.28e-14	EARLY	CG13051	uncharacterized protein	CG13051
FBgn0036717	165.8929693	7.069755051	0.893410562	7.913220814	2.51e-15	1.01e-13	EARLY	CG13731	uncharacterized protein	CG13731
FBgn0259163	136.7829462	4.114128672	0.521057578	7.89572755	2.89e-15	1.15e-13	EARLY	CG42268	uncharacterized protein	CG42268
FBgn0034387	138.0048155	2.345601252	0.297355775	7.888198078	3.07e-15	1.22e-13	EARLY	Cyp12b2	Cyp12b2	CG15077
FBgn0264753	116.4865285	2.232098796	0.283450619	7.874736004	3.41e-15	1.35e-13	EARLY	Rgk1	Rad, Gem/Kir family member 1	CG44011
FBgn0029155	3546.467626	0.63285281	0.080591716	7.852578965	4.08e-15	1.61e-13	EARLY	Men-b	Malic enzyme b	CG5889
FBgn0040797	38.06891859	8.270344043	1.057534065	7.820404386	5.27e-15	2.07e-13	EARLY	CG13066	uncharacterized protein	CG13066
FBgn0013771	167.6217829	3.037343281	0.388487725	7.818376447	5.35e-15	2.1e-13	EARLY	Cyp6a9	Cytochrome P450-6a9	CG10246
FBgn0036469	87.2182182	6.351759343	0.814970047	7.793856183	6.5e-15	2.54e-13	EARLY	CG18649	uncharacterized protein	CG18649
FBgn0033742	371.8074126	2.964786851	0.380766974	7.786355045	6.9e-15	2.68e-13	EARLY	Nepl10	Neprilysin-like 10	CG8550
FBgn0263999	123.6763282	3.769860911	0.484612484	7.779124632	7.3e-15	2.83e-13	EARLY	CG43742	uncharacterized protein	CG43742
FBgn0040336	481.4998791	1.752817883	0.225550995	7.771270897	7.77e-15	3e-13	EARLY	Seipin	seipin	CG9904
FBgn0036663	6840.663978	0.99856401	0.128645668	7.762126965	8.35e-15	3.21e-13	EARLY	CG9674	uncharacterized protein	CG9674
FBgn0038299	866.6104682	3.211262133	0.414486408	7.747569214	9.37e-15	3.59e-13	EARLY	Spn88Eb	Serpin 88Eb	CG6687
FBgn0262815	117.0376398	3.947331369	0.509768369	7.743382303	9.68e-15	3.7e-13	EARLY	CR43186	pseudo	CR43186
FBgn0030073	1535.913148	3.179028044	0.412005645	7.715981758	1.2e-14	4.57e-13	EARLY	CG10962	uncharacterized protein	CG10962
FBgn0035189	128.597829	3.84489818	0.49836851	7.714970159	1.21e-14	4.59e-13	EARLY	CG9119	uncharacterized protein	CG9119
FBgn0028542	298.5376991	3.046184761	0.395600362	7.700156665	1.36e-14	5.13e-13	EARLY	NimB4	Nimrod B4	CG33115
FBgn0029994	870.0248692	3.377124247	0.43858761	7.699999203	1.36e-14	5.13e-13	EARLY	Ldsdh1	Lipid droplet subset dehydrogenase 1	CG2254
FBgn0013307	522.7936667	4.111590825	0.534515263	7.692186002	1.45e-14	5.44e-13	EARLY	Odc1	Ornithine decarboxylase 1	CG8721
FBgn0283658	6088.553414	2.576970509	0.335189516	7.688099973	1.49e-14	5.6e-13	EARLY	muc	midline uncoordinated	CG5261
FBgn0043783	279.7947907	4.288343119	0.558212863	7.682272132	1.56e-14	5.84e-13	EARLY	CG32444	uncharacterized protein	CG32444
FBgn0029765	72.33526874	3.920546013	0.511009118	7.672164492	1.69e-14	6.3e-13	EARLY	CG16756	uncharacterized protein	CG16756
FBgn0038407	1475.405405	3.112891275	0.405920742	7.668716943	1.74e-14	6.45e-13	EARLY	CG6126	uncharacterized protein	CG6126
FBgn0260770	63.40450253	3.054107891	0.398376526	7.666385177	1.77e-14	6.55e-13	EARLY	CG42568	uncharacterized protein	CG42568
FBgn0050104	217.145845	3.130453445	0.408878171	7.65620096	1.92e-14	7.03e-13	EARLY	NT5E-2	Ecto-5'-nucleotidase 2	CG30104
FBgn0051427	21.99144239	6.675132821	0.871875752	7.656059712	1.92e-14	7.03e-13	EARLY	CR31427	pseudo	CR31427
FBgn0031148	1756.127026	2.489907266	0.325551078	7.64828451	2.04e-14	7.45e-13	EARLY	Cbs	Cystathionine beta-synthase	CG1753
FBgn0032603	288.5955406	2.859001301	0.373959674	7.645212828	2.09e-14	7.6e-13	EARLY	CG17928	uncharacterized protein	CG17928
FBgn0050457	41.65988903	6.63244068	0.867568408	7.644861914	2.09e-14	7.6e-13	EARLY	CG30457	uncharacterized protein	CG30457
FBgn0053307	437.6963299	3.400118671	0.444966227	7.641296054	2.15e-14	7.79e-13	EARLY	CG33307	uncharacterized protein	CG33307
FBgn0031693	258.2430348	3.16084467	0.414207647	7.631063043	2.33e-14	8.41e-13	EARLY	Cyp4ac1	Cyp4ac1	CG14032
FBgn0027579	5045.843301	1.737761229	0.227969258	7.622787567	2.48e-14	8.92e-13	EARLY	mino	minotaur	CG5508
FBgn0287234	192.1668105	5.79715784	0.760750191	7.620317301	2.53e-14	9.06e-13	EARLY	NA	NA	NA
FBgn0032076	1060.255705	2.162537343	0.284113319	7.611531033	2.71e-14	9.67e-13	EARLY	Argl	Argininosuccinate lyase	CG9510
FBgn0038986	55.8881749	4.821961377	0.63514954	7.591852118	3.15e-14	1.12e-12	EARLY	sit	stuck in traffic	CG5278
FBgn0000723	690.1697075	1.28810452	0.169855216	7.583544071	3.36e-14	1.19e-12	EARLY	FER	FER tyrosine kinase	CG8874
FBgn0086687	18137.05544	1.666326993	0.219723584	7.5837421	3.36e-14	1.19e-12	EARLY	Desat1	Desaturase 1	CG5887
FBgn0287423	7445.506766	7.015383823	0.927769839	7.561556244	3.98e-14	1.4e-12	EARLY	NA	NA	NA
FBgn0025390	258.4691987	1.646020213	0.219459785	7.500327283	6.37e-14	2.21e-12	EARLY	Mur2B	Mucin related 2B	CG14796
FBgn0037146	3279.004436	3.166616463	0.42276032	7.490335097	6.87e-14	2.36e-12	EARLY	CG7470	uncharacterized protein	CG7470
FBgn0039856	1157.413423	3.840939115	0.514198925	7.469753303	8.03e-14	2.75e-12	EARLY	CG1774	uncharacterized protein	CG1774
FBgn0011204	3535.333988	0.768458064	0.10303376	7.458313294	8.76e-14	2.98e-12	EARLY	cue	cueball	CG12086
FBgn0086611	301.3425034	7.996895748	1.074218516	7.444384572	9.74e-14	3.3e-12	EARLY	Lcp65Ag3	Larval cuticle protein	CG18779
FBgn0032729	1269.771678	1.753851338	0.236071823	7.429312454	1.09e-13	3.68e-12	EARLY	L2HGDH	L-2-hydroxyglutarate dehydrogenase	CG10639
FBgn0040827	273.637297	4.487554043	0.604130281	7.428123009	1.1e-13	3.7e-12	EARLY	CG13315	uncharacterized protein	CG13315
FBgn0034618	1484.338877	1.683737853	0.226710275	7.42682638	1.11e-13	3.73e-12	EARLY	CG9485	uncharacterized protein	CG9485
FBgn0034733	382.7654888	2.304410153	0.310321435	7.425881328	1.12e-13	3.74e-12	EARLY	CG4752	uncharacterized protein	CG4752
FBgn0261588	2018.74285	1.344947728	0.181137418	7.425013258	1.13e-13	3.76e-12	EARLY	pdm3	pou domain motif 3	CG42698
FBgn0014000	485.5660006	3.180293912	0.429119657	7.411205383	1.25e-13	4.16e-12	EARLY	Hf	Helical Factor	CG10658
FBgn0050196	83.47584333	3.088022234	0.416799888	7.408884513	1.27e-13	4.22e-12	EARLY	CG30196	uncharacterized protein	CG30196
FBgn0029754	127.4880976	2.984412223	0.403382501	7.398467253	1.38e-13	4.55e-12	EARLY	CG15930	uncharacterized protein	CG15930
FBgn0015776	3391.092621	1.01287017	0.136943921	7.396240446	1.4e-13	4.62e-12	EARLY	nrv1	nervana 1	CG9258
FBgn0013773	160.3101382	1.920226108	0.259721915	7.393392701	1.43e-13	4.71e-12	EARLY	Cyp6a22	Cyp6a22	CG10240
FBgn0027610	1088.395537	1.96312488	0.265827679	7.384952878	1.53e-13	4.99e-12	EARLY	Dic1	Dicarboxylate carrier 1	CG8790
FBgn0038214	80.77777776	3.081155954	0.418025229	7.370741616	1.7e-13	5.53e-12	EARLY	CG9616	uncharacterized protein	CG9616
FBgn0026439	286.5929472	3.233111262	0.438838646	7.367426028	1.74e-13	5.66e-12	EARLY	Eaat1	Excitatory amino acid transporter 1	CG3747
FBgn0037935	132.7332418	3.669757483	0.498666153	7.359146923	1.85e-13	5.99e-12	EARLY	CG6834	uncharacterized protein	CG6834
FBgn0025620	2591.457064	5.95910624	0.81086002	7.349118331	2e-13	6.44e-12	EARLY	CG13360	uncharacterized protein	CG13360
FBgn0031801	167.2766093	6.385167387	0.869480932	7.343654305	2.08e-13	6.69e-12	EARLY	CG9498	uncharacterized protein	CG9498
FBgn0036896	722.0299196	1.23793926	0.168867145	7.330847344	2.29e-13	7.34e-12	EARLY	wnd	wallenda	CG8789
FBgn0030925	736.3604568	2.740935066	0.374426026	7.320364708	2.47e-13	7.91e-12	EARLY	Hayan	hayan	CG6361
FBgn0026315	921.6146761	2.219606948	0.304060655	7.29988215	2.88e-13	9.13e-12	EARLY	Ugt35A1	UDP-glycosyltransferase family 35 member A1	CG6644
FBgn0032024	120.3586238	5.024995564	0.689084333	7.292279512	3.05e-13	9.6e-12	EARLY	CG14273	uncharacterized protein	CG14273
FBgn0037515	381.257563	2.975741129	0.409194948	7.272184433	3.54e-13	1.1e-11	EARLY	Sp7	Serine protease 7	CG3066
FBgn0000299	128651.4033	2.80683211	0.386081714	7.270046755	3.59e-13	1.11e-11	EARLY	Col4a1	Collagen type IV alpha 1	CG4145
FBgn0286508	305.7098472	3.525393576	0.485083957	7.267594664	3.66e-13	1.13e-11	EARLY	Had1	beta Hydroxy acid dehydrogenase 1	CG9914
FBgn0037607	52343.82961	1.976074288	0.271945517	7.266434508	3.69e-13	1.13e-11	EARLY	CG8036	uncharacterized protein	CG8036
FBgn0035076	330.1649568	2.910959469	0.402526218	7.23172638	4.77e-13	1.46e-11	EARLY	Ance-5	Ance-5	CG10142
FBgn0004797	1443.495882	1.286829259	0.178002984	7.22925666	4.86e-13	1.48e-11	EARLY	mdy	midway	CG31991
FBgn0038795	219.9085223	5.702564031	0.789043901	7.227182197	4.93e-13	1.5e-11	EARLY	CG4335	uncharacterized protein	CG4335
FBgn0035089	56.81062904	3.657685512	0.507075711	7.213292675	5.46e-13	1.66e-11	EARLY	Phk-3	Pherokine 3	CG9358
FBgn0042094	1055.374608	2.289545149	0.317543467	7.210178709	5.59e-13	1.69e-11	EARLY	Adk3	Adenylate kinase 3	CG6612
FBgn0002930	528.221098	3.548292899	0.492485208	7.204872029	5.81e-13	1.75e-11	EARLY	nec	necrotic	CG1857
FBgn0015575	782.3474863	3.081023913	0.428903888	7.183483297	6.8e-13	2.04e-11	EARLY	alpha-Est7	alpha-Esterase-7	CG1112
FBgn0038983	43.40034049	5.899230065	0.82300774	7.167891354	7.62e-13	2.27e-11	EARLY	CG5326	uncharacterized protein	CG5326
FBgn0002772	196.2165247	6.07311838	0.847585332	7.165199952	7.77e-13	2.31e-11	EARLY	Mlc1	Myosin alkali light chain 1	CG5596
FBgn0035845	30.78925171	5.480926114	0.765351935	7.161314764	7.99e-13	2.37e-11	EARLY	CG13675	uncharacterized protein	CG13675
FBgn0042118	82.06288501	6.266791858	0.877348281	7.142878137	9.14e-13	2.7e-11	EARLY	Cpr65Ax2	Cuticular protein 65Ax2	CG18777
FBgn0033397	316.4282764	4.097082945	0.574277278	7.134328839	9.73e-13	2.87e-11	EARLY	Cyp4p3	Cyp4p3	CG10843
FBgn0001220	11766.77455	1.041179748	0.146121262	7.125450009	1.04e-12	3.04e-11	EARLY	Hsc70-5	Heat shock protein cognate 5	CG8542
FBgn0086758	3578.221622	1.840905642	0.258701649	7.115940892	1.11e-12	3.25e-11	EARLY	chinmo	Chronologically inappropriate morphogenesis	CG31666
FBgn0013972	25.21625407	4.496526573	0.63275568	7.106260303	1.19e-12	3.47e-11	EARLY	Gycalpha99B	Guanylyl cyclase alpha-subunit at 99B	CG1912
FBgn0287585	2638.936573	1.582888098	0.222889583	7.101669258	1.23e-12	3.58e-11	EARLY	NA	NA	NA
FBgn0033830	451.4621984	3.41539117	0.482000368	7.085868386	1.38e-12	4e-11	EARLY	CG10814	uncharacterized protein	CG10814
FBgn0037635	151.7328453	3.167625949	0.447095733	7.08489417	1.39e-12	4.02e-11	EARLY	CG9837	uncharacterized protein	CG9837
FBgn0264006	369.8356292	2.016741601	0.285079974	7.074301205	1.5e-12	4.33e-11	EARLY	dysc	dyschronic	CG43749
FBgn0085236	315.3500404	1.208661299	0.171244657	7.058096423	1.69e-12	4.83e-11	EARLY	CG34207	uncharacterized protein	CG34207
FBgn0010549	157.1643433	2.579698379	0.365892581	7.050425483	1.78e-12	5.08e-11	EARLY	l(2)03659	lethal (2) 03659	CG8799
FBgn0027085	1019.251555	0.672822993	0.095444252	7.049382046	1.8e-12	5.1e-11	EARLY	LeuRS-m	Leucyl-tRNA synthetase, mitochondrial	CG7479
FBgn0039022	206.5895453	3.446907512	0.489005381	7.048813054	1.8e-12	5.11e-11	EARLY	Nepl13	Neprilysin-like 13	CG4725
FBgn0041712	343.7252803	1.810183258	0.257519048	7.029317916	2.08e-12	5.85e-11	EARLY	yellow-d	yellow-d	CG9889
FBgn0039830	23092.57312	0.836936645	0.119305558	7.015068339	2.3e-12	6.46e-11	EARLY	ATPsynC	ATP synthase, subunit C	CG1746
FBgn0004117	287.9330339	5.41803529	0.772550358	7.013180739	2.33e-12	6.54e-11	EARLY	Tm2	Tropomyosin 2	CG4843
FBgn0016122	3621.009796	2.334073131	0.332893629	7.011468317	2.36e-12	6.6e-11	EARLY	Acer	Angiotensin-converting enzyme-related	CG10593
FBgn0038017	180.0565494	5.457633988	0.78015205	6.995602957	2.64e-12	7.38e-11	EARLY	CG4115	uncharacterized protein	CG4115
FBgn0037239	925.3097845	2.677258807	0.382870881	6.992589258	2.7e-12	7.52e-11	EARLY	Sfxn1-3	Sideroflexin 1/3	CG11739
FBgn0036454	66.38204521	1.744871948	0.249689784	6.988159142	2.79e-12	7.74e-11	EARLY	CG17839	uncharacterized protein	CG17839
FBgn0266758	308.2286102	2.195007364	0.31437293	6.982176763	2.91e-12	8.04e-11	EARLY	Esyt2	Extended synaptotagmin-like protein 2	CG6643
FBgn0020416	838.1973701	2.593771344	0.371575936	6.980461033	2.94e-12	8.12e-11	EARLY	Idgf1	Imaginal disc growth factor 1	CG4472
FBgn0039800	1236.92669	3.09797552	0.444479021	6.969902681	3.17e-12	8.7e-11	EARLY	Npc2g	Niemann-Pick type C-2g	CG11314
FBgn0002773	1022.358373	3.488506613	0.500733651	6.966790835	3.24e-12	8.85e-11	EARLY	Mlc2	Myosin light chain 2	CG2184
FBgn0026721	4027.414143	2.791636006	0.400843728	6.964399869	3.3e-12	8.98e-11	EARLY	fat-spondin	fat-spondin	CG6953
FBgn0032955	247.1223623	1.818733384	0.261261961	6.961340163	3.37e-12	9.16e-11	EARLY	CG2201	uncharacterized protein	CG2201
FBgn0003057	16.87256082	8.040234289	1.159917246	6.931730963	4.16e-12	1.12e-10	EARLY	CG10598	uncharacterized protein	CG10598
FBgn0030425	409.6187152	4.183680677	0.604005559	6.926559888	4.31e-12	1.16e-10	EARLY	Nep6	Neprilysin 6	CG3775
FBgn0039024	298.2636814	3.337853457	0.48191061	6.926291693	4.32e-12	1.16e-10	EARLY	Nepl15	Neprilysin-like 15	CG4721
FBgn0004654	5773.727937	2.886087046	0.417757737	6.908518486	4.9e-12	1.31e-10	EARLY	Pgd	Phosphogluconate dehydrogenase	CG3724
FBgn0033321	164.37303	4.278647961	0.619944446	6.901663515	5.14e-12	1.38e-10	EARLY	CG8738	uncharacterized protein	CG8738
FBgn0034720	33.24519367	3.093492383	0.448334331	6.899967662	5.2e-12	1.39e-10	EARLY	Liprin-gamma	Liprin-gamma	CG11206
FBgn0033065	67.57711114	5.235251534	0.759439028	6.893577153	5.44e-12	1.45e-10	EARLY	Cyp6w1	Cyp6w1	CG8345
FBgn0050069	1017.530903	1.272246244	0.184662619	6.889571119	5.6e-12	1.49e-10	EARLY	CG30069	uncharacterized protein	CG30069
FBgn0015522	255.6346886	1.39270837	0.202162431	6.889056293	5.62e-12	1.49e-10	EARLY	olf186-M	olf186-M	CG14489
FBgn0034204	65.24223034	6.95786533	1.011312648	6.880033928	5.98e-12	1.58e-10	EARLY	CG10953	uncharacterized protein	CG10953
FBgn0035868	17731.91792	0.805979854	0.117164262	6.879058861	6.02e-12	1.59e-10	EARLY	CG7194	uncharacterized protein	CG7194
FBgn0005278	10681.98799	0.949748237	0.138073806	6.878554795	6.05e-12	1.59e-10	EARLY	Sam-S	S-adenosylmethionine Synthetase	CG2674
FBgn0030603	891.4624068	0.741156054	0.107781472	6.876469966	6.14e-12	1.61e-10	EARLY	CG5541	uncharacterized protein	CG5541
FBgn0262840	32.25405877	3.950611335	0.575626473	6.863150884	6.74e-12	1.77e-10	EARLY	CG43204	uncharacterized protein	CG43204
FBgn0016075	61048.36013	2.611986817	0.381275493	6.850654883	7.35e-12	1.92e-10	EARLY	vkg	viking	CG16858
FBgn0284408	60630.24252	1.253579315	0.183159909	6.844179627	7.69e-12	2e-10	EARLY	trol	terribly reduced optic lobes	CG33950
FBgn0033919	3035.985013	0.820875844	0.119984025	6.841542831	7.83e-12	2.04e-10	EARLY	CG8547	uncharacterized protein	CG8547
FBgn0283471	292.3796584	4.817460374	0.704940795	6.833851025	8.27e-12	2.15e-10	EARLY	wupA	wings up A	CG7178
FBgn0030569	855.5872827	1.13033183	0.165577934	6.826584947	8.7e-12	2.25e-10	EARLY	CG9411	uncharacterized protein	CG9411
FBgn0265767	78.42329312	2.315450102	0.340740337	6.795350747	1.08e-11	2.78e-10	EARLY	zyd	zydeco	CG2893
FBgn0020639	274.5459216	8.67578085	1.277046884	6.793627514	1.09e-11	2.81e-10	EARLY	Lcp65Af	Lcp65Af	CG10533
FBgn0083972	108.8978121	2.807359439	0.413694083	6.786075882	1.15e-11	2.94e-10	EARLY	CG34136	uncharacterized protein	CG34136
FBgn0019938	4627.683477	0.604754578	0.089272787	6.774232095	1.25e-11	3.18e-10	EARLY	RpI1	RNA polymerase I subunit	CG10122
FBgn0030796	1920.394056	2.305000592	0.340423886	6.770971983	1.28e-11	3.25e-10	EARLY	CG4829	uncharacterized protein	CG4829
FBgn0034011	121.0518128	4.125095356	0.609402188	6.769085235	1.3e-11	3.29e-10	EARLY	CG8160	uncharacterized protein	CG8160
FBgn0028325	6159.716967	2.387505329	0.35302253	6.76303953	1.35e-11	3.42e-10	EARLY	Pdha	Pyruvate dehydrogenase E1 alpha subunit	CG7010
FBgn0003149	196.8893504	5.64992586	0.835721696	6.760535097	1.37e-11	3.46e-10	EARLY	Prm	Paramyosin	CG5939
FBgn0031563	42.88365647	5.906490915	0.873963255	6.758282896	1.4e-11	3.51e-10	EARLY	CG10031	uncharacterized protein	CG10031
FBgn0051116	127.6274791	3.001800087	0.444714039	6.749955748	1.48e-11	3.71e-10	EARLY	ClC-a	Chloride channel-a	CG31116
FBgn0039612	434.2800957	2.632810735	0.39086815	6.735802692	1.63e-11	4.08e-10	EARLY	Nepl19	Neprilysin-like 19	CG14523
FBgn0023536	559.8128002	1.248860157	0.186001817	6.71423632	1.89e-11	4.7e-10	EARLY	CG3156	uncharacterized protein	CG3156
FBgn0035552	176.1903673	6.123090677	0.912854063	6.707633702	1.98e-11	4.91e-10	EARLY	CG11350	uncharacterized protein	CG11350
FBgn0032219	196.585761	4.202148968	0.626642969	6.705810442	2e-11	4.96e-10	EARLY	CG4995	uncharacterized protein	CG4995
FBgn0265048	4490.949451	2.58763172	0.386784605	6.690110436	2.23e-11	5.5e-10	EARLY	cv-d	crossveinless d	CG31150
FBgn0033729	36.61979341	4.721895181	0.706570384	6.682837672	2.34e-11	5.76e-10	EARLY	Cpr49Af	Cuticular protein 49Af	CG8510
FBgn0010387	180.3814945	5.615706993	0.841339639	6.674720571	2.48e-11	6.06e-10	EARLY	Acbp2	Acyl-CoA binding protein 2	CG8627
FBgn0023507	817.7252648	2.73808956	0.410204891	6.674931535	2.47e-11	6.06e-10	EARLY	D2hgdh	D-2-hydroxyglutaric acid dehydrogenase	CG3835
FBgn0286198	1575.373592	2.339471094	0.351269096	6.660053853	2.74e-11	6.66e-10	EARLY	LKRSDH	Lysine ketoglutarate reductase/saccharopine dehydrogenase	CG7144
FBgn0034494	1457.375136	1.262847376	0.189668562	6.658179734	2.77e-11	6.73e-10	EARLY	CG10444	uncharacterized protein	CG10444
FBgn0034480	84.30417224	5.051678397	0.760040383	6.64659209	3e-11	7.25e-10	EARLY	CG16898	uncharacterized protein	CG16898
FBgn0033816	1187.810797	0.60053154	0.090470604	6.637863718	3.18e-11	7.68e-10	EARLY	CG4679	uncharacterized protein	CG4679
FBgn0031897	1168.659313	1.364145321	0.205535575	6.637027766	3.2e-11	7.71e-10	EARLY	CG13784	uncharacterized protein	CG13784
FBgn0259170	2531.333247	0.712677576	0.107447703	6.632785616	3.29e-11	7.92e-10	EARLY	alpha-Man-Ia	alpha-Mannosidase class I a	CG42275
FBgn0033483	457.511895	1.454198263	0.219354947	6.629429986	3.37e-11	8.08e-10	EARLY	egr	eiger	CG12919
FBgn0052694	52.66168837	6.456440031	0.976303874	6.613145975	3.76e-11	8.99e-10	EARLY	CG32694	uncharacterized protein	CG32694
FBgn0019952	685.5431844	1.98187032	0.299799994	6.610641627	3.83e-11	9.12e-10	EARLY	Orct	Organic cation transporter	CG6331
FBgn0033307	16.30701052	6.195371585	0.938156214	6.603773972	4.01e-11	9.52e-10	EARLY	CG14752	uncharacterized protein	CG14752
FBgn0052687	1288.521831	2.09160257	0.317009657	6.597914372	4.17e-11	9.88e-10	EARLY	CG32687	uncharacterized protein	CG32687
FBgn0004885	2224.798393	1.992166155	0.302495807	6.58576453	4.53e-11	1.07e-09	EARLY	tok	tolkin	CG6863
FBgn0050035	4430.940345	3.016180599	0.458124538	6.583756928	4.59e-11	1.08e-09	EARLY	Tret1-1	Trehalose transporter 1-1	CG30035
FBgn0020415	6603.214004	2.808839837	0.42699132	6.578212971	4.76e-11	1.12e-09	EARLY	Idgf2	Imaginal disc growth factor 2	CG4475
FBgn0041180	4678.017395	1.599033178	0.243129025	6.576891345	4.8e-11	1.13e-09	EARLY	Tep4	Thioester-containing protein 4	CG10363
FBgn0030041	3288.159884	2.774176383	0.422695704	6.563057907	5.27e-11	1.23e-09	EARLY	CG12116	uncharacterized protein	CG12116
FBgn0039238	54.22128693	3.931487446	0.599448054	6.558512312	5.43e-11	1.27e-09	EARLY	CG7016	uncharacterized protein	CG7016
FBgn0052237	88.08696899	4.444014245	0.679287226	6.542172554	6.06e-11	1.41e-09	EARLY	CG32237	uncharacterized protein	CG32237
FBgn0036471	82.50122219	6.373968086	0.974776376	6.538902914	6.2e-11	1.44e-09	EARLY	CG13460	uncharacterized protein	CG13460
FBgn0040349	70.33473482	2.758277118	0.422032594	6.535696912	6.33e-11	1.47e-09	EARLY	CG3699	uncharacterized protein	CG3699
FBgn0039635	6066.057298	1.830142596	0.280873738	6.515890759	7.23e-11	1.66e-09	EARLY	Pdhb	Pyruvate dehydrogenase E1 beta subunit	CG11876
FBgn0036594	87.1382205	9.459350595	1.457967189	6.488040791	8.7e-11	2e-09	EARLY	CG13047	uncharacterized protein	CG13047
FBgn0033250	105.137132	4.510227562	0.69534358	6.486329482	8.8e-11	2.01e-09	EARLY	CG14762	uncharacterized protein	CG14762
FBgn0032218	202.3461898	2.124308139	0.327526702	6.485908259	8.82e-11	2.02e-09	EARLY	CG5381	uncharacterized protein	CG5381
FBgn0034693	43.1968215	3.927737622	0.60626082	6.478626838	9.26e-11	2.11e-09	EARLY	CG11073	uncharacterized protein	CG11073
FBgn0033446	1472.748502	2.821331259	0.436014245	6.470731848	9.75e-11	2.22e-09	EARLY	CG1648	uncharacterized protein	CG1648
FBgn0083941	18.34824074	5.667544023	0.876558848	6.465674312	1.01e-10	2.28e-09	EARLY	CG34105	uncharacterized protein	CG34105
FBgn0259111	526.6891718	2.916714803	0.451088918	6.465942048	1.01e-10	2.28e-09	EARLY	Ndae1	Na[+]-driven anion exchanger 1	CG42253
FBgn0051704	15.47180152	7.424505005	1.148971443	6.461870786	1.03e-10	2.33e-09	EARLY	CG31704	uncharacterized protein	CG31704
FBgn0284081	47.85133134	2.464412601	0.381446685	6.460700011	1.04e-10	2.35e-09	EARLY	CG46303	uncharacterized protein	CG46303
FBgn0032322	254.2895619	4.049959004	0.628538361	6.44345557	1.17e-10	2.62e-09	EARLY	CG16743	uncharacterized protein	CG16743
FBgn0003189	8166.329667	0.411619788	0.063927144	6.438889076	1.2e-10	2.69e-09	EARLY	r	rudimentary	CG18572
FBgn0027556	478.9866826	1.207570828	0.187542458	6.4389197	1.2e-10	2.69e-09	EARLY	CG4928	uncharacterized protein	CG4928
FBgn0014417	716.2910346	1.292239885	0.200746947	6.437158358	1.22e-10	2.72e-09	EARLY	CG13397	uncharacterized protein	CG13397
FBgn0036762	5592.467849	1.37497603	0.213627488	6.436325426	1.22e-10	2.73e-09	EARLY	CG7430	uncharacterized protein	CG7430
FBgn0263031	150.804669	1.938376744	0.301175859	6.436029604	1.23e-10	2.73e-09	EARLY	CG43326	uncharacterized protein	CG43326
FBgn0014141	13078.61306	0.759324209	0.118427979	6.411696103	1.44e-10	3.19e-09	EARLY	cher	cheerio	CG3937
FBgn0262570	79.90092399	1.857242322	0.290225752	6.399302292	1.56e-10	3.45e-09	EARLY	CG43110	uncharacterized protein	CG43110
FBgn0028397	138.6266021	1.780397981	0.278237616	6.398839984	1.57e-10	3.45e-09	EARLY	Tob	Tob	CG9214
FBgn0034417	105.2208365	1.630146163	0.25543477	6.381849131	1.75e-10	3.85e-09	EARLY	CG15117	uncharacterized protein	CG15117
FBgn0052082	66.0582553	2.051695753	0.321694205	6.377782763	1.8e-10	3.95e-09	EARLY	IRSp53	Insulin receptor substrate 53 kDa	CG32082
FBgn0026563	15.38644077	5.493778743	0.861875416	6.374214466	1.84e-10	4.03e-09	EARLY	CG1979	uncharacterized protein	CG1979
FBgn0020638	247.8172683	6.848940688	1.075687257	6.367037115	1.93e-10	4.21e-09	EARLY	Lcp65Ag1	Lcp65Ag1	CG10530
FBgn0035070	12.62199397	7.623078789	1.197259753	6.367105194	1.93e-10	4.21e-09	EARLY	CG3650	uncharacterized protein	CG3650
FBgn0034010	5393.762191	3.252453203	0.511592626	6.357506029	2.05e-10	4.47e-09	EARLY	CG8157	uncharacterized protein	CG8157
FBgn0010015	121.6960738	1.187225147	0.186977457	6.349563022	2.16e-10	4.7e-09	EARLY	CanA1	Calcineurin A1	CG1455
FBgn0015766	3632.807195	2.635020152	0.417132048	6.316992822	2.67e-10	5.76e-09	EARLY	Msr-110	Msr-110	CG10596
FBgn0037238	92.30996359	1.479580654	0.2342675	6.315774294	2.69e-10	5.79e-09	EARLY	CG1090	uncharacterized protein	CG1090
FBgn0264975	7766.0854	0.731513361	0.11596383	6.308116601	2.82e-10	6.06e-09	EARLY	Nrg	Neuroglian	CG1634
FBgn0266183	121.140754	1.273675911	0.201982411	6.305875376	2.87e-10	6.14e-09	EARLY	lncRNA:CR44889	long non-coding RNA:CR44889	CR44889
FBgn0262473	1706.770008	1.201239598	0.190985519	6.289689405	3.18e-10	6.79e-09	EARLY	Tl	Toll	CG5490
FBgn0086708	2214.493594	1.802240276	0.286643865	6.287384792	3.23e-10	6.87e-09	EARLY	stv	starvin	CG32130
FBgn0001186	3041.473109	1.013597082	0.161328577	6.282811766	3.33e-10	7.06e-09	EARLY	Hex-A	Hexokinase A	CG3001
FBgn0250824	401.0093858	2.268820339	0.36129169	6.279746812	3.39e-10	7.19e-09	EARLY	CG33655	uncharacterized protein	CG33655
FBgn0038662	470.9662663	1.631618994	0.260181042	6.271091007	3.59e-10	7.58e-09	EARLY	Mpc1	Mitochondrial pyruvate carrier	CG14290
FBgn0038984	4566.086672	0.851780342	0.135836289	6.270639095	3.6e-10	7.58e-09	EARLY	AdipoR	Adiponectin receptor	CG5315
FBgn0044011	16.19914543	5.352051829	0.853570001	6.270196729	3.61e-10	7.59e-09	EARLY	Spn43Ad	Serpin 43Ad	CG1859
FBgn0262972	157.7582954	3.646722683	0.582393722	6.261610562	3.81e-10	8.01e-09	EARLY	lncRNA:cherub	cherub	CR43283
FBgn0030634	235.5613447	1.975750658	0.316128717	6.249829735	4.11e-10	8.62e-09	EARLY	CG9164	uncharacterized protein	CG9164
FBgn0039438	44.12174849	6.546024024	1.048415009	6.243733603	4.27e-10	8.94e-09	EARLY	TwdlO	TweedleO	CG6452
FBgn0033464	24.45703795	6.875959365	1.104128483	6.227499311	4.74e-10	9.86e-09	EARLY	CG1441	uncharacterized protein	CG1441
FBgn0037130	175.0224318	1.383117213	0.222325473	6.221136954	4.94e-10	1.02e-08	EARLY	Syn1	Syntrophin-like 1	CG7152
FBgn0052214	30.727435	4.986890089	0.8016426	6.220839672	4.95e-10	1.02e-08	EARLY	CG32214	uncharacterized protein	CG32214
FBgn0051626	126.2315872	8.680099026	1.397769984	6.209962386	5.3e-10	1.09e-08	EARLY	CG31626	uncharacterized protein	CG31626
FBgn0039436	92.39801301	8.856851488	1.428282416	6.20105057	5.61e-10	1.15e-08	EARLY	TwdlB	TweedleB	CG6478
FBgn0015568	464.1729245	2.610217558	0.421149606	6.197839254	5.72e-10	1.18e-08	EARLY	alpha-Est1	alpha-Esterase-1	CG1031
FBgn0032782	266.5377321	1.564920229	0.252537264	6.196789367	5.76e-10	1.18e-08	EARLY	Rab9	Rab9	CG9994
FBgn0034389	157.8686499	2.56982912	0.415925286	6.178583522	6.47e-10	1.32e-08	EARLY	Mctp	Multiple C2 domain and transmembrane region protein	CG15078
FBgn0034143	28.11657017	3.703256454	0.599442976	6.177829427	6.5e-10	1.32e-08	EARLY	CG8303	uncharacterized protein	CG8303
FBgn0000015	367.7633546	1.43455842	0.232240121	6.177048181	6.53e-10	1.33e-08	EARLY	Abd-B	Abdominal B	CG11648
FBgn0036109	59.81816743	4.632996484	0.750590489	6.172468944	6.72e-10	1.36e-08	EARLY	Cpr67Fa2	Cuticular protein 67Fa2	CG18349
FBgn0012037	1154.032023	2.357956802	0.382032377	6.172138659	6.74e-10	1.36e-08	EARLY	Ance	Angiotensin converting enzyme	CG8827
FBgn0032824	110.701619	4.636202952	0.751282256	6.171053447	6.78e-10	1.37e-08	EARLY	CG13962	uncharacterized protein	CG13962
FBgn0028855	81.60874945	5.933875259	0.962003177	6.168249132	6.91e-10	1.39e-08	EARLY	CG15282	uncharacterized protein	CG15282
FBgn0029990	34045.81584	2.532897671	0.410675317	6.167640379	6.93e-10	1.4e-08	EARLY	CG2233	uncharacterized protein	CG2233
FBgn0037125	15.28464539	7.407481686	1.20871534	6.128392219	8.88e-10	1.77e-08	EARLY	CG14573	uncharacterized protein	CG14573
FBgn0038105	195.1509462	2.987932824	0.487599211	6.127845895	8.91e-10	1.77e-08	EARLY	yellow-f2	yellow-f2	CG8063
FBgn0050345	294.2640731	2.152226756	0.351220911	6.127843449	8.91e-10	1.77e-08	EARLY	CG30345	uncharacterized protein	CG30345
FBgn0029968	53.19147537	2.953327138	0.482923942	6.115511944	9.62e-10	1.91e-08	EARLY	Ir7g	Ionotropic receptor 7g	CG15325
FBgn0020640	71.16970867	6.600739014	1.079949363	6.112081956	9.83e-10	1.95e-08	EARLY	Lcp65Ae	Lcp65Ae	CG10529
FBgn0036264	66.37409809	4.638225071	0.759569216	6.106388956	1.02e-09	2.01e-08	EARLY	CG11529	uncharacterized protein	CG11529
FBgn0039151	621.6316416	3.043909127	0.498539281	6.105655554	1.02e-09	2.02e-08	EARLY	CG13607	uncharacterized protein	CG13607
FBgn0039440	64.77487661	9.982029544	1.635471005	6.103458584	1.04e-09	2.04e-08	EARLY	TwdlJ	TweedleJ	CG5471
FBgn0262057	254.2350695	1.917254467	0.314494235	6.096310374	1.09e-09	2.13e-08	EARLY	Spn77Ba	Serpin 77Ba	CG6680
FBgn0027070	160.2583538	2.208446668	0.362353039	6.094737541	1.1e-09	2.14e-08	EARLY	Ugt36E1	UDP-glycosyltransferase family 36 member E1	CG17322
FBgn0063491	235.8244156	3.420734138	0.561478786	6.092365778	1.11e-09	2.17e-08	EARLY	GstE9	Glutathione S transferase E9	CG17534
FBgn0036124	1987.216789	0.590798111	0.097097361	6.084594914	1.17e-09	2.28e-08	EARLY	CG7839	uncharacterized protein	CG7839
FBgn0038115	774.245166	2.058644853	0.338516629	6.08136994	1.19e-09	2.32e-08	EARLY	CG7966	uncharacterized protein	CG7966
FBgn0033853	582.1270184	1.152965588	0.189617186	6.080490977	1.2e-09	2.33e-08	EARLY	CG6145	uncharacterized protein	CG6145
FBgn0263199	815.1196097	1.214613401	0.199965778	6.074106345	1.25e-09	2.42e-08	EARLY	Galk	Galactokinase	CG5288
FBgn0040234	795.0377643	1.604602865	0.264319164	6.070701965	1.27e-09	2.47e-08	EARLY	c12.2	c12.2	CG12149
FBgn0035545	28.03862584	6.093338409	1.006280004	6.05531103	1.4e-09	2.71e-08	EARLY	CG12607	uncharacterized protein	CG12607
FBgn0031294	38.32480566	3.725001461	0.615501034	6.051982459	1.43e-09	2.76e-08	EARLY	IA-2	IA-2 protein tyrosine phosphatase	CG31795
FBgn0033110	43.22791078	2.118181415	0.350256843	6.047509021	1.47e-09	2.83e-08	EARLY	CG9447	uncharacterized protein	CG9447
FBgn0035496	353.4115742	2.348831835	0.388580636	6.044644585	1.5e-09	2.88e-08	EARLY	CG14990	uncharacterized protein	CG14990
FBgn0032684	75.07763705	3.164955285	0.524979939	6.028716617	1.65e-09	3.17e-08	EARLY	Ugt301D1	UDP-glycosyltransferase family 301 member D1	CG10178
FBgn0035734	50.81271591	5.160430847	0.85637331	6.02591275	1.68e-09	3.22e-08	EARLY	CG14823	uncharacterized protein	CG14823
FBgn0038621	87.67498755	1.269573457	0.210689102	6.025814568	1.68e-09	3.22e-08	EARLY	CG10864	uncharacterized protein	CG10864
FBgn0038290	876.1489097	2.57029708	0.426983372	6.019665515	1.75e-09	3.32e-08	EARLY	CG6912	uncharacterized protein	CG6912
FBgn0037715	459.0627234	2.23276674	0.371817836	6.005001711	1.91e-09	3.63e-08	EARLY	CG9399	uncharacterized protein	CG9399
FBgn0261554	1949.844811	0.509593431	0.084927512	6.000333927	1.97e-09	3.73e-08	EARLY	CG42672	uncharacterized protein	CG42672
FBgn0259150	110.8260509	2.070821562	0.345299692	5.997171759	2.01e-09	3.8e-08	EARLY	OtopLc	Otopetrin-like c	CG42265
FBgn0038866	24.93263061	4.462442466	0.744573114	5.993289823	2.06e-09	3.88e-08	EARLY	CG5810	uncharacterized protein	CG5810
FBgn0031990	2353.464446	0.852349621	0.14229751	5.989912415	2.1e-09	3.96e-08	EARLY	PAPLA1	Phosphatidic Acid Phospholipase A1	CG8552
FBgn0004629	1161.51178	2.291945241	0.383012813	5.983991042	2.18e-09	4.09e-08	EARLY	Cys	Cystatin-like	CG8050
FBgn0267743	124.645742	3.73352866	0.625154627	5.972168327	2.34e-09	4.39e-08	EARLY	asRNA:CR46074	antisense RNA:CR46074	CR46074
FBgn0283442	4676.329845	0.664700129	0.111569962	5.957697917	2.56e-09	4.79e-08	EARLY	vas	vasa	CG46283
FBgn0260388	844.1126868	0.877653102	0.147418117	5.95349552	2.62e-09	4.9e-08	EARLY	CG42514	uncharacterized protein	CG42514
FBgn0264695	745.5711352	5.156680772	0.866914609	5.94831454	2.71e-09	5.04e-08	EARLY	Mhc	Myosin heavy chain	CG17927
FBgn0037819	192.1766873	2.501035742	0.421826485	5.92906285	3.05e-09	5.65e-08	EARLY	CG14688	uncharacterized protein	CG14688
FBgn0027552	2106.549948	2.038629377	0.344272737	5.921553338	3.19e-09	5.9e-08	EARLY	CG10863	uncharacterized protein	CG10863
FBgn0028872	49.63787855	6.071258435	1.025742226	5.918892952	3.24e-09	5.99e-08	EARLY	CG18095	uncharacterized protein	CG18095
FBgn0030968	706.3578987	2.571631629	0.435424984	5.906026809	3.5e-09	6.45e-08	EARLY	CG7322	uncharacterized protein	CG7322
FBgn0051361	1197.902269	1.20238673	0.203949042	5.89552528	3.73e-09	6.86e-08	EARLY	dpr17	defective proboscis extension response 17	CG31361
FBgn0040606	29.88692218	4.852905362	0.824002363	5.889431366	3.88e-09	7.11e-08	EARLY	CG6503	uncharacterized protein	CG6503
FBgn0038683	1648.95238	0.80023946	0.135918447	5.887644222	3.92e-09	7.17e-08	EARLY	CG11779	uncharacterized protein	CG11779
FBgn0038603	335.4458801	2.552700885	0.433734762	5.885396114	3.97e-09	7.25e-08	EARLY	PKD	Protein Kinase D	CG7125
FBgn0052667	560.2016473	4.67889131	0.795003483	5.885372086	3.97e-09	7.25e-08	EARLY	ssp7	short spindle 7	CG32667
FBgn0058198	33.63367269	6.056165784	1.029721679	5.881361838	4.07e-09	7.42e-08	EARLY	CG40198	uncharacterized protein	CG40198
FBgn0028646	1327.84498	1.301463991	0.221667729	5.871237985	4.33e-09	7.86e-08	EARLY	aralar1	aralar1	CG2139
FBgn0043791	13.9704568	5.809844664	0.990656579	5.864640471	4.5e-09	8.17e-08	EARLY	phu	phurba tashi	CG8147
FBgn0003060	58.71532968	5.814747156	0.992077213	5.861184071	4.6e-09	8.33e-08	EARLY	CG9757	uncharacterized protein	CG9757
FBgn0031904	2246.488662	0.776450741	0.132565084	5.857128574	4.71e-09	8.52e-08	EARLY	CG5149	uncharacterized protein	CG5149
FBgn0265180	254.9980993	1.522018063	0.260194836	5.849532167	4.93e-09	8.88e-08	EARLY	CG44245	uncharacterized protein	CG44245
FBgn0036857	1483.002593	2.159923599	0.369510895	5.845358367	5.05e-09	9.08e-08	EARLY	Aldh7A1	Aldehyde dehydrogenase 7 family member A1	CG9629
FBgn0005775	338.6906045	1.3650976	0.233731228	5.84045878	5.21e-09	9.32e-08	EARLY	Con	Connectin	CG7503
FBgn0031055	453.419046	2.363269655	0.404903839	5.836619532	5.33e-09	9.52e-08	EARLY	et	eye transformer	CG14225
FBgn0035091	590.2344196	2.253070497	0.386114398	5.835240823	5.37e-09	9.59e-08	EARLY	CG3829	uncharacterized protein	CG3829
FBgn0050431	71.57593643	2.753318069	0.472140124	5.831569758	5.49e-09	9.79e-08	EARLY	CG30431	uncharacterized protein	CG30431
FBgn0031560	135.8593268	4.353957974	0.746884581	5.829492382	5.56e-09	9.89e-08	EARLY	CG16713	uncharacterized protein	CG16713
FBgn0033782	227.9688597	2.813772891	0.483248482	5.822621273	5.79e-09	1.03e-07	EARLY	sug	sugarbabe	CG3850
FBgn0036622	256.2995734	2.02895562	0.348469682	5.82247388	5.8e-09	1.03e-07	EARLY	Agpat4	1-Acylglycerol-3-phosphate O-acyltransferase 4	CG4753
FBgn0035344	49.93230771	4.400726673	0.75725803	5.811396506	6.2e-09	1.09e-07	EARLY	Cyp4d20	Cyp4d20	CG16761
FBgn0264386	93.31585832	2.223085837	0.38281222	5.80724889	6.35e-09	1.12e-07	EARLY	Ca-alpha1T	Ca[2+]-channel protein alpha[[1]] subunit T	CG15899
FBgn0035546	11.77917863	7.526959423	1.296829096	5.804125963	6.47e-09	1.14e-07	EARLY	CG11345	uncharacterized protein	CG11345
FBgn0026562	19191.60589	2.199446228	0.379157104	5.800883606	6.6e-09	1.16e-07	EARLY	SPARC	Secreted protein, acidic, cysteine-rich	CG6378
FBgn0002933	223.0469397	6.952381178	1.199012585	5.798422191	6.69e-09	1.17e-07	EARLY	ng1	new glue 1	CG10781
FBgn0010423	71.18887556	5.534960502	0.954567064	5.79839878	6.7e-09	1.17e-07	EARLY	TpnC47D	Troponin C at 47D	CG9073
FBgn0030451	1370.071423	0.713815846	0.123286953	5.789873366	7.04e-09	1.23e-07	EARLY	CG15717	uncharacterized protein	CG15717
FBgn0040393	57.70558822	6.228662621	1.075865498	5.789443598	7.06e-09	1.23e-07	EARLY	CG14265	uncharacterized protein	CG14265
FBgn0263216	20.23068584	7.325517934	1.266145161	5.785685688	7.22e-09	1.26e-07	EARLY	CG43386	uncharacterized protein	CG43386
FBgn0030332	186.7534379	1.966998555	0.340117919	5.783284111	7.33e-09	1.27e-07	EARLY	CG9360	uncharacterized protein	CG9360
FBgn0011225	2258.857772	0.654919045	0.113309155	5.779930514	7.47e-09	1.3e-07	EARLY	jar	jaguar	CG5695
FBgn0029092	671.6469189	1.323762532	0.229940915	5.756968176	8.56e-09	1.48e-07	EARLY	ced-6	ced-6	CG11804
FBgn0039209	3114.486376	1.362102264	0.237005428	5.747135314	9.08e-09	1.56e-07	EARLY	REPTOR	Repressed by TOR	CG13624
FBgn0028424	173.4870552	1.562890384	0.272197121	5.74175942	9.37e-09	1.61e-07	EARLY	JhI-26	Juvenile hormone-inducible protein 26	CG3767
FBgn0010294	325.4886869	7.62232562	1.327919497	5.740050989	9.46e-09	1.63e-07	EARLY	ng2	new glue 2	CG14266
FBgn0268063	1733.622005	1.673707999	0.291589982	5.739936554	9.47e-09	1.63e-07	EARLY	ltl	larval translucida	CG32372
FBgn0027621	1425.76174	1.184139975	0.206517841	5.733838633	9.82e-09	1.68e-07	EARLY	Pfrx	6-phosphofructo-2-kinase	CG3400
FBgn0035600	6806.47672	0.957319018	0.16700192	5.732383312	9.9e-09	1.69e-07	EARLY	Cyt-c1	Cytochrome c1	CG4769
FBgn0263118	102.9004907	1.975412222	0.344660149	5.731478458	9.96e-09	1.7e-07	EARLY	tx	taxi	CG5441
FBgn0032613	29.24265142	3.759657981	0.656340859	5.728209552	1.01e-08	1.73e-07	EARLY	Nepl9	Neprilysin-like 9	CG13283
FBgn0039152	504.2888743	2.31208125	0.403719684	5.726947036	1.02e-08	1.74e-07	EARLY	Root	Rootletin	CG6129
FBgn0037429	11.97387537	7.544063029	1.318018776	5.723790258	1.04e-08	1.77e-07	EARLY	Osi19	Osiris 19	CG15189
FBgn0020385	2705.556924	2.104169688	0.36812143	5.715966295	1.09e-08	1.85e-07	EARLY	pug	pugilist	CG4067
FBgn0286980	29.88994549	2.895241966	0.506639721	5.71459727	1.1e-08	1.87e-07	EARLY	NA	NA	NA
FBgn0053267	33.27960727	3.214599353	0.56274853	5.71231941	1.11e-08	1.89e-07	EARLY	CG33267	uncharacterized protein	CG33267
FBgn0033584	283.8085291	1.466567855	0.257058197	5.705197773	1.16e-08	1.96e-07	EARLY	CG7737	uncharacterized protein	CG7737
FBgn0010352	4277.581538	0.568052182	0.099917661	5.685202956	1.31e-08	2.2e-07	EARLY	Nc73EF	Neural conserved at 73EF	CG11661
FBgn0262808	57.13327816	2.041329369	0.359119173	5.684267289	1.31e-08	2.21e-07	EARLY	CG43179	uncharacterized protein	CG43179
FBgn0030511	304.4346509	1.790001613	0.315235337	5.678302528	1.36e-08	2.29e-07	EARLY	CG11158	uncharacterized protein	CG11158
FBgn0027578	2585.817261	2.112145759	0.372183102	5.675017884	1.39e-08	2.33e-07	EARLY	Nepl21	Neprilysin-like 21	CG14526
FBgn0052571	27.72030054	4.676025556	0.824287243	5.672810781	1.4e-08	2.35e-07	EARLY	TwdlX	TweedleX	CG32571
FBgn0030087	3708.360343	0.779394751	0.137591325	5.664563161	1.47e-08	2.46e-07	EARLY	CG7766	uncharacterized protein	CG7766
FBgn0263077	525.6525209	1.758942905	0.310511281	5.664666666	1.47e-08	2.46e-07	EARLY	CG43340	uncharacterized protein	CG43340
FBgn0015623	2996.841589	1.439469338	0.254603634	5.653765872	1.57e-08	2.61e-07	EARLY	Cpr	Cytochrome P450 reductase	CG11567
FBgn0016034	1147.383159	0.731477009	0.129570032	5.645418125	1.65e-08	2.73e-07	EARLY	mael	maelstrom	CG11254
FBgn0010397	2849.406064	1.390783493	0.246846212	5.634210401	1.76e-08	2.91e-07	EARLY	LamC	Lamin C	CG10119
FBgn0032282	64.29893944	5.768052828	1.024481679	5.630215696	1.8e-08	2.97e-07	EARLY	CG7299	uncharacterized protein	CG7299
FBgn0263980	32.35129546	3.516613919	0.626095328	5.616738797	1.95e-08	3.21e-07	EARLY	Stacl	Stac-like	CG43729
FBgn0037727	49.28621553	2.331806673	0.415236643	5.6156091	1.96e-08	3.23e-07	EARLY	Nepl12	Neprilysin-like 12	CG8358
FBgn0039108	21.85312861	5.519023585	0.984121839	5.608069413	2.05e-08	3.37e-07	EARLY	CG10232	uncharacterized protein	CG10232
FBgn0039886	1379.512474	1.240061077	0.221165058	5.606948446	2.06e-08	3.39e-07	EARLY	CG2003	uncharacterized protein	CG2003
FBgn0052656	1873.548231	6.954050089	1.24036411	5.606458648	2.07e-08	3.39e-07	EARLY	Muc11A	Mucin 11A	CG32656
FBgn0053493	820.1129964	3.15041059	0.56254405	5.600291376	2.14e-08	3.5e-07	EARLY	CG33493	uncharacterized protein	CG33493
FBgn0037430	13.38384563	6.724452987	1.201591598	5.59628829	2.19e-08	3.57e-07	EARLY	Osi20	Osiris 20	CG15188
FBgn0063494	140.0121334	1.680848853	0.300867963	5.586666117	2.31e-08	3.76e-07	EARLY	GstE6	Glutathione S transferase E6	CG17530
FBgn0038465	1127.116747	1.340070805	0.240044639	5.582590016	2.37e-08	3.83e-07	EARLY	Irc	Immune-regulated catalase	CG8913
FBgn0052625	377.3459065	0.822045889	0.147270083	5.581893281	2.38e-08	3.84e-07	EARLY	CG32625	uncharacterized protein	CG32625
FBgn0051098	90.74165566	1.675423671	0.300314873	5.578890097	2.42e-08	3.9e-07	EARLY	CG31098	uncharacterized protein	CG31098
FBgn0040842	9.965123703	6.784140393	1.216255513	5.577890765	2.43e-08	3.92e-07	EARLY	CG15212	uncharacterized protein	CG15212
FBgn0031520	74.92983691	5.274520622	0.946786032	5.570974269	2.53e-08	4.06e-07	EARLY	CG8837	uncharacterized protein	CG8837
FBgn0039817	45.96272513	6.089319362	1.093929098	5.566466214	2.6e-08	4.16e-07	EARLY	CG15553	uncharacterized protein	CG15553
FBgn0038528	10.12228349	7.30842676	1.316524725	5.551302319	2.84e-08	4.51e-07	EARLY	CG14326	uncharacterized protein	CG14326
FBgn0010100	19726.34062	0.879832771	0.158556901	5.549003325	2.87e-08	4.57e-07	EARLY	mAcon1	Mitochondrial aconitase 1	CG9244
FBgn0033980	65.96903622	2.010863975	0.36254361	5.546543695	2.91e-08	4.63e-07	EARLY	Cyp6a20	Cyp6a20	CG10245
FBgn0034899	59.8400691	5.3808112	0.971516327	5.538570015	3.05e-08	4.84e-07	EARLY	CG13560	uncharacterized protein	CG13560
FBgn0030662	997.1796011	0.778390799	0.140685129	5.532857682	3.15e-08	4.98e-07	EARLY	CG9220	uncharacterized protein	CG9220
FBgn0037714	54.20650626	3.832638542	0.694351099	5.51974145	3.39e-08	5.36e-07	EARLY	CG9396	uncharacterized protein	CG9396
FBgn0052675	882.1560822	1.126706102	0.204141495	5.519240965	3.4e-08	5.37e-07	EARLY	Tango5	Transport and Golgi organization 5	CG32675
FBgn0028956	2339.268205	0.743542574	0.134948805	5.509812193	3.59e-08	5.64e-07	EARLY	mthl3	methuselah-like 3	CG6530
FBgn0036872	65.7098621	3.602254965	0.654877697	5.50065299	3.78e-08	5.94e-07	EARLY	CG12519	uncharacterized protein	CG12519
FBgn0030520	11741.0446	0.592067953	0.107882443	5.488084388	4.06e-08	6.36e-07	EARLY	Pdcd4	Programmed cell death 4	CG10990
FBgn0262574	71.11466214	4.07969169	0.74455978	5.479333963	4.27e-08	6.67e-07	EARLY	CG43114	uncharacterized protein	CG43114
FBgn0032726	736.4353291	1.788966811	0.326569748	5.478054293	4.3e-08	6.71e-07	EARLY	CG10621	uncharacterized protein	CG10621
FBgn0261534	18.08681529	4.982346803	0.909930102	5.475526956	4.36e-08	6.8e-07	EARLY	l(2)34Fc	lethal (2) 34Fc	CG7532
FBgn0053203	24.56743438	2.296076217	0.419402291	5.474639185	4.38e-08	6.83e-07	EARLY	CG33203	uncharacterized protein	CG33203
FBgn0266413	275.0335958	2.329517333	0.426075049	5.467387349	4.57e-08	7.1e-07	EARLY	asRNA:CR45053	antisense RNA:CR45053	CR45053
FBgn0039114	2301.134035	2.568266459	0.469889287	5.465684211	4.61e-08	7.16e-07	EARLY	Lsd-1	Lipid storage droplet-1	CG10374
FBgn0030052	1332.036193	0.61805054	0.113103298	5.464478502	4.64e-08	7.2e-07	EARLY	CG12065	uncharacterized protein	CG12065
FBgn0030160	931.1559846	2.799528254	0.512782946	5.459480026	4.78e-08	7.4e-07	EARLY	CG9691	uncharacterized protein	CG9691
FBgn0030482	1845.486991	0.715760393	0.131280276	5.452154844	4.98e-08	7.69e-07	EARLY	CG1673	uncharacterized protein	CG1673
FBgn0026576	1882.618015	1.602573017	0.29422816	5.446701698	5.13e-08	7.91e-07	EARLY	Pisd	Phosphatidylserine decarboxylase	CG5991
FBgn0030976	32.01861628	4.236983467	0.779740902	5.433835078	5.52e-08	8.49e-07	EARLY	CG7378	uncharacterized protein	CG7378
FBgn0015801	297.7318783	1.91276585	0.352060373	5.433062045	5.54e-08	8.51e-07	EARLY	Reg-5	Rhythmically expressed gene 5	CG2928
FBgn0261938	1032.131389	0.610265439	0.112331067	5.432739612	5.55e-08	8.52e-07	EARLY	mtRNApol	mitochondrial RNA polymerase	CG4644
FBgn0024947	1397.621388	0.785911364	0.144735296	5.429991083	5.64e-08	8.63e-07	EARLY	NTPase	NTPase	CG3059
FBgn0085488	28.47838094	4.570073429	0.842186828	5.4264366	5.75e-08	8.79e-07	EARLY	CG34459	uncharacterized protein	CG34459
FBgn0037817	396.2114626	1.022853375	0.188645179	5.422101856	5.89e-08	9e-07	EARLY	Cyp12e1	Cyp12e1	CG14680
FBgn0011695	63.55031852	3.525081392	0.650195339	5.421572841	5.91e-08	9.01e-07	EARLY	EbpIII	Ejaculatory bulb protein III	CG11390
FBgn0028544	99.10551258	5.142175166	0.949740642	5.414294115	6.15e-08	9.37e-07	EARLY	Vajk3	Vajk3	CG16884
FBgn0051005	312.2735098	0.876427344	0.161877724	5.414131876	6.16e-08	9.37e-07	EARLY	qless	qless	CG31005
FBgn0014863	165.0378001	2.767403858	0.511520457	5.410152845	6.3e-08	9.57e-07	EARLY	Mlp84B	Muscle LIM protein at 84B	CG1019
FBgn0000244	1071.850164	0.922236282	0.170568424	5.406840596	6.41e-08	9.72e-07	EARLY	by	blistery	CG9379
FBgn0014396	54.98242674	3.675998445	0.679851219	5.407063109	6.41e-08	9.72e-07	EARLY	tim	timeless	CG3234
FBgn0259243	2990.214855	0.552169693	0.102195693	5.403062276	6.55e-08	9.92e-07	EARLY	Pka-R1	Protein kinase, cAMP-dependent, regulatory subunit type 1	CG42341
FBgn0029843	37.56943502	2.289774161	0.423921815	5.401406772	6.61e-08	9.99e-07	EARLY	Nep1	Neprilysin 1	CG5905
FBgn0033373	480.2693775	0.615649685	0.114012485	5.399844447	6.67e-08	1.01e-06	EARLY	CG8080	uncharacterized protein	CG8080
FBgn0031948	857.4021003	2.072336947	0.384018043	5.396457231	6.8e-08	1.02e-06	EARLY	CG7149	uncharacterized protein	CG7149
FBgn0031401	2524.383339	0.573826122	0.106682729	5.378809915	7.5e-08	1.13e-06	EARLY	papi	papi	CG7082
FBgn0040260	141.3448975	2.972792114	0.553215683	5.373658425	7.72e-08	1.16e-06	EARLY	Ugt37D1	UDP-glycosyltransferase family 37 member D1	CG17932
FBgn0001098	19563.73648	0.726606625	0.135388518	5.366826039	8.01e-08	1.2e-06	EARLY	Gdh	Glutamate dehydrogenase	CG5320
FBgn0031913	5097.631762	2.263933224	0.422510031	5.358294621	8.4e-08	1.25e-06	EARLY	CG5958	uncharacterized protein	CG5958
FBgn0004780	14.50523123	7.826355229	1.460908207	5.357184791	8.45e-08	1.26e-06	EARLY	Ccp84Ad	Ccp84Ad	CG2341
FBgn0262811	12.77201622	5.292788621	0.988111748	5.356467657	8.49e-08	1.26e-06	EARLY	CG43182	uncharacterized protein	CG43182
FBgn0036348	19.76074604	5.665867741	1.058023509	5.35514352	8.55e-08	1.27e-06	EARLY	CG17687	uncharacterized protein	CG17687
FBgn0038774	50.49716225	4.504834604	0.842190195	5.348951616	8.85e-08	1.31e-06	EARLY	CG5023	uncharacterized protein	CG5023
FBgn0028537	2758.229209	4.046590267	0.756588296	5.34847061	8.87e-08	1.31e-06	EARLY	CG31775	uncharacterized protein	CG31775
FBgn0260954	2758.229209	4.046590267	0.756588296	5.34847061	8.87e-08	1.31e-06	EARLY	CG42586	uncharacterized protein	CG42586
FBgn0027330	2196.383066	0.536581352	0.10038413	5.345280714	9.03e-08	1.33e-06	EARLY	l(1)G0020	lethal (1) G0020	CG1994
FBgn0053138	4240.963872	1.597936831	0.298993095	5.344393758	9.07e-08	1.34e-06	EARLY	AGBE	1,4-Alpha-Glucan Branching Enzyme	CG33138
FBgn0265376	68.12684405	2.037039952	0.38148183	5.339808592	9.3e-08	1.37e-06	EARLY	lncRNA:CR44317	long non-coding RNA:CR44317	CR44317
FBgn0032123	912.5529374	1.021828912	0.191462228	5.336973897	9.45e-08	1.39e-06	EARLY	Oatp30B	Organic anion transporting polypeptide 30B	CG3811
FBgn0031296	114.3970679	1.455316421	0.272851118	5.333738165	9.62e-08	1.41e-06	EARLY	CG4415	uncharacterized protein	CG4415
FBgn0050151	37.95419714	4.459114885	0.837229125	5.326038895	1e-07	1.47e-06	EARLY	CG30151	uncharacterized protein	CG30151
FBgn0034901	349.8120267	6.646225004	1.248063509	5.325229812	1.01e-07	1.47e-06	EARLY	CG11300	uncharacterized protein	CG11300
FBgn0036997	21.47539261	3.576441906	0.671828497	5.323444781	1.02e-07	1.49e-06	EARLY	CG5955	uncharacterized protein	CG5955
FBgn0003278	2204.146037	0.481512948	0.090864069	5.299266845	1.16e-07	1.69e-06	EARLY	RpI135	RNA polymerase I 135kD subunit	CG4033
FBgn0260482	155.0920613	1.17633163	0.222102964	5.296334665	1.18e-07	1.71e-06	EARLY	CG32599	uncharacterized protein	CG32599
FBgn0033226	775.4652292	0.780601398	0.147422447	5.294996898	1.19e-07	1.72e-06	EARLY	CG1882	uncharacterized protein	CG1882
FBgn0036873	14.47501745	7.82048225	1.479039145	5.28754244	1.24e-07	1.79e-06	EARLY	CG18294	uncharacterized protein	CG18294
FBgn0267348	26083.14439	0.601127878	0.114007658	5.272697367	1.34e-07	1.94e-06	EARLY	LanB2	Laminin B2	CG3322
FBgn0039787	72.79646374	5.443300047	1.033449733	5.267116409	1.39e-07	1.99e-06	EARLY	CG9702	uncharacterized protein	CG9702
FBgn0036043	2778.883675	1.220916237	0.231849318	5.265990197	1.39e-07	2e-06	EARLY	CG8177	uncharacterized protein	CG8177
FBgn0015037	189.7487102	3.102213529	0.590931498	5.249700752	1.52e-07	2.18e-06	EARLY	Cyp4p1	Cytochrome P450-4p1	CG10842
FBgn0024957	3372.231448	1.199235578	0.228494737	5.24841664	1.53e-07	2.19e-06	EARLY	Irp-1B	Iron regulatory protein 1B	CG6342
FBgn0261698	144.808842	1.215847864	0.231961747	5.241587815	1.59e-07	2.27e-06	EARLY	SLO2	slowpoke 2	CG42732
FBgn0265451	14.84505115	6.225969073	1.188767689	5.237330331	1.63e-07	2.32e-06	EARLY	asRNA:CR44351	antisense RNA:CR44351	CR44351
FBgn0025643	30.09842108	2.947311847	0.563024328	5.234785954	1.65e-07	2.34e-06	EARLY	CG3588	uncharacterized protein	CG3588
FBgn0038349	1471.810112	0.598544934	0.114535584	5.225842612	1.73e-07	2.45e-06	EARLY	AOX3	Aldehyde oxidase 3	CG6045
FBgn0261703	157.2245146	1.82226657	0.348765579	5.224903711	1.74e-07	2.46e-06	EARLY	gce	germ cell-expressed bHLH-PAS	CG42739
FBgn0028962	765.0407399	0.492723457	0.094358673	5.221814161	1.77e-07	2.49e-06	EARLY	AlaRS-m	Alanyl-tRNA synthetase, mitochondrial	CG4633
FBgn0027079	4193.145388	0.549354346	0.10529288	5.217393094	1.81e-07	2.55e-06	EARLY	ValRS	Valyl-tRNA synthetase	CG4062
FBgn0003089	52.28414144	1.832127336	0.351263373	5.215822305	1.83e-07	2.56e-06	EARLY	pip	pipe	CG9614
FBgn0261560	1186.57364	1.692476301	0.324760253	5.211463798	1.87e-07	2.62e-06	EARLY	Thor	thor	CG8846
FBgn0260632	311.8170734	1.360614436	0.261387375	5.205356354	1.94e-07	2.7e-06	EARLY	dl	dorsal	CG6667
FBgn0031689	71.80082024	2.06856737	0.39796384	5.197877703	2.02e-07	2.81e-06	EARLY	Cyp28d1	Cyp28d1	CG10833
FBgn0010591	1962.562332	1.407810068	0.270918656	5.196430883	2.03e-07	2.83e-06	EARLY	Sply	Sphingosine-1-phosphate lyase	CG8946
FBgn0262035	84.39657387	3.179909706	0.612719475	5.189829665	2.1e-07	2.93e-06	EARLY	CG42846	uncharacterized protein	CG42846
FBgn0002789	124.5646764	4.058637533	0.782090098	5.189475666	2.11e-07	2.93e-06	EARLY	Mp20	Muscle protein 20	CG4696
FBgn0036910	35.48378561	2.099175745	0.404540697	5.189034776	2.11e-07	2.93e-06	EARLY	Cyp305a1	Cyp305a1	CG8733
FBgn0287225	3518.144162	1.519586274	0.292946435	5.18724959	2.13e-07	2.96e-06	EARLY	NA	NA	NA
FBgn0260429	63.09224029	1.26728687	0.244393358	5.185439093	2.16e-07	2.98e-06	EARLY	CG42524	uncharacterized protein	CG42524
FBgn0039297	38.44647606	3.314108085	0.639250004	5.184369281	2.17e-07	3e-06	EARLY	CG11852	uncharacterized protein	CG11852
FBgn0020644	174.8473788	4.404680301	0.850354959	5.179813739	2.22e-07	3.07e-06	EARLY	Lcp65Ab1	Lcp65Ab1	CG32400
FBgn0051145	666.8493435	1.155104978	0.223009909	5.179612805	2.22e-07	3.07e-06	EARLY	CG31145	uncharacterized protein	CG31145
FBgn0030504	3808.3616	0.608336683	0.117497467	5.177445068	2.25e-07	3.1e-06	EARLY	CG2691	uncharacterized protein	CG2691
FBgn0270926	710.2881586	1.203082706	0.232435029	5.175995684	2.27e-07	3.12e-06	EARLY	AsnS	Asparagine synthetase	CG33486
FBgn0038649	441.1511125	0.895167669	0.172996592	5.174481538	2.29e-07	3.14e-06	EARLY	CG7718	uncharacterized protein	CG7718
FBgn0031808	88.68469104	2.6123167	0.504930512	5.173616243	2.3e-07	3.15e-06	EARLY	Nepl5	Neprilysin-like 5	CG9507
FBgn0028743	134.6371289	1.79139812	0.346579864	5.168788804	2.36e-07	3.22e-06	EARLY	Dhit	Double hit	CG5036
FBgn0011746	316.1750965	2.065492705	0.40006204	5.162930987	2.43e-07	3.31e-06	EARLY	ana	anachronism	CG8084
FBgn0024360	807.4950618	0.680480281	0.131956404	5.156856813	2.51e-07	3.4e-06	EARLY	MTPAP	mitochondrial poly(A) polymerase	CG11418
FBgn0003254	11.72653634	3.395295126	0.659310761	5.149764466	2.61e-07	3.52e-06	EARLY	rib	ribbon	CG7230
FBgn0038487	32.50976069	5.823631309	1.130911588	5.149501843	2.61e-07	3.53e-06	EARLY	TwdlW	TweedleW	CG4060
FBgn0031995	1836.467758	0.526645726	0.102298617	5.148121656	2.63e-07	3.55e-06	EARLY	CG8475	uncharacterized protein	CG8475
FBgn0031265	797.0101561	0.540594112	0.105029992	5.147045162	2.65e-07	3.56e-06	EARLY	CG2794	uncharacterized protein	CG2794
FBgn0263006	13307.36697	0.670147805	0.130266956	5.144419008	2.68e-07	3.61e-06	EARLY	SERCA	Sarco/endoplasmic reticulum Ca(2+)-ATPase	CG3725
FBgn0259226	34.51383733	2.736394358	0.532086726	5.14276005	2.71e-07	3.64e-06	EARLY	CG42326	uncharacterized protein	CG42326
FBgn0086519	228.0595798	5.547253372	1.079328362	5.139541931	2.75e-07	3.7e-06	EARLY	Cpr47Eg	Cuticular protein 47Eg	CG9070
FBgn0039521	13.2030932	5.350123881	1.042237545	5.133305653	2.85e-07	3.82e-06	EARLY	CG5402	uncharacterized protein	CG5402
FBgn0003495	242.9382424	1.738315468	0.33875741	5.131446336	2.88e-07	3.85e-06	EARLY	spz	spatzle	CG6134
FBgn0263020	20.47977577	6.286473145	1.225411928	5.130089727	2.9e-07	3.87e-06	EARLY	CG43315	uncharacterized protein	CG43315
FBgn0032774	133.9367324	2.706590722	0.528890064	5.117492091	3.1e-07	4.13e-06	EARLY	CG17549	uncharacterized protein	CG17549
FBgn0010357	64.93020881	4.940619526	0.966384521	5.112477918	3.18e-07	4.24e-06	EARLY	betaTry	betaTrypsin	CG18211
FBgn0051522	808.9526686	0.697089344	0.136625182	5.102202491	3.36e-07	4.47e-06	EARLY	CG31522	uncharacterized protein	CG31522
FBgn0014031	437.4026309	2.926254245	0.573817301	5.099627078	3.4e-07	4.53e-06	EARLY	Spat	Serine pyruvate aminotransferase	CG3926
FBgn0036547	195.2947121	2.393799447	0.469488404	5.098740304	3.42e-07	4.54e-06	EARLY	CG17032	uncharacterized protein	CG17032
FBgn0286506	1051.07068	1.738979753	0.341364344	5.094204424	3.5e-07	4.65e-06	EARLY	Mpi	Mannose phosphate isomerase	CG8417
FBgn0267978	194.2162341	2.063705579	0.405314819	5.091611462	3.55e-07	4.7e-06	EARLY	ap	apterous	CG8376
FBgn0038519	3650.830556	0.607060771	0.119410468	5.083815361	3.7e-07	4.89e-06	EARLY	Prx3	Peroxiredoxin 3	CG5826
FBgn0035343	141.4101055	7.451056153	1.467876721	5.076077606	3.85e-07	5.09e-06	EARLY	CG16762	uncharacterized protein	CG16762
FBgn0015570	184.3466185	2.441339261	0.481096982	5.07452624	3.88e-07	5.12e-06	EARLY	alpha-Est2	alpha-Esterase-2	CG2505
FBgn0051619	57.51018471	1.723075689	0.339558074	5.07446538	3.89e-07	5.12e-06	EARLY	nolo	no long nerve cord	CG31619
FBgn0022382	588.7356452	0.841544	0.16602357	5.068822454	4e-07	5.26e-06	EARLY	Pka-R2	Protein kinase, cAMP-dependent, regulatory subunit type 2	CG15862
FBgn0033356	434.5732144	0.997053357	0.197017341	5.060739092	4.18e-07	5.48e-06	EARLY	CG8229	uncharacterized protein	CG8229
FBgn0262964	42.04572015	4.487901952	0.886953383	5.059907361	4.19e-07	5.5e-06	EARLY	CR43275	pseudo	CR43275
FBgn0033379	2212.468181	0.587738513	0.116439338	5.047594096	4.47e-07	5.84e-06	EARLY	Mys45A	Mystery 45A	CG8070
FBgn0005670	2016.420486	1.94245564	0.385535064	5.038337161	4.7e-07	6.12e-06	EARLY	Cyp4d1	Cytochrome P450-4d1	CG3656
FBgn0040279	24.07587049	7.004781129	1.391188861	5.035104381	4.78e-07	6.22e-06	EARLY	Osi14	Osiris 14	CG1155
FBgn0002534	238.7922744	3.114817014	0.6186605	5.034775962	4.78e-07	6.22e-06	EARLY	Lcp3	Larval cuticle protein 3	CG2043
FBgn0032538	68.12956712	4.69146396	0.932141748	5.032994145	4.83e-07	6.27e-06	EARLY	Vajk2	Vajk2	CG16885
FBgn0001145	206.6915148	3.315583217	0.65888851	5.032085349	4.85e-07	6.29e-06	EARLY	Gs2	Glutamine synthetase 2	CG1743
FBgn0052603	53.31575683	4.029151824	0.801149338	5.029214446	4.92e-07	6.38e-06	EARLY	CG32603	uncharacterized protein	CG32603
FBgn0026593	111.3046466	2.343396586	0.466310541	5.025399134	5.02e-07	6.5e-06	EARLY	CG5707	uncharacterized protein	CG5707
FBgn0033405	69.40770364	1.641452472	0.326800883	5.022790805	5.09e-07	6.59e-06	EARLY	CG13954	uncharacterized protein	CG13954
FBgn0010425	19.46102485	4.968773418	0.989405567	5.021978432	5.11e-07	6.61e-06	EARLY	epsilonTry	epsilonTrypsin	CG18681
FBgn0030157	1329.830384	2.441856955	0.487211791	5.011900364	5.39e-07	6.93e-06	EARLY	CG1468	uncharacterized protein	CG1468
FBgn0035742	54.20117988	4.540162346	0.907287583	5.004105017	5.61e-07	7.2e-06	EARLY	Acbp4	Acyl-CoA binding protein 4	CG8629
FBgn0037420	25.39855582	4.830523291	0.965726659	5.00195707	5.68e-07	7.28e-06	EARLY	CG15597	uncharacterized protein	CG15597
FBgn0053302	20.98215662	5.969543613	1.193703928	5.000857812	5.71e-07	7.31e-06	EARLY	Cpr31A	Cuticular protein 31A	CG33302
FBgn0037069	26.19573645	5.149359958	1.030447446	4.997207743	5.82e-07	7.43e-06	EARLY	Cpr78Cc	Cuticular protein 78Cc	CG7658
FBgn0041707	20.06111181	4.300784257	0.860666277	4.997040516	5.82e-07	7.43e-06	EARLY	7B2	7B2	CG1168
FBgn0034200	963.632483	1.944408521	0.389133437	4.996765475	5.83e-07	7.44e-06	EARLY	Gbp2	Growth-blocking peptide 2	CG11395
FBgn0034432	3337.702325	0.904337393	0.181109702	4.993312807	5.94e-07	7.55e-06	EARLY	CG7461	uncharacterized protein	CG7461
FBgn0050289	135.0973841	2.768233482	0.555113836	4.98678524	6.14e-07	7.8e-06	EARLY	CG30289	uncharacterized protein	CG30289
FBgn0035626	10.80286563	4.720318673	0.946970586	4.984651839	6.21e-07	7.87e-06	EARLY	lin-28	lin-28	CG17334
FBgn0032382	125.6628679	1.977908101	0.397018395	4.981905435	6.3e-07	7.97e-06	EARLY	Mal-B2	Maltase B2	CG14935
FBgn0038146	2806.223942	0.576802705	0.116041967	4.970638815	6.67e-07	8.42e-06	EARLY	CG9799	uncharacterized protein	CG9799
FBgn0034903	25.62780595	2.398798686	0.482696124	4.96958348	6.71e-07	8.46e-06	EARLY	sona	sol narae	CG9850
FBgn0030262	333.5773517	2.721477358	0.547707302	4.968853522	6.73e-07	8.48e-06	EARLY	Vago	vago	CG2081
FBgn0264953	1544.970601	1.059850556	0.213359074	4.967450116	6.78e-07	8.54e-06	EARLY	Piezo	piezo	CG44122
FBgn0034501	1680.602314	1.851387537	0.373191064	4.96096427	7.01e-07	8.82e-06	EARLY	CG13868	uncharacterized protein	CG13868
FBgn0039156	1634.823791	0.655433262	0.132125399	4.960690893	7.02e-07	8.82e-06	EARLY	CG6178	uncharacterized protein	CG6178
FBgn0036600	50.02068111	5.543625505	1.118509861	4.956259841	7.19e-07	9e-06	EARLY	CG13043	uncharacterized protein	CG13043
FBgn0016053	69.48905226	2.005739197	0.404911765	4.953521653	7.29e-07	9.11e-06	EARLY	pgc	polar granule component	CG32885
FBgn0053093	88.00637531	2.469779766	0.499373173	4.945759803	7.58e-07	9.45e-06	EARLY	CG33093	uncharacterized protein	CG33093
FBgn0266700	53.21070292	2.08051316	0.421054577	4.941195926	7.76e-07	9.66e-06	EARLY	asRNA:CR45190	antisense RNA:CR45190	CR45190
FBgn0262515	3413.9514	0.526029889	0.106569596	4.93602218	7.97e-07	9.9e-06	EARLY	VhaAC45	Vacuolar H[+] ATPase AC45 accessory subunit	CG8029
FBgn0033159	386.4148443	1.340249774	0.272251697	4.922833489	8.53e-07	1.06e-05	EARLY	Dscam1	Down syndrome cell adhesion molecule 1	CG17800
FBgn0261041	175.5341483	1.650406235	0.335302251	4.922144808	8.56e-07	1.06e-05	EARLY	stj	straightjacket	CG12295
FBgn0267385	14594.61954	1.729719876	0.351399657	4.922372125	8.55e-07	1.06e-05	EARLY	PyK	Pyruvate kinase	CG7070
FBgn0000451	29.10847044	5.644515183	1.147104795	4.920662183	8.63e-07	1.06e-05	EARLY	ect	ectodermal	CG6611
FBgn0038326	1230.45256	0.869034045	0.176737717	4.917083116	8.78e-07	1.08e-05	EARLY	CG5044	uncharacterized protein	CG5044
FBgn0260642	66.57588826	2.065819051	0.421004476	4.906881446	9.25e-07	1.13e-05	EARLY	Antp	Antennapedia	CG1028
FBgn0261393	184.0468226	2.008978581	0.410585868	4.892955982	9.93e-07	1.21e-05	EARLY	alpha-Est5	alpha-Esterase-5	CG1089
FBgn0030051	339.1782699	2.144294989	0.438569753	4.889290646	1.01e-06	1.23e-05	EARLY	spirit	Serine Protease Immune Response Integrator	CG2056
FBgn0037124	13.02505292	6.193333854	1.267700094	4.885488201	1.03e-06	1.26e-05	EARLY	CG14568	uncharacterized protein	CG14568
FBgn0029849	894.525361	1.067902793	0.219373297	4.867970754	1.13e-06	1.37e-05	EARLY	Efr	ER GDP-fucose transporter	CG3774
FBgn0040321	1072.193383	1.926094239	0.395727568	4.867222788	1.13e-06	1.38e-05	EARLY	GNBP3	Gram-negative bacteria binding protein 3	CG5008
FBgn0035409	96.43120691	2.619485149	0.538252922	4.866643625	1.14e-06	1.38e-05	EARLY	CG14963	uncharacterized protein	CG14963
FBgn0020637	117.9478789	7.896876924	1.623597973	4.863812999	1.15e-06	1.39e-05	EARLY	Lcp65Ag2	Lcp65Ag2	CG10534
FBgn0037723	4772.513896	1.709992808	0.351566933	4.863918214	1.15e-06	1.39e-05	EARLY	SpdS	Spermidine Synthase	CG8327
FBgn0264776	185.7466991	3.623492456	0.746347441	4.854967345	1.2e-06	1.45e-05	EARLY	CG44014	uncharacterized protein	CG44014
FBgn0260006	22.27912198	2.472847964	0.51016386	4.847164128	1.25e-06	1.51e-05	EARLY	drd	drop dead	CG33968
FBgn0050163	71.21137618	2.56198146	0.528927149	4.843732189	1.27e-06	1.53e-05	EARLY	Cpr60D	Cuticular protein 60D	CG30163
FBgn0262721	18.60141983	3.076837304	0.635517067	4.84147077	1.29e-06	1.55e-05	EARLY	CG43165	uncharacterized protein	CG43165
FBgn0036764	927.3048995	0.605489115	0.125181869	4.836875489	1.32e-06	1.58e-05	EARLY	CG5535	uncharacterized protein	CG5535
FBgn0051974	199.1461962	2.454789939	0.508097098	4.831340213	1.36e-06	1.62e-05	EARLY	CG31974	uncharacterized protein	CG31974
FBgn0000721	2643.887292	0.87278496	0.180673466	4.830731272	1.36e-06	1.62e-05	EARLY	for	foraging	CG10033
FBgn0039756	324.2443386	1.67134263	0.346197095	4.827719977	1.38e-06	1.64e-05	EARLY	CG9743	uncharacterized protein	CG9743
FBgn0031737	58.18877125	3.563530549	0.738328096	4.826486448	1.39e-06	1.65e-05	EARLY	obst-E	obstructor-E	CG11142
FBgn0040398	3813.074179	1.912309936	0.396577436	4.822034145	1.42e-06	1.68e-05	EARLY	CG14629	uncharacterized protein	CG14629
FBgn0050101	9.41510216	6.709003463	1.391563573	4.821197964	1.43e-06	1.69e-05	EARLY	Vajk4	Vajk4	CG30101
FBgn0031654	64.7130899	5.344373513	1.10869255	4.820428812	1.43e-06	1.69e-05	EARLY	Jon25Bii	Jonah 25Bii	CG8869
FBgn0033374	552.8970881	0.918861481	0.190624926	4.820258827	1.43e-06	1.69e-05	EARLY	CG13741	uncharacterized protein	CG13741
FBgn0024992	1345.70056	0.57957255	0.120277259	4.818637846	1.45e-06	1.71e-05	EARLY	Spg7	Paraplegin	CG2658
FBgn0050148	68.81511916	3.659731726	0.760346858	4.813239757	1.49e-06	1.75e-05	EARLY	CG30148	uncharacterized protein	CG30148
FBgn0036147	9641.086292	1.164997097	0.24220232	4.810016254	1.51e-06	1.78e-05	EARLY	Plod	procollagen lysyl hydroxylase	CG6199
FBgn0024366	173.8287482	1.050086545	0.218541349	4.804978781	1.55e-06	1.82e-05	EARLY	CG11409	uncharacterized protein	CG11409
FBgn0024251	834.3934333	0.639271596	0.133242498	4.797805535	1.6e-06	1.88e-05	EARLY	bbx	bobby sox	CG1414
FBgn0001208	1048.929712	1.805718436	0.376831285	4.791848517	1.65e-06	1.94e-05	EARLY	Hn	Henna	CG7399
FBgn0262719	197.7560626	1.007388377	0.210630809	4.782720934	1.73e-06	2.03e-05	EARLY	CG43163	uncharacterized protein	CG43163
FBgn0039252	2845.017622	0.439115121	0.091914207	4.777445547	1.78e-06	2.08e-05	EARLY	CG11771	uncharacterized protein	CG11771
FBgn0039031	410.8822004	2.484699937	0.520532129	4.773384381	1.81e-06	2.12e-05	EARLY	Gbp3	Growth-blocking peptide 3	CG17244
FBgn0037646	125.6314527	1.960130141	0.410663219	4.773084246	1.81e-06	2.12e-05	EARLY	CAHbeta	Carbonic anhydrase beta	CG11967
FBgn0003076	2877.479713	1.405125568	0.294878991	4.76509216	1.89e-06	2.2e-05	EARLY	Pgm1	Phosphoglucose mutase 1	CG5165
FBgn0032772	39.3514807	3.387063166	0.711851412	4.758104159	1.95e-06	2.27e-05	EARLY	CG17350	uncharacterized protein	CG17350
FBgn0038294	417.3389999	4.510462179	0.94892016	4.753257826	2e-06	2.32e-05	EARLY	Mf	Myofilin	CG6803
FBgn0036393	16.24339042	5.446072765	1.1463774	4.750680504	2.03e-06	2.35e-05	EARLY	CG17362	uncharacterized protein	CG17362
FBgn0284256	6913.71291	0.560260776	0.118084708	4.74456672	2.09e-06	2.41e-05	EARLY	bsf	bicoid stability factor	CG10302
FBgn0040850	87.7403648	2.241765216	0.473199901	4.737459183	2.16e-06	2.49e-05	EARLY	CG15210	uncharacterized protein	CG15210
FBgn0053110	12.87645256	5.692631367	1.201677863	4.737235778	2.17e-06	2.49e-05	EARLY	CG33110	uncharacterized protein	CG33110
FBgn0037167	128.7525688	3.986285483	0.842113761	4.733666241	2.21e-06	2.53e-05	EARLY	CG11425	uncharacterized protein	CG11425
FBgn0034126	52.13307932	3.249055472	0.686444569	4.733165095	2.21e-06	2.54e-05	EARLY	jtb	jetboil	CG4398
FBgn0035574	239.2956058	1.466370448	0.309931488	4.731272891	2.23e-06	2.56e-05	EARLY	RhoGEF64C	Rho guanine nucleotide exchange factor at 64C	CG32239
FBgn0039801	84.22351637	3.773302376	0.798956541	4.722788013	2.33e-06	2.66e-05	EARLY	Npc2h	Niemann-Pick type C-2h	CG11315
FBgn0034391	20.91000063	2.859294103	0.605722896	4.720465613	2.35e-06	2.69e-05	EARLY	CG15080	uncharacterized protein	CG15080
FBgn0037100	11.18639145	5.541295727	1.174270645	4.718925533	2.37e-06	2.7e-05	EARLY	CapaR	Capability receptor	CG14575
FBgn0020764	916.3767348	0.745528705	0.158054331	4.716914114	2.39e-06	2.73e-05	EARLY	Alas	Aminolevulinate synthase	CG3017
FBgn0036502	184.8542836	1.35210044	0.286839778	4.713782897	2.43e-06	2.77e-05	EARLY	CG7841	uncharacterized protein	CG7841
FBgn0266446	182.5562736	1.062399015	0.225552098	4.710215621	2.47e-06	2.81e-05	EARLY	CG45076	uncharacterized protein	CG45076
FBgn0266258	41.52887385	1.856431129	0.394792588	4.702294787	2.57e-06	2.92e-05	EARLY	lncRNA:CR44953	long non-coding RNA:CR44953	CR44953
FBgn0034290	328.9725348	2.370196937	0.504128204	4.701575744	2.58e-06	2.93e-05	EARLY	CG5773	uncharacterized protein	CG5773
FBgn0262683	13.05901952	3.652624836	0.777934183	4.695287746	2.66e-06	3.01e-05	EARLY	CG43153	uncharacterized protein	CG43153
FBgn0030261	29.98135553	4.020437931	0.856359878	4.694799502	2.67e-06	3.02e-05	EARLY	CG15203	uncharacterized protein	CG15203
FBgn0036891	456.9975282	2.119758677	0.452138213	4.688297999	2.75e-06	3.1e-05	EARLY	CG9372	uncharacterized protein	CG9372
FBgn0250785	2025.021467	0.848749274	0.181035655	4.688298969	2.75e-06	3.1e-05	EARLY	vari	varicose	CG9326
FBgn0038072	19.58264879	3.774307607	0.80595777	4.683009144	2.83e-06	3.18e-05	EARLY	CG6225	uncharacterized protein	CG6225
FBgn0053080	221.561673	1.619455444	0.346015416	4.680298534	2.86e-06	3.22e-05	EARLY	CG33080	uncharacterized protein	CG33080
FBgn0031942	11.9009531	7.539404269	1.611548741	4.678359441	2.89e-06	3.24e-05	EARLY	CG7203	uncharacterized protein	CG7203
FBgn0032318	1963.957059	0.941499856	0.201527242	4.671824241	2.99e-06	3.34e-05	EARLY	CG14072	uncharacterized protein	CG14072
FBgn0266492	19.25560857	4.437701999	0.950810958	4.667281084	3.05e-06	3.41e-05	EARLY	SclB	Sarcolamban B	CG45091
FBgn0036381	836.9797453	1.693489856	0.362869404	4.666940334	3.06e-06	3.41e-05	EARLY	CG8745	uncharacterized protein	CG8745
FBgn0069973	26.23004519	2.22332905	0.47668378	4.664159223	3.1e-06	3.45e-05	EARLY	CG40485	uncharacterized protein	CG40485
FBgn0003065	15.11712163	6.882607127	1.475982487	4.663068287	3.12e-06	3.46e-05	EARLY	CG2150	uncharacterized protein	CG2150
FBgn0033903	168.3045981	1.542896565	0.331108435	4.659792391	3.17e-06	3.52e-05	EARLY	CG8323	uncharacterized protein	CG8323
FBgn0259209	112.8008402	3.273527679	0.703121155	4.655709271	3.23e-06	3.58e-05	EARLY	Mlp60A	Muscle LIM protein at 60A	CG42309
FBgn0085428	75.18227133	1.206845747	0.259662202	4.647752872	3.36e-06	3.71e-05	EARLY	Nox	NADPH oxidase	CG34399
FBgn0029870	3173.418234	0.422792119	0.090986429	4.646760218	3.37e-06	3.73e-05	EARLY	Marf	Mitochondrial assembly regulatory factor	CG3869
FBgn0039094	370.0493689	1.614658798	0.347700198	4.643824786	3.42e-06	3.78e-05	EARLY	CG10184	uncharacterized protein	CG10184
FBgn0085360	217.8369192	2.288998459	0.492975767	4.643227135	3.43e-06	3.78e-05	EARLY	CG34331	uncharacterized protein	CG34331
FBgn0038337	154.8629545	6.408496425	1.380416473	4.64243694	3.44e-06	3.79e-05	EARLY	CG6125	uncharacterized protein	CG6125
FBgn0023095	1502.232832	0.562967802	0.121320196	4.640346937	3.48e-06	3.83e-05	EARLY	caps	capricious	CG11282
FBgn0026376	341.497144	1.169069536	0.252037527	4.638474081	3.51e-06	3.86e-05	EARLY	Rgl	Ral guanine nucleotide dissociation stimulator-like	CG8865
FBgn0050296	21.19770082	2.356434999	0.50811459	4.637605462	3.52e-06	3.87e-05	EARLY	RIC-3	RIC3 acetylcholine receptor chaperone	CG30296
FBgn0031461	526.6755455	2.297309597	0.495688884	4.634579611	3.58e-06	3.93e-05	EARLY	daw	dawdle	CG16987
FBgn0040507	298.1253234	0.924455607	0.199772118	4.627550712	3.7e-06	4.06e-05	EARLY	ACXD	Adenylyl cyclase X D	CG5712
FBgn0261836	6345.847683	1.234244415	0.266958046	4.623364741	3.78e-06	4.13e-05	EARLY	Msp300	Muscle-specific protein 300 kDa	CG42768
FBgn0265413	1508.183292	1.313678475	0.284170012	4.622861038	3.78e-06	4.14e-05	EARLY	CG44325	uncharacterized protein	CG44325
FBgn0050489	65.18843438	2.384416947	0.515817328	4.622599552	3.79e-06	4.14e-05	EARLY	Cyp12d1-p	Cyp12d1-p	CG30489
FBgn0284248	2653.916596	1.716634077	0.371525285	4.620504032	3.83e-06	4.18e-05	EARLY	Cyt-c-p	Cytochrome c proximal	CG17903
FBgn0261963	26.03707267	2.721946665	0.591924121	4.598472281	4.26e-06	4.61e-05	EARLY	mid	midline	CG6634
FBgn0015038	105.107103	3.239884676	0.704844078	4.59659771	4.29e-06	4.65e-05	EARLY	Cyp9b1	Cytochrome P450-9b1	CG4485
FBgn0037140	60.04034865	1.912244798	0.416480796	4.591435705	4.4e-06	4.76e-05	EARLY	SLC22A	SLC22A family member	CG7442
FBgn0036612	69.97192423	2.911024066	0.634210635	4.589995666	4.43e-06	4.78e-05	EARLY	CG4998	uncharacterized protein	CG4998
FBgn0034583	1031.297603	1.329477299	0.290154449	4.5819642	4.61e-06	4.95e-05	EARLY	CG10527	uncharacterized protein	CG10527
FBgn0054003	270.7678136	3.250200454	0.70946026	4.581229756	4.62e-06	4.97e-05	EARLY	NimB3	Nimrod B3	CG34003
FBgn0033113	126.9500963	1.100663912	0.240314289	4.580101826	4.65e-06	4.98e-05	EARLY	Spn42Dc	Serpin 42Dc	CG9455
FBgn0038271	14708.73828	0.962461421	0.210149595	4.57988711	4.65e-06	4.99e-05	EARLY	UQCR-C1	Ubiquinol-cytochrome c reductase core protein 1	CG3731
FBgn0050021	5350.303912	0.601113487	0.131429756	4.573648357	4.79e-06	5.13e-05	EARLY	metro	menage a trois	CG30021
FBgn0002440	9.58805309	3.954651813	0.865182885	4.570885397	4.86e-06	5.19e-05	EARLY	l(3)mbn	lethal (3) malignant blood neoplasm	CG12755
FBgn0032685	29.92295063	4.041311796	0.884232895	4.570415577	4.87e-06	5.19e-05	EARLY	CG10211	uncharacterized protein	CG10211
FBgn0013812	19.72580172	2.920107614	0.639024218	4.569635287	4.89e-06	5.21e-05	EARLY	Dhc93AB	Dynein heavy chain at 93AB	CG3723
FBgn0032940	2513.462455	0.622595941	0.136288284	4.568227909	4.92e-06	5.24e-05	EARLY	Mondo	mondo	CG18362
FBgn0037232	948.8063418	0.622518207	0.136509033	4.560271161	5.11e-06	5.43e-05	EARLY	Suv3	Suv3 helicase	CG9791
FBgn0052405	8.901439548	5.835539796	1.28047157	4.557336478	5.18e-06	5.5e-05	EARLY	Cpr65Av	Cuticular protein 65Av	CG32405
FBgn0039594	21.85440507	4.269445928	0.937244437	4.555317438	5.23e-06	5.55e-05	EARLY	snu	snustorr	CG9990
FBgn0030612	354.3682224	0.855847171	0.188068779	4.550713707	5.35e-06	5.66e-05	EARLY	CG5599	uncharacterized protein	CG5599
FBgn0266448	71.5968619	3.826029347	0.84099531	4.549406284	5.38e-06	5.69e-05	EARLY	CG45078	uncharacterized protein	CG45078
FBgn0037225	21.88958427	4.658215385	1.024104515	4.54857421	5.4e-06	5.71e-05	EARLY	TwdlG	TweedleG	CG14643
FBgn0022710	494.5404137	0.931507596	0.204810808	4.548136903	5.41e-06	5.72e-05	EARLY	Ac13E	Adenylyl cyclase 13E	CG9210
FBgn0035931	5.877967169	4.76785191	1.048451203	4.547519137	5.43e-06	5.73e-05	EARLY	CG13312	uncharacterized protein	CG13312
FBgn0052564	79.61060128	7.124977852	1.567252503	4.546158223	5.46e-06	5.76e-05	EARLY	CG32564	uncharacterized protein	CG32564
FBgn0028408	1955.334479	0.878291082	0.19338725	4.541618338	5.58e-06	5.88e-05	EARLY	Drep2	DNA fragmentation factor-related protein 2	CG1975
FBgn0035586	561.5943052	0.748857578	0.164944776	4.540050276	5.62e-06	5.92e-05	EARLY	Fitm	Fat storage inducing transmembrane protein	CG10671
FBgn0039682	1662.282332	2.1620543	0.476678549	4.535665186	5.74e-06	6.04e-05	EARLY	Obp99c	Odorant-binding protein 99c	CG7584
FBgn0030394	17.38121778	4.876837858	1.076627048	4.529737451	5.91e-06	6.2e-05	EARLY	Cpr11A	Cuticular protein 11A	CG2560
FBgn0001234	2541.283845	0.749769221	0.165544465	4.529110768	5.92e-06	6.21e-05	EARLY	lncRNA:Hsromega	Heat shock RNA omega	CR31400
FBgn0037012	306.8603565	1.464086149	0.323551284	4.525051269	6.04e-06	6.32e-05	EARLY	Rcd2	Reduction in Cnn dots 2	CG4786
FBgn0034951	569.2166409	1.163989346	0.257292873	4.523985971	6.07e-06	6.35e-05	EARLY	CG3860	uncharacterized protein	CG3860
FBgn0036112	12.81968986	6.662628743	1.472876588	4.523548543	6.08e-06	6.35e-05	EARLY	CG14147	uncharacterized protein	CG14147
FBgn0284253	4124.259716	0.432014055	0.095562799	4.520734633	6.16e-06	6.42e-05	EARLY	LeuRS	Leucyl-tRNA synthetase	CG33123
FBgn0040993	11.81989658	5.00340259	1.110460955	4.505698796	6.62e-06	6.88e-05	EARLY	CG17325	uncharacterized protein	CG17325
FBgn0259201	11.81989658	5.00340259	1.110460955	4.505698796	6.62e-06	6.88e-05	EARLY	CG42305	uncharacterized protein	CG42305
FBgn0051436	54.41717401	1.817949726	0.404453491	4.494830105	6.96e-06	7.21e-05	EARLY	CG31436	uncharacterized protein	CG31436
FBgn0039674	1104.193183	1.154132412	0.256965794	4.49138538	7.08e-06	7.32e-05	EARLY	CG1907	uncharacterized protein	CG1907
FBgn0004782	8.948486187	6.630833289	1.476746477	4.490163608	7.12e-06	7.36e-05	EARLY	Ccp84Ab	Ccp84Ab	CG1252
FBgn0035244	2008.418216	0.86113301	0.191906078	4.487262821	7.21e-06	7.45e-05	EARLY	ABCB7	ATP binding cassette subfamily B member 7	CG7955
FBgn0037410	16.27867258	6.714343657	1.497953156	4.482345545	7.38e-06	7.61e-05	EARLY	Osi2	Osiris 2	CG1148
FBgn0039737	7718.216177	1.223408686	0.27303281	4.480811976	7.44e-06	7.66e-05	EARLY	CG7920	uncharacterized protein	CG7920
FBgn0038595	57.4727336	2.071911519	0.462992171	4.475046556	7.64e-06	7.87e-05	EARLY	CG7142	uncharacterized protein	CG7142
FBgn0259716	906.0243773	1.817067864	0.406090621	4.474537875	7.66e-06	7.88e-05	EARLY	Nepl6	Neprilysin-like 6	CG42370
FBgn0035359	77.80744377	3.161973024	0.707194241	4.471152113	7.78e-06	7.98e-05	EARLY	CG1143	uncharacterized protein	CG1143
FBgn0261283	8860.312169	0.645119495	0.144288089	4.471051632	7.78e-06	7.98e-05	EARLY	SREBP	Sterol regulatory element binding protein	CG8522
FBgn0262366	42.28813792	2.432767001	0.544107105	4.471117872	7.78e-06	7.98e-05	EARLY	CG43064	uncharacterized protein	CG43064
FBgn0020493	894.4392326	1.05310837	0.236326663	4.45615554	8.34e-06	8.53e-05	EARLY	Dad	Daughters against dpp	CG5201
FBgn0037228	178.0720814	1.608404949	0.361089722	4.45430831	8.42e-06	8.59e-05	EARLY	CG1092	uncharacterized protein	CG1092
FBgn0023477	13438.15423	1.632683841	0.366818269	4.450933824	8.55e-06	8.71e-05	EARLY	Taldo	Transaldolase	CG2827
FBgn0039789	60.93154226	4.41083418	0.991407409	4.449063159	8.62e-06	8.78e-05	EARLY	CG9717	uncharacterized protein	CG9717
FBgn0035542	847.4583628	0.862014006	0.193774438	4.448543436	8.65e-06	8.8e-05	EARLY	DOR	Diabetes and obesity regulated	CG11347
FBgn0000659	12.86170662	4.950576831	1.113402236	4.44635072	8.73e-06	8.88e-05	EARLY	fkh	fork head	CG10002
FBgn0265458	11.23708545	3.924753306	0.882936089	4.445115965	8.78e-06	8.92e-05	EARLY	asRNA:CR44358	antisense RNA:CR44358	CR44358
FBgn0032486	115.3434728	0.880858681	0.198337521	4.441210492	8.95e-06	9.08e-05	EARLY	mRF1	mitochondrial translation release factor 1	CG5705
FBgn0036106	25.75069752	4.542145114	1.023217444	4.439081001	9.03e-06	9.16e-05	EARLY	CG6409	uncharacterized protein	CG6409
FBgn0036108	11.18126237	4.916044807	1.108062092	4.436614916	9.14e-06	9.25e-05	EARLY	Cpr67Fa1	Cuticular protein 67Fa1	CG7941
FBgn0035771	4433.469044	0.753304106	0.169883925	4.434228277	9.24e-06	9.34e-05	EARLY	Sec63	Secretory 63	CG8583
FBgn0004055	816.2449308	0.550192536	0.124086426	4.433946177	9.25e-06	9.34e-05	EARLY	uzip	unzipped	CG3533
FBgn0036337	1674.222756	1.388770684	0.313322761	4.432396421	9.32e-06	9.4e-05	EARLY	AdenoK	Adenosine Kinase	CG11255
FBgn0000064	6764.891691	1.286058795	0.290180793	4.431922529	9.34e-06	9.4e-05	EARLY	Ald1	Aldolase 1	CG6058
FBgn0020906	53.33806354	4.367269253	0.98540132	4.431970166	9.34e-06	9.4e-05	EARLY	Jon25Bi	Jonah 25Bi	CG8867
FBgn0030196	469.5554859	0.720020689	0.162466209	4.431818113	9.34e-06	9.4e-05	EARLY	Psf3	Psf3	CG2222
FBgn0030272	364.3584752	2.899608673	0.654736005	4.428668428	9.48e-06	9.53e-05	EARLY	CG15201	uncharacterized protein	CG15201
FBgn0031907	115.2810954	2.123883792	0.480453583	4.420580611	9.84e-06	9.86e-05	EARLY	CG5171	uncharacterized protein	CG5171
FBgn0011296	48.87381687	2.977794484	0.674473493	4.414991122	1.01e-05	0.000101	EARLY	l(2)efl	lethal (2) essential for life	CG4533
FBgn0024364	1181.940716	0.512908032	0.116204625	4.413834931	1.02e-05	0.000102	EARLY	CG11417	uncharacterized protein	CG11417
FBgn0034837	124.7166734	1.293475065	0.293251158	4.410809752	1.03e-05	0.000103	EARLY	RpL22-like	Ribosomal protein L22-like	CG9871
FBgn0001256	66.02169003	3.595960425	0.815760106	4.408110177	1.04e-05	0.000104	EARLY	ImpL1	Ecdysone-inducible gene L1	CG10717
FBgn0037818	7.67600771	4.895440851	1.110560388	4.408081636	1.04e-05	0.000104	EARLY	CG6465	uncharacterized protein	CG6465
FBgn0053516	26.43744581	2.774375654	0.62947527	4.407441858	1.05e-05	0.000104	EARLY	dpr3	defective proboscis extension response 3	CG33516
FBgn0039719	36.3436255	3.054563244	0.693189675	4.406533098	1.05e-05	0.000104	EARLY	CG15515	uncharacterized protein	CG15515
FBgn0041342	2105.730912	0.797444047	0.181061069	4.404282229	1.06e-05	0.000105	EARLY	Pcyt1	Phosphocholine cytidylyltransferase 1	CG1049
FBgn0030575	105.0056893	2.213443545	0.503368374	4.397263834	1.1e-05	0.000108	EARLY	CG5321	uncharacterized protein	CG5321
FBgn0033658	14.52181939	6.680510814	1.521074776	4.391967389	1.12e-05	0.000111	EARLY	Twdlbeta	Tweedlebeta	CG8986
FBgn0038527	5.79140529	5.992910637	1.367998793	4.380786495	1.18e-05	0.000117	EARLY	CG14324	uncharacterized protein	CG14324
FBgn0037709	482.8968927	0.642816369	0.146955108	4.374236307	1.22e-05	0.00012	EARLY	CG8199	uncharacterized protein	CG8199
FBgn0036007	5621.38742	0.493190257	0.112841746	4.37063653	1.24e-05	0.000122	EARLY	path	pathetic	CG3424
FBgn0026409	10946.36783	1.094432741	0.250932532	4.361462156	1.29e-05	0.000127	EARLY	Mpcp2	Mitochondrial phosphate carrier protein 2	CG4994
FBgn0261808	375.3428685	0.909324478	0.208509773	4.361064072	1.29e-05	0.000127	EARLY	cu	curled	CG31299
FBgn0039640	875.7558798	0.607011493	0.139299305	4.357606047	1.31e-05	0.000129	EARLY	CG14516	uncharacterized protein	CG14516
FBgn0037880	219.3753421	0.838876767	0.193028652	4.345866565	1.39e-05	0.000136	EARLY	CG17726	uncharacterized protein	CG17726
FBgn0261552	3405.884225	0.781096157	0.180216383	4.334212825	1.46e-05	0.000143	EARLY	ps	pasilla	CG42670
FBgn0002535	136.608992	3.111907657	0.718107764	4.333482819	1.47e-05	0.000143	EARLY	Lcp4	Larval cuticle protein 4	CG2044
FBgn0020503	1543.520575	0.620905683	0.143301761	4.332854519	1.47e-05	0.000143	EARLY	CLIP-190	Cytoplasmic linker protein 190	CG5020
FBgn0260753	80.61025338	2.240738001	0.517195396	4.332478632	1.47e-05	0.000144	EARLY	Pdfr	Pigment-dispersing factor receptor	CG13758
FBgn0037846	289.1521745	1.011349492	0.233569814	4.329966589	1.49e-05	0.000145	EARLY	CG6574	uncharacterized protein	CG6574
FBgn0261015	929.0051715	1.753519237	0.405055922	4.32907937	1.5e-05	0.000146	EARLY	Pif1A	PFTAIRE-interacting factor 1A	CG42599
FBgn0264489	38.40740401	4.242583655	0.980171523	4.328409422	1.5e-05	0.000146	EARLY	CG43897	uncharacterized protein	CG43897
FBgn0036871	35.34380387	9.108223058	2.106649102	4.323559651	1.54e-05	0.000149	EARLY	CG14096	uncharacterized protein	CG14096
FBgn0042627	412.1865966	3.69605927	0.856771726	4.313937026	1.6e-05	0.000155	EARLY	FASN2	Fatty acid synthase 2	CG3524
FBgn0036592	93.78078838	10.51575348	2.438114656	4.313067665	1.61e-05	0.000156	EARLY	CG13049	uncharacterized protein	CG13049
FBgn0028622	247.9926677	0.738613261	0.171398513	4.309332967	1.64e-05	0.000158	EARLY	qsm	quasimodo	CG13432
FBgn0036836	49.5855038	1.644813643	0.381979922	4.306021198	1.66e-05	0.00016	EARLY	CG11619	uncharacterized protein	CG11619
FBgn0085386	20.66843392	2.239700243	0.520547325	4.302587171	1.69e-05	0.000162	EARLY	CG34357	uncharacterized protein	CG34357
FBgn0261446	155.4909702	1.064601199	0.247423797	4.302743761	1.69e-05	0.000162	EARLY	CG13377	uncharacterized protein	CG13377
FBgn0034159	11.65662949	7.507361818	1.745825464	4.300178897	1.71e-05	0.000164	EARLY	CG15615	uncharacterized protein	CG15615
FBgn0031389	141.4126706	2.176953631	0.50632436	4.29952379	1.71e-05	0.000164	EARLY	CG4259	uncharacterized protein	CG4259
FBgn0027615	1262.823142	0.726065375	0.168919075	4.29830304	1.72e-05	0.000165	EARLY	OXA1L	OXA1L mitochondrial inner membrane protein	CG6404
FBgn0038082	53.87754156	4.037184537	0.939672659	4.296373314	1.74e-05	0.000166	EARLY	Ugt37A2	UDP-glycosyltransferase family 37 member A2	CG5724
FBgn0033600	47.30145388	4.133943529	0.963958877	4.288506106	1.8e-05	0.000172	EARLY	Cpr47Ec	Cuticular protein 47Ec	CG9077
FBgn0036597	15.50050922	5.421134554	1.264961655	4.285611768	1.82e-05	0.000174	EARLY	CG4962	uncharacterized protein	CG4962
FBgn0085466	81.54974267	2.090482195	0.487856893	4.285031582	1.83e-05	0.000174	EARLY	CG34437	uncharacterized protein	CG34437
FBgn0027835	17062.73485	0.817991011	0.190919025	4.284491867	1.83e-05	0.000174	EARLY	Dp1	Dodeca-satellite-binding protein 1	CG5170
FBgn0054054	16.56823381	4.083815031	0.953435557	4.283262778	1.84e-05	0.000175	EARLY	CG34054	uncharacterized protein	CG34054
FBgn0039909	7210.882402	0.597380381	0.139557312	4.280538042	1.86e-05	0.000177	EARLY	ND-49	NADH dehydrogenase (ubiquinone) 49 kDa subunit	CG1970
FBgn0284252	2418.189174	0.520758131	0.121806524	4.275289318	1.91e-05	0.000181	EARLY	Letm1	Leucine zipper and EF-hand containing transmembrane protein 1	CG4589
FBgn0032919	2087.469661	0.507463403	0.118712685	4.274719262	1.91e-05	0.000181	EARLY	CG9253	uncharacterized protein	CG9253
FBgn0038973	67.71345774	3.045627183	0.712870119	4.272345134	1.93e-05	0.000183	EARLY	Pebp1	Phosphatidylethanolamine-binding protein 1	CG18594
FBgn0039467	72.66699116	1.765916745	0.413690071	4.268695023	1.97e-05	0.000186	EARLY	CG14253	uncharacterized protein	CG14253
FBgn0050458	8.383315738	7.029367325	1.646740633	4.268654812	1.97e-05	0.000186	EARLY	CG30458	uncharacterized protein	CG30458
FBgn0051674	156.7767183	1.26374228	0.296039302	4.268832795	1.96e-05	0.000186	EARLY	CG31674	uncharacterized protein	CG31674
FBgn0035977	73.85107871	1.879759904	0.440970792	4.262776446	2.02e-05	0.00019	EARLY	PGRP-LF	Peptidoglycan recognition protein LF	CG4437
FBgn0027527	146.9672599	5.287251017	1.241134546	4.260014383	2.04e-05	0.000192	EARLY	Osi6	Osiris 6	CG1151
FBgn0036875	76.99446147	1.887608901	0.443128355	4.259733958	2.05e-05	0.000192	EARLY	CG9449	uncharacterized protein	CG9449
FBgn0034605	28.48208557	4.830200676	1.134341411	4.258154228	2.06e-05	0.000194	EARLY	Ugt49C1	UDP-glycosyltransferase family 49 member C1	CG15661
FBgn0267967	602.0148933	0.563937623	0.132466562	4.257207378	2.07e-05	0.000194	EARLY	corolla	corolla	CG8316
FBgn0031805	688.5244901	1.284557725	0.301966527	4.253973896	2.1e-05	0.000197	EARLY	Nepl4	Neprilysin-like 4	CG9505
FBgn0033590	8.309945729	5.123780654	1.206308509	4.247487781	2.16e-05	0.000202	EARLY	CG13217	uncharacterized protein	CG13217
FBgn0287695	166.7045171	0.933534247	0.219934819	4.244595054	2.19e-05	0.000205	EARLY	NA	NA	NA
FBgn0033320	371.621527	1.693308775	0.399074821	4.243085976	2.2e-05	0.000206	EARLY	CG8586	uncharacterized protein	CG8586
FBgn0266064	4434.935304	0.785028438	0.185040421	4.242470027	2.21e-05	0.000206	EARLY	GlyS	Glycogen synthase	CG6904
FBgn0039073	790.4007226	1.814044521	0.427798659	4.240416568	2.23e-05	0.000208	EARLY	CG4408	uncharacterized protein	CG4408
FBgn0266304	151.429529	1.166493246	0.27518952	4.238872348	2.25e-05	0.000209	EARLY	asRNA:CR44969	antisense RNA:CR44969	CR44969
FBgn0039223	273.2280585	0.896762592	0.211868533	4.232636993	2.31e-05	0.000215	EARLY	CG5805	uncharacterized protein	CG5805
FBgn0266719	634.4025976	1.021595757	0.241492989	4.230332992	2.33e-05	0.000217	EARLY	stac	staccato	CG34349
FBgn0036817	5.814089452	6.008112054	1.420357826	4.229998909	2.34e-05	0.000217	EARLY	CG6865	uncharacterized protein	CG6865
FBgn0263256	44.34114444	1.408763356	0.333783073	4.220595566	2.44e-05	0.000225	EARLY	CG43394	uncharacterized protein	CG43394
FBgn0031645	2085.190719	0.759198895	0.180022236	4.21725067	2.47e-05	0.000229	EARLY	CG3036	uncharacterized protein	CG3036
FBgn0032167	919.2554822	0.733749043	0.17414512	4.213434436	2.52e-05	0.000232	EARLY	CG5853	uncharacterized protein	CG5853
FBgn0029091	78.06198283	1.888238367	0.448372765	4.211313699	2.54e-05	0.000234	EARLY	Chs2	Chitin synthase 2	CG7464
FBgn0085440	113.2197501	1.36646494	0.3245897	4.209822244	2.56e-05	0.000236	EARLY	Lgr4	Leucine-rich repeat-containing G protein-coupled receptor 4	CG34411
FBgn0085307	27.58576571	4.620850183	1.098197037	4.207669503	2.58e-05	0.000238	EARLY	CG34278	uncharacterized protein	CG34278
FBgn0033392	232.243504	0.791831584	0.188366498	4.203675246	2.63e-05	0.000242	EARLY	CG8027	uncharacterized protein	CG8027
FBgn0036702	3129.384392	0.798246211	0.189912224	4.20323766	2.63e-05	0.000242	EARLY	CG6512	uncharacterized protein	CG6512
FBgn0262588	46.10758928	2.747060186	0.653549252	4.203294822	2.63e-05	0.000242	EARLY	CG43125	uncharacterized protein	CG43125
FBgn0261286	2429.674291	0.414284266	0.098589275	4.202123064	2.64e-05	0.000243	EARLY	Mat89Ba	Maternal transcript 89Ba	CG12785
FBgn0036152	189.492814	0.938005489	0.223239062	4.201798193	2.65e-05	0.000243	EARLY	CG6175	uncharacterized protein	CG6175
FBgn0039441	151.1669071	9.069801171	2.163056554	4.193048561	2.75e-05	0.000252	EARLY	TwdlN	TweedleN	CG5476
FBgn0024150	38.13253483	1.708658031	0.407646898	4.191514866	2.77e-05	0.000253	EARLY	Ac78C	Adenylyl cyclase 78C	CG10564
FBgn0043806	47.31418538	2.597223785	0.619665491	4.19133197	2.77e-05	0.000253	EARLY	CG32032	uncharacterized protein	CG32032
FBgn0029939	120.1223476	1.170538973	0.279405706	4.189388215	2.8e-05	0.000255	EARLY	CG9650	uncharacterized protein	CG9650
FBgn0085285	19.14149339	2.387342997	0.571161161	4.179806258	2.92e-05	0.000266	EARLY	CG34256	uncharacterized protein	CG34256
FBgn0030692	2239.723491	0.494606779	0.118373441	4.178359391	2.94e-05	0.000267	EARLY	mRpS30	mitochondrial ribosomal protein S30	CG8470
FBgn0004516	9.13362699	4.227303237	1.013279021	4.171904431	3.02e-05	0.000274	EARLY	Gad1	Glutamic acid decarboxylase 1	CG14994
FBgn0037129	7.01981844	5.816601432	1.394549832	4.170952731	3.03e-05	0.000275	EARLY	CG14565	uncharacterized protein	CG14565
FBgn0010358	150.5353178	3.343735755	0.802086384	4.168797555	3.06e-05	0.000278	EARLY	deltaTry	deltaTrypsin	CG12351
FBgn0038652	122.8995596	1.803533556	0.432985475	4.165344243	3.11e-05	0.000281	EARLY	CG7720	uncharacterized protein	CG7720
FBgn0052570	11.47677171	4.703207603	1.129944806	4.162333926	3.15e-05	0.000284	EARLY	TwdlY	TweedleY	CG32570
FBgn0261380	1009.971308	0.397215471	0.095427312	4.162492511	3.15e-05	0.000284	EARLY	mRpL37	mitochondrial ribosomal protein L37	CG42632
FBgn0011555	7.161507881	4.654093596	1.11838675	4.161434851	3.16e-05	0.000285	EARLY	thetaTry	thetaTrypsin	CG12385
FBgn0023537	5388.366965	0.582294345	0.139943376	4.160928235	3.17e-05	0.000286	EARLY	CG17896	uncharacterized protein	CG17896
FBgn0040823	60.08514806	1.589414543	0.382556193	4.154721773	3.26e-05	0.000293	EARLY	dpr6	defective proboscis extension response 6	CG14162
FBgn0031100	10.16805535	2.461849112	0.592588771	4.154397166	3.26e-05	0.000293	EARLY	CG1504	uncharacterized protein	CG1504
FBgn0052695	98.8929522	3.045702636	0.733400359	4.152851303	3.28e-05	0.000295	EARLY	CG32695	uncharacterized protein	CG32695
FBgn0266491	13.76513154	4.310407402	1.038759683	4.149571333	3.33e-05	0.000299	EARLY	SclA	Sarcolamban A	CG45090
FBgn0030544	6.678188638	3.981622635	0.961034387	4.143059486	3.43e-05	0.000307	EARLY	CG13403	uncharacterized protein	CG13403
FBgn0086906	659.0027383	1.091694695	0.263626284	4.141069242	3.46e-05	0.00031	EARLY	sls	sallimus	CG1915
FBgn0027929	66.54033893	2.463990386	0.595604092	4.136960136	3.52e-05	0.000315	EARLY	NimB1	Nimrod B1	CG33119
FBgn0038460	38.32557776	1.352164426	0.326846407	4.137002571	3.52e-05	0.000315	EARLY	CG18622	uncharacterized protein	CG18622
FBgn0037912	6523.875521	0.874576638	0.211798806	4.129280299	3.64e-05	0.000325	EARLY	sea	scheggia	CG6782
FBgn0034219	938.9481624	0.592951821	0.14371972	4.125751297	3.7e-05	0.000329	EARLY	mthl4	methuselah-like 4	CG6536
FBgn0260964	8.095381851	2.998674858	0.727177821	4.12371606	3.73e-05	0.000331	EARLY	Vmat	Vesicular monoamine transporter	CG33528
FBgn0000536	883.3958189	0.548305152	0.13320558	4.11623261	3.85e-05	0.000341	EARLY	eas	easily shocked	CG3525
FBgn0264832	49.19966569	3.995938617	0.971074085	4.114967825	3.87e-05	0.000343	EARLY	CG44040	uncharacterized protein	CG44040
FBgn0266276	7.659258286	5.595161733	1.360068593	4.11388202	3.89e-05	0.000344	EARLY	asRNA:CR44961	antisense RNA:CR44961	CR44961
FBgn0034075	523.2838025	0.812789823	0.197684049	4.111559973	3.93e-05	0.000348	EARLY	Asph	Aspartyl beta-hydroxylase	CG8421
FBgn0050090	382.2093424	2.273280929	0.553684343	4.105734537	4.03e-05	0.000355	EARLY	CG30090	uncharacterized protein	CG30090
FBgn0037533	4931.860891	0.664171659	0.16187019	4.10311286	4.08e-05	0.000359	EARLY	CD98hc	CD98 heavy chain	CG2791
FBgn0263241	441.9236857	0.676358016	0.164853348	4.102786045	4.08e-05	0.00036	EARLY	Mocs1	Molybdenum cofactor synthesis 1	CG33048
FBgn0052425	5068.064413	0.712414961	0.173672901	4.10205022	4.1e-05	0.00036	EARLY	CG32425	uncharacterized protein	CG32425
FBgn0266321	29.04584804	2.22350368	0.542330146	4.099907952	4.13e-05	0.000363	EARLY	lncRNA:CR44986	long non-coding RNA:CR44986	CR44986
FBgn0029161	2174.307042	1.013624786	0.247624347	4.093397107	4.25e-05	0.000373	EARLY	slmo	slowmo	CG9131
FBgn0029866	124.5144413	2.017219373	0.494027668	4.083211334	4.44e-05	0.000389	EARLY	CG3842	uncharacterized protein	CG3842
FBgn0039439	34.11747271	9.057076695	2.220826051	4.078246782	4.54e-05	0.000397	EARLY	TwdlK	TweedleK	CG6460
FBgn0035557	13.75795628	3.067910106	0.752432706	4.077321574	4.56e-05	0.000398	EARLY	CG11353	uncharacterized protein	CG11353
FBgn0034420	638.7844607	0.803893095	0.197193798	4.076665208	4.57e-05	0.000399	EARLY	CG10737	uncharacterized protein	CG10737
FBgn0036428	438.2538709	1.567906876	0.384599171	4.076729732	4.57e-05	0.000399	EARLY	Gbs-70E	Glycogen binding subunit 70E	CG9238
FBgn0033983	18.05068758	1.884744037	0.462409633	4.075918629	4.58e-05	4e-04	EARLY	ADPS	Alkyldihydroxyacetonephosphate synthase	CG10253
FBgn0040383	455.2419794	1.760391923	0.432354444	4.071640636	4.67e-05	0.000406	EARLY	CG5254	uncharacterized protein	CG5254
FBgn0010651	442.7696921	0.921719856	0.226415176	4.070927895	4.68e-05	0.000407	EARLY	MFS14	Major Facilitator Superfamily Transporter 14	CG15095
FBgn0038260	22.16419215	1.875126863	0.461870105	4.059857616	4.91e-05	0.000425	EARLY	CG14855	uncharacterized protein	CG14855
FBgn0032297	515.6508966	0.623913306	0.153744923	4.058106714	4.95e-05	0.000428	EARLY	CG17124	uncharacterized protein	CG17124
FBgn0265168	26.5780592	1.864978297	0.459588649	4.05792941	4.95e-05	0.000428	EARLY	asRNA:CR44237	antisense RNA:CR44237	CR44237
FBgn0033564	478.4346661	0.550340292	0.135731442	4.054626436	5.02e-05	0.000434	EARLY	Pex6	Peroxin 6	CG11919
FBgn0028940	138.4110552	1.768297213	0.436293436	4.052999805	5.06e-05	0.000437	EARLY	Cyp28a5	Cyp28a5	CG8864
FBgn0034499	7.304438891	6.838679851	1.689029723	4.048880702	5.15e-05	0.000444	EARLY	Cpr56F	Cuticular protein 56F	CG9036
FBgn0035612	87.16669396	2.966331252	0.732931375	4.047215539	5.18e-05	0.000446	EARLY	frm	farmer	CG10625
FBgn0000535	42.87959582	2.090286487	0.517384584	4.040101985	5.34e-05	0.000459	EARLY	eag	ether a go-go	CG10952
FBgn0039929	1092.736426	0.575590199	0.142757974	4.031930274	5.53e-05	0.000473	EARLY	CG11076	uncharacterized protein	CG11076
FBgn0033234	149.3067259	1.418251417	0.351859032	4.030737563	5.56e-05	0.000475	EARLY	MFS12	Major Facilitator Superfamily Transporter 12	CG8791
FBgn0037816	164.763928	1.060693292	0.263670276	4.022801913	5.75e-05	0.000491	EARLY	CG6345	uncharacterized protein	CG6345
FBgn0035636	32.78239637	2.132406152	0.530148709	4.02227925	5.76e-05	0.000491	EARLY	Cralbp	Cellular retinaldehyde binding protein	CG10546
FBgn0015032	5.390221046	4.854468225	1.207136175	4.021475229	5.78e-05	0.000493	EARLY	Cyp4c3	Cytochrome P450-4c3	CG1438
FBgn0029645	10.6062362	4.281339503	1.065783721	4.017080968	5.89e-05	0.000501	EARLY	CG14422	uncharacterized protein	CG14422
FBgn0038680	16.06525591	3.652280784	0.909445111	4.015944161	5.92e-05	0.000503	EARLY	Cyp12a5	Cyp12a5	CG11821
FBgn0036837	1710.674786	0.990248509	0.246615145	4.015359678	5.94e-05	0.000504	EARLY	CG18135	uncharacterized protein	CG18135
FBgn0011211	27943.36997	0.930766944	0.231896677	4.013714017	5.98e-05	0.000507	EARLY	blw	bellwether	CG3612
FBgn0028864	320.958699	2.07453008	0.516895041	4.013445505	5.98e-05	0.000507	EARLY	CG18477	uncharacterized protein	CG18477
FBgn0051780	320.958699	2.07453008	0.516895041	4.013445505	5.98e-05	0.000507	EARLY	CG31780	uncharacterized protein	CG31780
FBgn0030056	2836.230587	0.435729807	0.108665298	4.009834	6.08e-05	0.000514	EARLY	CAH3	Carbonic anhydrase 3	CG11284
FBgn0033589	17.65635049	3.048551244	0.760662995	4.007755424	6.13e-05	0.000518	EARLY	CG13227	uncharacterized protein	CG13227
FBgn0037779	1038.554966	1.70081606	0.424492215	4.006707306	6.16e-05	0.00052	EARLY	CG12811	uncharacterized protein	CG12811
FBgn0003023	757.7923593	0.700855827	0.175082099	4.003012486	6.25e-05	0.000528	EARLY	otu	ovarian tumor	CG12743
FBgn0259977	35.5121483	1.77673997	0.443983654	4.001813926	6.29e-05	0.00053	EARLY	Tdc1	Tyrosine decarboxylase 1	CG30445
FBgn0032706	80.49621009	3.380283375	0.844995792	4.000355277	6.32e-05	0.000533	EARLY	Irk3	Inwardly rectifying potassium channel 3	CG10369
FBgn0034117	690.2066481	1.336558801	0.334342434	3.997574538	6.4e-05	0.000538	EARLY	CG7997	uncharacterized protein	CG7997
FBgn0051439	33.352265	4.163267708	1.041558396	3.997152465	6.41e-05	0.000539	EARLY	Muc96D	Mucin 96D	CG31439
FBgn0085474	72.28703283	1.672003839	0.418488792	3.995337199	6.46e-05	0.000543	EARLY	CG34445	uncharacterized protein	CG34445
FBgn0036759	132.9984046	2.131053935	0.533538616	3.994188741	6.49e-05	0.000545	EARLY	CG5577	uncharacterized protein	CG5577
FBgn0010551	5677.351939	0.402371783	0.100748525	3.993823085	6.5e-05	0.000545	EARLY	Phb2	Prohibitin 2	CG15081
FBgn0038250	328.8199923	1.732871907	0.43389671	3.993742903	6.5e-05	0.000545	EARLY	CG3505	uncharacterized protein	CG3505
FBgn0259927	288.5109378	0.978710524	0.245700386	3.983349566	6.8e-05	0.000568	EARLY	CG42450	uncharacterized protein	CG42450
FBgn0034229	21.85445754	3.355985231	0.842721419	3.982318657	6.82e-05	0.00057	EARLY	CG4847	uncharacterized protein	CG4847
FBgn0038597	1497.157615	0.51592621	0.12966269	3.978987396	6.92e-05	0.000577	EARLY	CG8064	uncharacterized protein	CG8064
FBgn0243511	1567.890801	0.43278238	0.108780965	3.978475286	6.94e-05	0.000578	EARLY	psidin	phagocyte signaling impaired	CG4845
FBgn0050187	586.5193975	1.345830828	0.338620426	3.974452581	7.05e-05	0.000587	EARLY	CG30187	uncharacterized protein	CG30187
FBgn0287603	94.94722741	1.129458022	0.28454819	3.969303135	7.21e-05	0.000599	EARLY	NA	NA	NA
FBgn0016031	639.6971195	1.011550323	0.254907176	3.968308542	7.24e-05	0.000601	EARLY	lama	lamina ancestor	CG10645
FBgn0026761	1886.124449	0.605325137	0.152544662	3.968183031	7.24e-05	0.000601	EARLY	Trap1	Trap1	CG3152
FBgn0267667	19.12852457	2.901530134	0.731651312	3.965728055	7.32e-05	0.000607	EARLY	lncRNA:CR46005	long non-coding RNA:CR46005	CR46005
FBgn0026252	18788.83142	0.354920523	0.089597037	3.961297548	7.45e-05	0.000617	EARLY	msk	moleskin	CG7935
FBgn0035112	10.18854655	5.116211474	1.291534551	3.961343094	7.45e-05	0.000617	EARLY	CG13877	uncharacterized protein	CG13877
FBgn0003071	2286.795115	0.490625928	0.123916023	3.959342111	7.52e-05	0.000622	EARLY	Pfk	Phosphofructokinase	CG4001
FBgn0031908	130.9780555	2.123277197	0.536966578	3.954207366	7.68e-05	0.000634	EARLY	CG5177	uncharacterized protein	CG5177
FBgn0017566	7484.900655	0.885676072	0.22402926	3.953394619	7.71e-05	0.000635	EARLY	ND-75	NADH dehydrogenase (ubiquinone) 75 kDa subunit	CG2286
FBgn0005659	99.52301605	1.853435618	0.46914893	3.950633792	7.79e-05	0.000642	EARLY	Ets98B	Ets at 98B	CG5583
FBgn0033844	2055.444557	0.55555335	0.140621442	3.950701566	7.79e-05	0.000642	EARLY	bbc	bb in a boxcar	CG6016
FBgn0046875	19.05360753	4.069542741	1.030126272	3.950528058	7.8e-05	0.000642	EARLY	Obp83g	Odorant-binding protein 83g	CG31558
FBgn0033448	71.95590678	2.192402475	0.555133304	3.949326149	7.84e-05	0.000645	EARLY	hebe	hebe	CG1623
FBgn0040060	56.04813525	4.356049913	1.103367793	3.94795819	7.88e-05	0.000648	EARLY	yip7	yippee interacting protein 7	CG6457
FBgn0031692	17.87997168	3.185919041	0.80711094	3.947312424	7.9e-05	0.000649	EARLY	TpnC25D	Troponin C at 25D	CG6514
FBgn0050195	135.9552992	1.114881401	0.282454225	3.947122407	7.91e-05	0.000649	EARLY	CG30195	uncharacterized protein	CG30195
FBgn0052645	25.90335938	2.785317316	0.705643891	3.947199642	7.91e-05	0.000649	EARLY	CG32645	uncharacterized protein	CG32645
FBgn0043841	1470.053139	1.007312789	0.25555859	3.941611935	8.09e-05	0.000663	EARLY	vir-1	virus-induced RNA 1	CG31764
FBgn0004430	32.42907193	4.510555157	1.146435125	3.934418145	8.34e-05	0.000681	EARLY	LysS	Lysozyme S	CG1165
FBgn0036187	702.7106825	0.618085723	0.157090881	3.934574167	8.33e-05	0.000681	EARLY	RIOK1	RIO kinase 1	CG11660
FBgn0032436	13.80110089	4.243276978	1.07930073	3.931505706	8.44e-05	0.000689	EARLY	CG5418	uncharacterized protein	CG5418
FBgn0287463	35.24720811	1.481620763	0.376919525	3.930867635	8.46e-05	0.000691	EARLY	NA	NA	NA
FBgn0015576	62.68498115	2.450263956	0.62347957	3.929982753	8.5e-05	0.000693	EARLY	alpha-Est8	alpha-Esterase-8	CG1121
FBgn0000490	279.2408749	1.246851088	0.317418936	3.928092955	8.56e-05	0.00069758	EARLY	dpp	decapentaplegic	CG9885
FBgn0036272	2248.368425	0.522401844	0.133032846	3.926863617	8.61e-05	7e-04	EARLY	Sms	Spermine synthase	CG4300
FBgn0039805	10.29161917	5.617851278	1.431340742	3.924887424	8.68e-05	0.000705	EARLY	Cpr100A	Cuticular protein 100A	CG12045
FBgn0031069	1626.910165	0.488254724	0.124548655	3.920192665	8.85e-05	0.000718	EARLY	Pmp70	Peroxisomal Membrane Protein 70 kDa	CG12703
FBgn0029608	226.8438828	0.861455111	0.219923808	3.91706164	8.96e-05	0.000726	EARLY	CG3091	uncharacterized protein	CG3091
FBgn0261262	30.39644686	1.498203891	0.382485673	3.917019631	8.97e-05	0.000726	EARLY	CG42613	uncharacterized protein	CG42613
FBgn0036975	938.9703507	0.634029513	0.161920139	3.915692751	9.01e-05	0.00073	EARLY	CG5618	uncharacterized protein	CG5618
FBgn0287209	106.5021777	2.06203246	0.526607021	3.915694966	9.01e-05	0.00073	EARLY	NA	NA	NA
FBgn0039494	144.7047135	1.673711762	0.427840634	3.911998131	9.15e-05	0.00074	EARLY	grass	Gram-positive Specific Serine protease	CG5896
FBgn0016715	327.9728063	1.686682481	0.431298213	3.910710574	9.2e-05	0.000744	EARLY	Reg-2	Rhythmically expressed gene 2	CG3200
FBgn0010295	129.0587537	5.321475509	1.361471403	3.908620848	9.28e-05	0.000748	EARLY	ng3	new glue 3	CG10788
FBgn0030672	8300.688847	0.523875012	0.134038325	3.908397175	9.29e-05	0.000748	EARLY	CG9281	uncharacterized protein	CG9281
FBgn0035281	8.984760588	5.445617404	1.395029992	3.903584465	9.48e-05	0.000762	EARLY	Cpr62Bc	Cuticular protein 62Bc	CG1919
FBgn0034736	203.6571383	1.354650835	0.347095772	3.902815716	9.51e-05	0.000763	EARLY	gas	gasoline	CG6018
FBgn0051183	14.58154352	3.017079364	0.773169987	3.902219969	9.53e-05	0.000765	EARLY	CG31183	uncharacterized protein	CG31183
FBgn0024980	121.7419812	1.362541782	0.349197387	3.901924338	9.54e-05	0.000765	EARLY	Syx4	Syntaxin 4	CG2715
FBgn0001125	4331.280062	1.329406764	0.341091956	3.897502541	9.72e-05	0.000777	EARLY	Got2	Glutamate oxaloacetate transaminase 2	CG4233
FBgn0025866	1994.480718	0.597699702	0.153359563	3.897374845	9.72e-05	0.000777	EARLY	CalpB	Calpain-B	CG8107
FBgn0052198	162.5616712	6.033300844	1.548797334	3.895474709	9.8e-05	0.000783	EARLY	CG32198	uncharacterized protein	CG32198
FBgn0032051	1474.253686	0.432828742	0.111154052	3.893953774	9.86e-05	0.000787	EARLY	CG13097	uncharacterized protein	CG13097
FBgn0032699	734.2933521	0.779655164	0.200280157	3.892822817	9.91e-05	0.00079	EARLY	CG10383	uncharacterized protein	CG10383
FBgn0033494	107.7660234	1.068426307	0.274566279	3.891323835	9.97e-05	0.000794	EARLY	KCNQ	KCNQ potassium channel	CG33135
FBgn0034741	135.1538405	2.648652889	0.680759939	3.890729667	9.99e-05	0.000795	EARLY	CG4269	uncharacterized protein	CG4269
FBgn0032283	27.98556823	3.147177956	0.809583733	3.887402659	0.000101	0.000806	EARLY	CG7296	uncharacterized protein	CG7296
FBgn0036030	3325.01635	0.472323956	0.121514759	3.886967806	0.000102	0.000807	EARLY	CG6767	uncharacterized protein	CG6767
FBgn0035511	4.907414452	5.748539544	1.479261917	3.88608635	0.000102	0.000808	EARLY	Cpr64Ab	Cuticular protein 64Ab	CG15007
FBgn0040319	763.1716483	1.017693248	0.261873745	3.886198089	0.000102	0.000808	EARLY	Gclc	Glutamate-cysteine ligase catalytic subunit	CG2259
FBgn0052248	5.656345153	5.958341406	1.535315587	3.880857758	0.000104	0.000825	EARLY	CG32248	uncharacterized protein	CG32248
FBgn0010786	1418.868464	0.587372549	0.151359525	3.880644775	0.000104	0.000825	EARLY	l(3)02640	lethal (3) 02640	CG9165
FBgn0034110	868.4148976	0.454128928	0.117056943	3.879555671	0.000105	0.000829	EARLY	Atg9	Autophagy-related 9	CG3615
FBgn0037123	74.70529873	2.266708033	0.584824166	3.875879565	0.000106	0.000839	EARLY	CG14569	uncharacterized protein	CG14569
FBgn0266489	654.2234607	1.05689792	0.272980343	3.871699722	0.000108	0.000852	EARLY	CG45088	uncharacterized protein	CG45088
FBgn0034602	25.57423693	2.174472496	0.561844014	3.870242348	0.000109	0.000856	EARLY	Lapsyn	Leucine-rich repeat activity-regulated protein at synapses	CG15658
FBgn0034606	27.32696587	1.748712183	0.451841647	3.870188135	0.000109	0.000856	EARLY	ASPP	Ankyrin-repeat, SH3-domain, and Proline-rich-region containing Protein	CG18375
FBgn0037548	449.8280257	0.636574902	0.164505603	3.869624428	0.000109	0.000857	EARLY	CG7900	uncharacterized protein	CG7900
FBgn0039816	5.879233811	4.284990739	1.107446623	3.869252611	0.000109	0.000858	EARLY	CG11317	uncharacterized protein	CG11317
FBgn0036760	261.9224097	1.197108604	0.309437544	3.868659852	0.000109	0.00086	EARLY	CG5567	uncharacterized protein	CG5567
FBgn0003356	114.4980969	3.181787183	0.822653319	3.867713301	0.00011	0.000862	EARLY	Jon99Cii	Jonah 99Cii	CG31034
FBgn0265613	103.7649754	1.229783417	0.318201977	3.864788735	0.000111	0.000872	EARLY	asRNA:CR44431	antisense RNA:CR44431	CR44431
FBgn0037973	450.7397889	0.873088061	0.22594125	3.864226043	0.000111	0.000873	EARLY	CG18547	uncharacterized protein	CG18547
FBgn0038213	8.393426254	3.384102874	0.876913089	3.859108637	0.000114	0.00089	EARLY	CG9624	uncharacterized protein	CG9624
FBgn0000044	3797.752305	3.035811388	0.787194128	3.856496486	0.000115	0.000899	EARLY	Act57B	Actin 57B	CG10067
FBgn0037416	25.5537506	8.640152253	2.243620746	3.850986076	0.000118	0.000919	EARLY	Osi9	Osiris 9	CG15592
FBgn0034989	2602.116173	0.417345991	0.108395291	3.850222528	0.000118	0.000921	EARLY	CG3356	uncharacterized protein	CG3356
FBgn0266354	83.0814416	0.98967951	0.257367807	3.845389677	0.00012	0.000937	EARLY	CG45002	uncharacterized protein	CG45002
FBgn0054043	17.93324289	4.949541905	1.287252386	3.845043878	0.000121	0.000938	EARLY	CG34043	uncharacterized protein	CG34043
FBgn0040843	4.847096199	6.242596694	1.625067676	3.841437981	0.000122	0.000949	EARLY	CG15213	uncharacterized protein	CG15213
FBgn0283500	2318.719465	0.410520039	0.107110603	3.832674137	0.000127	0.00098	EARLY	Sac1	Sac1 phosphatase	CG9128
FBgn0029895	557.2057844	1.090936572	0.285426543	3.82212726	0.000132	0.001020062	EARLY	CG14441	uncharacterized protein	CG14441
FBgn0061356	226.8912975	1.631024412	0.426763043	3.821850177	0.000132	0.001020557	EARLY	CG18003	uncharacterized protein	CG18003
FBgn0032945	13.79951073	2.641993681	0.691378838	3.821340106	0.000133	0.001022018	EARLY	CG8665	uncharacterized protein	CG8665
FBgn0031836	783.9487425	0.627305618	0.164235482	3.819549898	0.000134	0.001028807	EARLY	CG11050	uncharacterized protein	CG11050
FBgn0040717	22.79347257	3.912682596	1.025087546	3.816925308	0.000135	0.001038483	EARLY	Nplp4	Neuropeptide-like precursor 4	CG15361
FBgn0037128	9.711039728	3.967549839	1.039833005	3.815564442	0.000136	0.001042345	EARLY	CG14572	uncharacterized protein	CG14572
FBgn0267617	9.399765456	2.567561889	0.672922664	3.815537842	0.000136	0.001042345	EARLY	asRNA:CR45955	antisense RNA:CR45955	CR45955
FBgn0003086	17.26761408	3.673927734	0.963104738	3.81467102	0.000136	0.001044682	EARLY	Pig1	Pre-intermoult gene 1	CG10790
FBgn0024556	3415.840883	0.838062206	0.219687634	3.814790071	0.000136	0.001044682	EARLY	mEFTu1	mitochondrial translation elongation factor Tu 1	CG6050
FBgn0052677	503.9997194	0.762917607	0.200181663	3.811126325	0.000138	0.001059106	EARLY	X11Lbeta	X11Lbeta	CG32677
FBgn0003231	3749.851529	0.38852732	0.101967618	3.810301042	0.000139	0.001061301	EARLY	ref(2)P	refractory to sigma P	CG10360
FBgn0034538	130.828647	1.817637836	0.477156565	3.809311174	0.000139	0.001064884	EARLY	CG16799	uncharacterized protein	CG16799
FBgn0029639	8.14243089	5.093816831	1.337457599	3.808581921	0.00014	0.001066677	EARLY	CG14419	uncharacterized protein	CG14419
FBgn0000557	50.37465497	1.459765325	0.383627628	3.805162136	0.000142	0.001079475	EARLY	eEF1alpha2	eukaryotic translation elongation factor 1 alpha 2	CG1873
FBgn0004509	877.0526908	0.531168672	0.139612951	3.804580217	0.000142	0.001081333	EARLY	Fur1	Furin 1	CG10772
FBgn0037090	57.04245495	1.78182197	0.46854339	3.802896398	0.000143	0.001088026	EARLY	Est-Q	Esterase Q	CG7529
FBgn0038144	46.77847922	1.179058795	0.310181296	3.801192433	0.000144	0.001094846	EARLY	CG8870	uncharacterized protein	CG8870
FBgn0031811	7.123957983	4.172988243	1.099192156	3.796413775	0.000147	0.001114753	EARLY	CG13982	uncharacterized protein	CG13982
FBgn0052269	17.78659214	3.091286276	0.814487628	3.795375361	0.000147	0.001118022	EARLY	CG32269	uncharacterized protein	CG32269
FBgn0033538	3102.085738	0.475984381	0.125450896	3.794188767	0.000148	0.001122676	EARLY	CG11883	uncharacterized protein	CG11883
FBgn0036382	18.41122498	2.34858342	0.619427825	3.791536841	0.00015	0.00113331	EARLY	CG13737	uncharacterized protein	CG13737
FBgn0003308	205.5803033	1.496930606	0.394957526	3.790105284	0.000151	0.001138168	EARLY	ry	rosy	CG7642
FBgn0032946	26.36896131	2.551687423	0.673267097	3.790007609	0.000151	0.001138168	EARLY	nrv3	nervana 3	CG8663
FBgn0034755	14.95638472	3.027811299	0.799411963	3.787548147	0.000152	0.001148052	EARLY	CG3746	uncharacterized protein	CG3746
FBgn0263200	1024.179945	1.264908624	0.334055448	3.786522958	0.000153	0.001151911	EARLY	Galt	Galactose-1-phosphate uridylyltransferase	CG9232
FBgn0032166	933.5997305	0.698528113	0.184493004	3.786203794	0.000153	0.001152117	EARLY	CG4619	uncharacterized protein	CG4619
FBgn0033052	2846.658549	0.61464707	0.162418186	3.784348818	0.000154	0.001159296	EARLY	SCAP	SREBP cleavage activating protein	CG33131
FBgn0035064	601.7821528	0.4460543	0.117967518	3.781162033	0.000156	0.001172784	EARLY	TyrRS-m	Tyrosyl-tRNA synthetase, mitochondrial	CG16912
FBgn0085352	76.87552348	1.12440291	0.297452622	3.78010757	0.000157	0.001177022	EARLY	CG34323	uncharacterized protein	CG34323
FBgn0030518	752.6555955	0.765642095	0.202658033	3.778000227	0.000158	0.001186285	EARLY	CG11134	uncharacterized protein	CG11134
FBgn0020642	6.225299323	5.012761086	1.327531988	3.776000225	0.000159	0.001193619	EARLY	Lcp65Ac	Lcp65Ac	CG6956
FBgn0038961	939.5529999	0.572653777	0.151711621	3.774620374	0.00016	0.0011995	EARLY	CG13850	uncharacterized protein	CG13850
FBgn0259991	314.8223173	0.641688337	0.170123946	3.771887211	0.000162	0.001211967	EARLY	CG42488	uncharacterized protein	CG42488
FBgn0029158	230.2716888	0.913905848	0.242373066	3.77065762	0.000163	0.001216447	EARLY	Las	Lipoic acid synthase	CG5231
FBgn0031619	24.70353719	5.107555614	1.355508652	3.767999271	0.000165	0.00122871	EARLY	CG3355	uncharacterized protein	CG3355
FBgn0032079	199.5067272	0.6804422	0.180609038	3.767486995	0.000165	0.001230472	EARLY	CG31886	uncharacterized protein	CG31886
FBgn0085447	8.693972993	3.859940016	1.024853088	3.766334963	0.000166	0.001235397	EARLY	sif	still life	CG34418
FBgn0036806	449.0346929	1.559603735	0.414145126	3.765838685	0.000166	0.001237089	EARLY	Cyp12c1	Cyp12c1	CG4120
FBgn0001078	1762.890211	0.837572103	0.222466679	3.764932828	0.000167	0.001240816	EARLY	ftz-f1	ftz transcription factor 1	CG4059
FBgn0264863	111.824855	1.481702679	0.393966514	3.760986346	0.000169	0.001259005	EARLY	asRNA:CR44054	antisense RNA:CR44054	CR44054
FBgn0035587	37.18172856	1.410989781	0.375458759	3.758041984	0.000171	0.00127234	EARLY	Gdap1	Gdap1	CG4623
FBgn0025644	7.310088546	3.60355837	0.959195338	3.756855594	0.000172	0.001277598	EARLY	CG14424	uncharacterized protein	CG14424
FBgn0031758	23.03583671	3.060487908	0.816405242	3.74873623	0.000178	0.00131643	EARLY	Ucp4B	Uncoupling protein 4B	CG18340
FBgn0034999	230.9629703	1.344224399	0.358639767	3.748118652	0.000178	0.001318865	EARLY	Fatp3	Fatty acid transport protein 3	CG3394
FBgn0004581	1359.664597	0.525364658	0.140316788	3.744132584	0.000181	0.001338336	EARLY	bgcn	benign gonial cell neoplasm	CG30170
FBgn0036686	2492.881408	0.445372575	0.118951057	3.744166602	0.000181	0.001338336	EARLY	CG7728	uncharacterized protein	CG7728
FBgn0040092	7.817893957	3.531579134	0.944440533	3.739334569	0.000185	0.001361635	EARLY	lectin-46Cb	lectin-46Cb	CG1652
FBgn0259714	81.2151912	0.847576834	0.226782731	3.737395834	0.000186	0.001371335	EARLY	DIP-epsilon	Dpr-interacting protein epsilon	CG42368
FBgn0051313	214.0172851	1.828167275	0.489189654	3.737133971	0.000186	0.001371925	EARLY	CG31313	uncharacterized protein	CG31313
FBgn0032222	735.296428	0.606242288	0.162398971	3.733042672	0.000189	0.001393561	EARLY	CG5037	uncharacterized protein	CG5037
FBgn0030067	765.548937	0.681886008	0.182698638	3.73229935	0.00018974	0.001396828	EARLY	Rbm13	RNA-binding motif protein 13	CG10648
FBgn0036607	24.68631763	8.590636604	2.303232494	3.729817388	0.000192	0.00140894	EARLY	CG13059	uncharacterized protein	CG13059
FBgn0085475	43.9257183	2.722020381	0.729954708	3.729026408	0.000192	0.001412508	EARLY	CG34446	uncharacterized protein	CG34446
FBgn0014033	171.9749487	1.512718064	0.405939219	3.726464441	0.000194	0.001426068	EARLY	Sr-CI	Scavenger receptor class C, type I	CG4099
FBgn0267704	275.4847362	1.212014015	0.325528718	3.723216865	0.000197	0.001442789	EARLY	lncRNA:flam	flamenco	CR46037
FBgn0029891	2172.745845	0.392662005	0.105529103	3.720888303	0.000199	0.001454391	EARLY	Pink1	PTEN-induced putative kinase 1	CG4523
FBgn0040491	244.5553526	0.551953378	0.1484281	3.718658244	2e-04	0.001466398	EARLY	Buffy	buffy	CG8238
FBgn0027654	109.0589167	0.853488338	0.229662165	3.716277504	0.000202	0.00147938	EARLY	jdp	jdp	CG2239
FBgn0028426	897.5462694	0.392405419	0.10569858	3.712494711	0.000205	0.001499855	EARLY	RNaseZ	Ribonuclease Z	CG3298
FBgn0034709	13912.31195	0.55350319	0.149232169	3.709007217	0.000208	0.001518823	EARLY	Swim	Secreted Wg-interacting molecule	CG3074
FBgn0035410	137.656872	0.880425488	0.237400664	3.708605843	0.000208	0.001520313	EARLY	CG14964	uncharacterized protein	CG14964
FBgn0035039	637.6731495	1.039311257	0.280503921	3.705157681	0.000211	0.001540214	EARLY	Adck	aarF domain containing kinase	CG3608
FBgn0036514	885.4104531	0.503255068	0.135929119	3.702334499	0.000214	0.001554642	EARLY	CG12301	uncharacterized protein	CG12301
FBgn0264343	16.62775066	3.506062772	0.946985007	3.70234243	0.000214	0.001554642	EARLY	CG43799	uncharacterized protein	CG43799
FBgn0031653	25.65979428	3.809168802	1.02920381	3.701083075	0.000215	0.001561388	EARLY	Jon25Biii	Jonah 25Biii	CG8871
FBgn0030321	3105.300707	0.485694608	0.131261315	3.700211366	0.000215	0.001565818	EARLY	CG1703	uncharacterized protein	CG1703
FBgn0032029	451.8660506	0.592538494	0.160150068	3.699895375	0.000216	0.001566825	EARLY	CG17292	uncharacterized protein	CG17292
FBgn0287612	115.0469371	0.969281593	0.261992855	3.699648952	0.000216	0.001567403	EARLY	NA	NA	NA
FBgn0011236	1401.716814	0.697361938	0.188561668	3.698322907	0.000217	0.001574665	EARLY	ken	ken and barbie	CG5575
FBgn0262579	2165.946341	0.79839635	0.215974608	3.696713965	0.000218	0.001583722	EARLY	Ect4	Ectoderm-expressed 4	CG43119
FBgn0086912	896.7470472	0.541098806	0.146393942	3.696183034	0.000219	0.001586083	EARLY	mbm	mushroom body miniature	CG11604
FBgn0037560	20.83772083	1.864992568	0.505309234	3.690794553	0.000224	0.001617153	EARLY	CR18228	pseudo	CR18228
FBgn0035665	89.51830098	2.720047016	0.737985989	3.685770536	0.000228	0.001644465	EARLY	Jon65Aiii	Jonah 65Aiii	CG6483
FBgn0038038	1144.185246	1.779205418	0.483109634	3.682819167	0.000231	0.001662634	EARLY	Sccpdh2	Saccheropin dehydrogenase 2	CG5167
FBgn0036749	162.7186352	1.324196263	0.359663606	3.681763293	0.000232	0.00166854	EARLY	CG7460	uncharacterized protein	CG7460
FBgn0031734	11.91898004	3.942673389	1.071257914	3.680414714	0.000233	0.001675389	EARLY	CG11147	uncharacterized protein	CG11147
FBgn0023527	982.8507041	0.508868142	0.138311254	3.679152108	0.000234	0.001681699	EARLY	CG3071	uncharacterized protein	CG3071
FBgn0084017	42.25186791	3.048043935	0.829271143	3.67556976	0.000237	0.001702434	EARLY	CR41454	pseudo	CR41454
FBgn0039226	96.59947708	1.278441889	0.347996781	3.673717569	0.000239	0.001713809	EARLY	Ude	Uracil-DNA degrading factor	CG18410
FBgn0043364	425.9929292	0.960010485	0.261332651	3.673519104	0.000239	0.001714123	EARLY	cbt	cabut	CG4427
FBgn0000576	89.79965613	1.66468942	0.453577189	3.67013479	0.000242	0.00173458	EARLY	ems	empty spiracles	CG2988
FBgn0039854	399.4071221	0.529936575	0.14439559	3.670032957	0.000243	0.00173458	EARLY	CG1635	uncharacterized protein	CG1635
FBgn0037637	2204.432829	0.589682487	0.16077881	3.667662957	0.000245	0.001749695	EARLY	IscU	Iron-sulfur cluster assembly enzyme	CG9836
FBgn0037718	1267.358632	0.672542253	0.1833924	3.667230764	0.000245	0.001751617	EARLY	P58IPK	P58IPK	CG8286
FBgn0024912	519.5906606	0.618607639	0.16869708	3.666973004	0.000245	0.001752345	EARLY	agt	O-6-alkylguanine-DNA alkyltransferase	CG1303
FBgn0030246	1892.30048	0.406125636	0.110826284	3.664524518	0.000248	0.001767102	EARLY	CG1582	uncharacterized protein	CG1582
FBgn0261436	830.4458073	0.565763088	0.154463709	3.662757355	0.00025	0.001777241	EARLY	DhpD	Dihydropterin deaminase	CG18143
FBgn0003388	60.60578843	2.066542929	0.564341312	3.661867181	0.00025	0.001781819	EARLY	shd	shade	CG13478
FBgn0036142	205.9861624	0.670843636	0.183200697	3.661796305	0.00025	0.001781819	EARLY	CG7616	uncharacterized protein	CG7616
FBgn0051080	95.33457195	10.53941745	2.878369173	3.66159336	0.000251	0.001782181	EARLY	TwdlH	TweedleH	CG31080
FBgn0024182	637.1405946	0.577056673	0.157610182	3.661290576	0.000251	0.001782188	EARLY	waw	waclaw	CG1410
FBgn0035781	12.86569289	4.336670388	1.185036289	3.659525391	0.000253	0.001793453	EARLY	CG8560	uncharacterized protein	CG8560
FBgn0016693	2790.05503	0.86091316	0.235434372	3.65670124	0.000255	0.001812254	EARLY	Past1	Putative Achaete Scute Target 1	CG6148
FBgn0032810	23.22823167	4.015248583	1.098224694	3.656126662	0.000256	0.001815252	EARLY	CG13077	uncharacterized protein	CG13077
FBgn0262983	17.40250052	2.591370713	0.709266245	3.65359374	0.000259	0.001832185	EARLY	CG43291	uncharacterized protein	CG43291
FBgn0036211	5127.361296	0.972864844	0.266523099	3.650208355	0.000262	0.001852585	EARLY	CG5946	uncharacterized protein	CG5946
FBgn0039728	10.85625377	3.128370929	0.857053046	3.650148546	0.000262	0.001852585	EARLY	CG7896	uncharacterized protein	CG7896
FBgn0038376	1775.840585	0.470562328	0.128956463	3.649001515	0.000263	0.001859786	EARLY	Hmt-1	Heavy metal tolerance factor 1	CG4225
FBgn0038037	407.3959815	1.244962024	0.341409083	3.646540428	0.000266	0.001874388	EARLY	Cyp9f2	Cyp9f2	CG11466
FBgn0286778	3478.896386	0.743981034	0.204021686	3.646578198	0.000266	0.001874388	EARLY	CG46385	uncharacterized protein	CG46385
FBgn0052085	74.67660881	0.855643471	0.234848332	3.643387478	0.000269	0.001895294	EARLY	CG32085	uncharacterized protein	CG32085
FBgn0033904	40.2827749	1.579200297	0.433478131	3.643091042	0.000269	0.001896372	EARLY	CG18327	uncharacterized protein	CG18327
FBgn0027521	493.8055767	0.490657892	0.134887699	3.637528803	0.000275	0.001935527	EARLY	CG3679	uncharacterized protein	CG3679
FBgn0032770	38.8558492	2.325163114	0.639352146	3.636748746	0.000276	0.001939135	EARLY	CG13086	uncharacterized protein	CG13086
FBgn0037000	146.4767771	0.606856278	0.167033913	3.633132144	0.00028	0.001964243	EARLY	ZnT77C	Zinc transporter 77C	CG5130
FBgn0033365	37.34949328	1.698326637	0.467677177	3.631407985	0.000282	0.001976266	EARLY	CG8170	uncharacterized protein	CG8170
FBgn0030720	2005.614611	0.557313962	0.153717542	3.62557165	0.000288	0.002019097	EARLY	CG8939	uncharacterized protein	CG8939
FBgn0038204	15.23620633	1.791242711	0.494042121	3.625688245	0.000288	0.002019097	EARLY	CG14357	uncharacterized protein	CG14357
FBgn0031636	186.0066742	0.633997351	0.174876611	3.62539821	0.000289	0.002019281	EARLY	CG12194	uncharacterized protein	CG12194
FBgn0286868	261.4519131	11.8871884	3.279704602	3.624469225	0.00029	0.002024204	EARLY	NA	NA	NA
FBgn0050503	174.0064656	2.643215805	0.729332811	3.624155894	0.00029	0.002025486	EARLY	CG30503	uncharacterized protein	CG30503
FBgn0063923	102.3449018	1.763432001	0.486626284	3.623791105	0.00029	0.002025653	EARLY	Kaz1-ORFB	Kaz1-ORFB	CG1220
FBgn0005660	233.3979464	1.258230614	0.347583367	3.619939084	0.000295	0.002054025	EARLY	Ets21C	Ets at 21C	CG2914
FBgn0051159	363.6864013	0.627994305	0.173601805	3.61744111	0.000298	0.00207155	EARLY	mRRF2	mitochondrial ribosome recycling factor 2	CG31159
FBgn0030403	1084.205723	0.73266336	0.202712877	3.614291165	0.000301	0.002093273	EARLY	CG1824	uncharacterized protein	CG1824
FBgn0039435	4.300556375	5.029607456	1.391943816	3.613369591	0.000302	0.002099522	EARLY	TwdlP	TweedleP	CG14240
FBgn0034856	55.36580578	1.154192378	0.319468687	3.612849789	0.000303	0.002102526	EARLY	yellow-d2	yellow-d2	CG9891
FBgn0050011	2593.111837	0.713023334	0.197584929	3.608692912	0.000308	0.002134043	EARLY	gem	gemini	CG30011
FBgn0085404	6.995522041	6.775292544	1.877943032	3.607826451	0.000309	0.002138722	EARLY	CG34375	uncharacterized protein	CG34375
FBgn0284235	2592.756474	0.713399438	0.197736367	3.60783122	0.000309	0.002138722	EARLY	CG46319	uncharacterized protein	CG46319
FBgn0037890	773.8947576	1.033002486	0.286615027	3.604146286	0.000313	0.002165523	EARLY	CG17734	uncharacterized protein	CG17734
FBgn0033557	1310.971787	0.518167349	0.143899091	3.600907729	0.000317	0.00219017	EARLY	CG12325	uncharacterized protein	CG12325
FBgn0042641	900.6259933	0.503603087	0.139924061	3.59911715	0.000319	0.002204042	EARLY	frc	fringe connection	CG3874
FBgn0032077	208.0950334	0.556031238	0.154528819	3.5982365	0.00032	0.00220899	EARLY	CG9515	uncharacterized protein	CG9515
FBgn0037759	133.1930335	0.633114228	0.175945393	3.598356387	0.00032	0.00220899	EARLY	CG8526	uncharacterized protein	CG8526
FBgn0014877	1041.267365	1.005911856	0.279619343	3.597433015	0.000321	0.002214557	EARLY	Roe1	Roe1	CG6155
FBgn0033741	4137.032563	0.629576382	0.175031781	3.596926112	0.000322	0.002217609	EARLY	CG8545	uncharacterized protein	CG8545
FBgn0052068	463.8960849	1.342817284	0.37368232	3.593472882	0.000326	0.002237006	EARLY	Adi1	Acireductone dioxygenase 1	CG32068
FBgn0038452	132.6438328	0.661011662	0.184024998	3.591966677	0.000328	0.002244877	EARLY	CG14905	uncharacterized protein	CG14905
FBgn0267828	774.6902963	0.439545145	0.122359257	3.592250854	0.000328	0.002244877	EARLY	Fatp1	Fatty acid transport protein 1	CG46149
FBgn0038262	19.46638815	2.610808875	0.727066207	3.590881891	0.00033	0.002252965	EARLY	CG14857	uncharacterized protein	CG14857
FBgn0031428	157.9987868	1.166938695	0.325227244	3.588071772	0.000333	0.002272232	EARLY	CG9886	uncharacterized protein	CG9886
FBgn0039182	2538.737224	0.550786204	0.15368733	3.583810089	0.000339	0.002308344	EARLY	CG5728	uncharacterized protein	CG5728
FBgn0053301	37.09111347	3.729999345	1.041082317	3.582809239	0.00034	0.002315901	EARLY	CG33301	uncharacterized protein	CG33301
FBgn0039064	37.95333036	1.569376648	0.438727952	3.577106593	0.000347	0.002362994	EARLY	CG4467	uncharacterized protein	CG4467
FBgn0039118	129.6845547	1.224758829	0.342695077	3.573902611	0.000352	0.002390766	EARLY	CG10208	uncharacterized protein	CG10208
FBgn0027279	2271.921833	0.541905346	0.151650071	3.573393294	0.000352	0.002394074	EARLY	l(1)G0196	lethal (1) G0196	CG14616
FBgn0051248	124.6441991	1.847625171	0.518047062	3.566519931	0.000362	0.00245634	EARLY	CG31248	uncharacterized protein	CG31248
FBgn0033927	652.5745629	1.362822488	0.382429052	3.563595607	0.000366	0.002481088	EARLY	CR10102	pseudo	CR10102
FBgn0036551	57.76845304	2.507863164	0.703862339	3.563002343	0.000367	0.002485307	EARLY	CG17029	uncharacterized protein	CG17029
FBgn0265356	13.71542672	4.46018133	1.252879763	3.55994363	0.000371	0.002508797	EARLY	tn	thin	CG15105
FBgn0031602	36.07071695	1.802049844	0.506676474	3.556608481	0.000376	0.002538004	EARLY	CG15431	uncharacterized protein	CG15431
FBgn0029975	1873.945398	0.846009831	0.238053166	3.553869264	0.00038	0.002560346	EARLY	spidey	spidey	CG1444
FBgn0263974	3876.933874	0.754529179	0.212376621	3.552788314	0.000381	0.002567956	EARLY	qin	qin	CG43726
FBgn0030492	7.856811672	4.581233949	1.291352258	3.547625305	0.000389	0.002617358	EARLY	CG15754	uncharacterized protein	CG15754
FBgn0034394	11.20317522	3.169451942	0.893791564	3.546075025	0.000391	0.002629869	EARLY	CG15096	uncharacterized protein	CG15096
FBgn0035204	447.3250695	0.719282295	0.203068288	3.542071004	0.000397	0.002664174	EARLY	CG2277	uncharacterized protein	CG2277
FBgn0035006	8.80789939	4.133139682	1.167588793	3.539893246	4e-04	0.00268327	EARLY	CG4563	uncharacterized protein	CG4563
FBgn0051296	9.757452635	3.223346221	0.910546655	3.540012147	4e-04	0.00268327	EARLY	CG31296	uncharacterized protein	CG31296
FBgn0027844	175.4045755	1.724447983	0.487676463	3.536049236	0.000406	0.002715077	EARLY	CAH1	Carbonic anhydrase 1	CG7820
FBgn0011770	1481.521862	1.146030881	0.324158139	3.535406771	0.000407	0.002720181	EARLY	Gip	GIP-like	CG2227
FBgn0283472	2133.958796	0.365146128	0.103365842	3.532560877	0.000412	0.002746586	EARLY	S6k	Ribosomal protein S6 kinase	CG10539
FBgn0032665	32.31938635	1.698462577	0.481195553	3.529672225	0.000416	0.002775212	EARLY	CG15152	uncharacterized protein	CG15152
FBgn0035317	228.3748711	1.002311955	0.284068632	3.528414758	0.000418	0.002786513	EARLY	Oseg2	Outer segment 2	CG13809
FBgn0010424	52.59177181	2.784252437	0.7893269	3.527375588	0.00042	0.002793222	EARLY	TpnC73F	Troponin C at 73F	CG7930
FBgn0033989	513.4860816	0.520513383	0.147596133	3.526605835	0.000421	0.00279981	EARLY	CG7639	uncharacterized protein	CG7639
FBgn0015040	2674.312756	0.934160308	0.264944897	3.525866396	0.000422	0.002806092	EARLY	Cyp9c1	Cytochrome P450-9c1	CG3616
FBgn0051871	9.927652663	3.010586797	0.854124582	3.524763084	0.000424	0.002814703	EARLY	CG31871	uncharacterized protein	CG31871
FBgn0267457	30.39945948	1.748268374	0.496078723	3.524175285	0.000425	0.002819403	EARLY	asRNA:CR45807	antisense RNA:CR45807	CR45807
FBgn0262782	6867.677555	1.33439878	0.379133529	3.519601084	0.000432	0.002863746	EARLY	Mdh1	Malate dehydrogenase 1	CG5362
FBgn0002962	1048.308418	0.747301483	0.212594376	3.515151701	0.00044	0.002908964	EARLY	nos	nanos	CG5637
FBgn0031360	1142.391368	1.181183049	0.336103323	3.51434505	0.000441	0.002914615	EARLY	CG31937	uncharacterized protein	CG31937
FBgn0036870	44.22824236	9.431368313	2.684282669	3.513552586	0.000442	0.002921722	EARLY	CG14095	uncharacterized protein	CG14095
FBgn0039167	99.73602689	1.062744919	0.302999035	3.507420148	0.000452	0.002984993	EARLY	CG17786	uncharacterized protein	CG17786
FBgn0022069	3179.785533	0.769293517	0.219399961	3.506352112	0.000454	0.00299536	EARLY	Nnp-1	Nnp-1	CG12396
FBgn0032472	10.57144933	3.862600186	1.101661605	3.506158486	0.000455	0.002995903	EARLY	CG9928	uncharacterized protein	CG9928
FBgn0004852	545.8849727	0.649714057	0.185656603	3.499547254	0.000466	0.003066165	EARLY	Ac76E	Adenylyl cyclase 76E	CG7978
FBgn0034470	33.28244094	3.213873669	0.919049119	3.496955278	0.000471	0.003092739	EARLY	Obp56d	Odorant-binding protein 56d	CG11218
FBgn0030230	63.12003858	1.009068393	0.288594322	3.496494273	0.000471	0.003094716	EARLY	Rph	Rabphilin	CG11556
FBgn0032482	1294.766291	0.63136381	0.180563449	3.496631309	0.000471	0.003094716	EARLY	Pect	Phosphoethanolamine cytidylyltransferase	CG5547
FBgn0033728	9.314684117	4.415096086	1.2636143	3.494021939	0.000476	0.003121819	EARLY	Cpr49Ae	Cuticular protein 49Ae	CG8505
FBgn0031004	32.83388537	4.502721359	1.28881089	3.493702137	0.000476	0.003122166	EARLY	CG7992	uncharacterized protein	CG7992
FBgn0003655	111.7968699	0.635091491	0.181889125	3.49164081	0.00048	0.00314465	EARLY	swa	swallow	CG3429
FBgn0033921	800.0487586	0.477128559	0.136710584	3.490063072	0.000483	0.003161558	EARLY	tej	tejas	CG8589
FBgn0019960	4730.743566	0.67439097	0.193240223	3.489909906	0.000483	0.003161655	EARLY	Mitofilin	mitofilin	CG6455
FBgn0039326	5.102404298	3.914856333	1.122150168	3.488709841	0.000485	0.00317416	EARLY	CG10562	uncharacterized protein	CG10562
FBgn0287774	1401.099705	0.436759238	0.125481674	3.480661541	5e-04	0.003256955	EARLY	NA	NA	NA
FBgn0030189	267.648783	0.695074636	0.199705363	3.480500606	5e-04	0.003257154	EARLY	CG2909	uncharacterized protein	CG2909
FBgn0019643	211.2582019	1.502443792	0.432118013	3.476929329	0.000507	0.003295516	EARLY	AANAT1	Arylalkylamine N-acetyltransferase 1	CG3318
FBgn0037447	17.61604699	2.961127463	0.852104567	3.475075216	0.000511	0.003314808	EARLY	Neurochondrin	neurochondrin	CG2330
FBgn0030481	443.6164641	0.838351562	0.241393895	3.472960912	0.000515	0.003339235	EARLY	CG1662	uncharacterized protein	CG1662
FBgn0051324	245.8620792	0.858332568	0.247297725	3.470847004	0.000519	0.003363824	EARLY	CG31324	uncharacterized protein	CG31324
FBgn0286783	1863.260559	0.793026461	0.228596211	3.469114639	0.000522	0.003381955	EARLY	Etf-QO	Electron transfer flavoprotein-ubiquinone oxidoreductase	CG12140
FBgn0051053	140.3148643	0.711885775	0.205331695	3.467003842	0.000526	0.003403145	EARLY	CG31053	uncharacterized protein	CG31053
FBgn0031542	4.699592876	4.410430177	1.272519981	3.465902494	0.000528	0.003412765	EARLY	CG15414	uncharacterized protein	CG15414
FBgn0052115	24.05005342	1.572039663	0.453584669	3.465813047	0.000529	0.003412765	EARLY	CG32115	uncharacterized protein	CG32115
FBgn0038819	8.167658902	4.623687107	1.334660963	3.464315834	0.000532	0.00342815	EARLY	Cpr92F	Cuticular protein 92F	CG5494
FBgn0039131	7.209848354	4.060650707	1.175036373	3.455765967	0.000549	0.003525556	EARLY	CG12268	uncharacterized protein	CG12268
FBgn0019982	568.253395	1.182023185	0.342757459	3.448570279	0.000564	0.003609315	EARLY	Gs1l	GS1-like	CG15441
FBgn0085384	498.5241257	0.914574613	0.265656903	3.442690942	0.000576	0.003680878	EARLY	CG34355	uncharacterized protein	CG34355
FBgn0036463	600.620902	1.170966388	0.34015441	3.442455409	0.000576	0.003682135	EARLY	Reck	Reversion-inducing-cysteine-rich protein with kazal motifs	CG5392
FBgn0086604	4.296678318	4.637801389	1.348285188	3.439777748	0.000582	0.003714823	EARLY	side-VIII	sidestep VIII	CG12484
FBgn0038647	34.81223114	3.188004162	0.927076575	3.438771129	0.000584	0.003726692	EARLY	CG14302	uncharacterized protein	CG14302
FBgn0031500	388.7305082	1.055600859	0.307242078	3.435730107	0.000591	0.003760821	EARLY	CG17221	uncharacterized protein	CG17221
FBgn0010217	49039.53596	0.724687669	0.210956626	3.435244872	0.000592	0.003765575	EARLY	ATPsynbeta	ATP synthase, beta subunit	CG11154
FBgn0035976	90.04615143	1.59314874	0.463797825	3.43500692	0.000593	0.00376622	EARLY	PGRP-LC	Peptidoglycan recognition protein LC	CG4432
FBgn0037562	52.8014653	1.148006691	0.334217115	3.43491293	0.000593	0.00376622	EARLY	Nazo	nazo	CG11671
FBgn0032935	358.322121	0.550897974	0.160403163	3.4344583	0.000594	0.003770558	EARLY	Atg18b	Autophagy-related 18b	CG8678
FBgn0035929	8.49451841	3.931610703	1.145105588	3.433404522	0.000596	0.003783253	EARLY	CG13311	uncharacterized protein	CG13311
FBgn0259145	401.7858302	0.709959727	0.206822214	3.43270538	0.000598	0.003791027	EARLY	CG42260	uncharacterized protein	CG42260
FBgn0003162	236.368177	1.57816744	0.460131148	3.429820928	0.000604	0.003825522	EARLY	Pu	Punch	CG9441
FBgn0051431	63.49191699	1.287518887	0.375914433	3.425031797	0.000615	0.003889513	EARLY	CG31431	uncharacterized protein	CG31431
FBgn0033821	135.8052635	1.732298195	0.506151738	3.422487896	0.000621	0.003920813	EARLY	CG10799	uncharacterized protein	CG10799
FBgn0033685	41.53432052	0.959732639	0.28085705	3.417157015	0.000633	0.003991227	EARLY	OSCP1	Organic solute carrier partner 1	CG13178
FBgn0036282	7.206300626	2.947757385	0.863725168	3.412841832	0.000643	0.004042282	EARLY	Smyd4-2	SET and MYND domain containing, class 4, member 2	CG14122
FBgn0036780	6.64249841	5.25067817	1.540867437	3.40761187	0.000655	0.004118405	EARLY	CG7330	uncharacterized protein	CG7330
FBgn0035264	80.94771977	0.806066741	0.236772108	3.404399059	0.000663	0.004160656	EARLY	Oseg4	Outer segment 4	CG2069
FBgn0015245	15000.31555	0.773010294	0.227146162	3.403140465	0.000666	0.004175527	EARLY	Hsp60A	Heat shock protein 60A	CG12101
FBgn0030998	26.08187064	2.11301611	0.621022861	3.402477176	0.000668	0.004183502	EARLY	CG14195	uncharacterized protein	CG14195
FBgn0024989	66.0807168	1.933064264	0.568312713	3.401409504	0.00067	0.00419746	EARLY	CG3777	uncharacterized protein	CG3777
FBgn0267781	5.579288162	3.573318531	1.050983549	3.399975703	0.000674	0.004215396	EARLY	lncRNA:CR46112	long non-coding RNA:CR46112	CR46112
FBgn0033476	2301.388822	0.439101908	0.129195794	3.398732228	0.000677	0.004232413	EARLY	oys	oysgedart	CG18445
FBgn0003028	2515.387969	0.629403426	0.185311695	3.396458209	0.000683	0.004262759	EARLY	ovo	ovo	CG6824
FBgn0032701	953.3627854	0.383804164	0.113164189	3.391569065	0.000695	0.004335627	EARLY	CG10341	uncharacterized protein	CG10341
FBgn0030964	144.4446836	0.997198306	0.294164357	3.389935875	0.000699	0.004359285	EARLY	Pvf1	PDGF- and VEGF-related factor 1	CG7103
FBgn0030336	2013.58109	0.407299206	0.120243383	3.38728998	0.000706	0.004394735	EARLY	CG1578	uncharacterized protein	CG1578
FBgn0039538	212.6777649	1.18543083	0.350002165	3.386924277	0.000707	0.004398327	EARLY	CG12883	uncharacterized protein	CG12883
FBgn0260653	166.9668896	2.660355238	0.785633394	3.386255295	0.000709	0.004406792	EARLY	serp	serpentine	CG32209
FBgn0034997	1024.933994	0.902368372	0.266856879	3.381469409	0.000721	0.004479658	EARLY	CG3376	uncharacterized protein	CG3376
FBgn0002780	12186.98193	0.331841254	0.098179212	3.379954356	0.000725	0.004502106	EARLY	mod	modulo	CG2050
FBgn0033482	3676.68515	0.441773587	0.13071097	3.379774377	0.000725	0.004502738	EARLY	CG1371	uncharacterized protein	CG1371
FBgn0038745	2790.159133	0.454274773	0.134453324	3.37868012	0.000728	0.004518373	EARLY	CG4538	uncharacterized protein	CG4538
FBgn0031501	18.94923163	1.941382514	0.574974173	3.376469073	0.000734	0.004552505	EARLY	CG17261	uncharacterized protein	CG17261
FBgn0020626	2029.892397	0.526820143	0.156108331	3.37470871	0.000739	0.00457937	EARLY	Osbp	Oxysterol binding protein	CG6708
FBgn0032820	512.616501	1.412622368	0.418823388	3.372835445	0.000744	0.004608271	EARLY	fbp	fructose-1,6-bisphosphatase	CG31692
FBgn0260795	2494.11908	0.501454921	0.14873151	3.371544622	0.000747	0.004625172	EARLY	NaPi-III	Na[+]-dependent inorganic phosphate cotransporter type III	CG42575
FBgn0066101	503.1802224	0.518133928	0.153703094	3.371005192	0.000749	0.004631863	EARLY	LpR1	Lipophorin receptor 1	CG31094
FBgn0267588	623.4413511	0.69176909	0.205336038	3.368960939	0.000755	0.004663962	EARLY	asRNA:CR45926	antisense RNA:CR45926	CR45926
FBgn0030244	6.182051425	3.557833091	1.056940629	3.366161724	0.000762	0.004709138	EARLY	CG2157	uncharacterized protein	CG2157
FBgn0046874	1807.518108	1.345699009	0.400376303	3.361085558	0.000776	0.004784297	EARLY	Pif1B	PFTAIRE-interacting factor 1B	CG33720
FBgn0034215	1141.080268	0.868264217	0.258343001	3.360897	0.000777	0.00478512	EARLY	Mtap	Methylthioadenosine phosphorylase	CG4802
FBgn0052241	13.91028898	3.596779244	1.070317978	3.360477277	0.000778	0.004789951	EARLY	CG32241	uncharacterized protein	CG32241
FBgn0037926	2281.118478	0.274911677	0.081822286	3.359863084	0.00078	0.004798164	EARLY	Elp1	Elongator complex protein 1	CG10535
FBgn0034883	8.257461718	3.434166814	1.022729608	3.357844329	0.000786	0.004828418	EARLY	Eglp2	Entomoglyceroporin 2	CG17664
FBgn0085456	7.416911518	5.966760608	1.777338928	3.357131559	0.000788	0.004838419	EARLY	CG34427	uncharacterized protein	CG34427
FBgn0040600	135.3561764	0.997120107	0.297214476	3.354884062	0.000794	0.004872937	EARLY	CG13631	uncharacterized protein	CG13631
FBgn0000108	197.7640162	1.152882894	0.343753256	3.353809382	0.000797	0.004886929	EARLY	Appl	beta amyloid protein precursor-like	CG7727
FBgn0266623	244.759283	0.833094222	0.248572107	3.351519333	0.000804	0.004917533	EARLY	asRNA:CR45130	antisense RNA:CR45130	CR45130
FBgn0035611	10.80547293	5.150326646	1.537812963	3.349124225	0.000811	0.004955216	EARLY	CG13285	uncharacterized protein	CG13285
FBgn0031973	235.5717482	1.31233804	0.391898856	3.348665149	0.000812	0.00496092	EARLY	Spn28Dc	Serpin 28Dc	CG7219
FBgn0029657	32.51101594	1.388853421	0.414838876	3.347934586	0.000814	0.004968984	EARLY	CG12535	uncharacterized protein	CG12535
FBgn0038339	10.4221114	3.494125762	1.044733753	3.344513137	0.000824	0.005028138	EARLY	CG6118	uncharacterized protein	CG6118
FBgn0039207	3252.663354	0.451197437	0.134920159	3.344181034	0.000825	0.005031617	EARLY	CG5789	uncharacterized protein	CG5789
FBgn0015569	537.2754348	0.566824581	0.169674524	3.340658156	0.000836	0.005088179	EARLY	alpha-Est10	alpha-Esterase-10	CG1131
FBgn0002926	205.487776	1.075229808	0.322027579	3.338937024	0.000841	0.005114648	EARLY	ndl	nudel	CG10129
FBgn0263220	34.22192084	1.762324538	0.528716654	3.333211699	0.000858	0.005218444	EARLY	Hk	Hyperkinetic	CG43388
FBgn0027602	1328.935881	0.327588067	0.098317194	3.331950933	0.000862	0.005239503	EARLY	CG8611	uncharacterized protein	CG8611
FBgn0039827	231.8861244	1.075571732	0.323859734	3.321103609	0.000897	0.005431047	EARLY	CG1544	uncharacterized protein	CG1544
FBgn0036886	610.1942742	0.457754437	0.13786582	3.320289516	0.000899	0.005444178	EARLY	CG9300	uncharacterized protein	CG9300
FBgn0085249	23.02499163	1.542688476	0.464796519	3.319062029	0.000903	0.005465424	EARLY	CG34220	uncharacterized protein	CG34220
FBgn0011205	1734.354842	0.941791275	0.2839511	3.316737544	0.000911	0.005502817	EARLY	fbl	fumble	CG5725
FBgn0037099	8.802161774	2.365724337	0.713616873	3.315118275	0.000916	0.005532023	EARLY	CG7173	uncharacterized protein	CG7173
FBgn0030162	5.776658231	3.265957531	0.985764832	3.313120354	0.000923	0.005566122	EARLY	CG1986	uncharacterized protein	CG1986
FBgn0053696	3.291320103	4.618202301	1.394213469	3.312406891	0.000925	0.00557755	EARLY	CNMaR	CNMamide Receptor	CG33696
FBgn0038173	15.84001506	2.235176816	0.67483754	3.312170237	0.000926	0.005579482	EARLY	Adgf-C	Adenosine deaminase-related growth factor C	CG9345
FBgn0039444	9.269509062	7.177476066	2.167474387	3.311446774	0.000928	0.005591136	EARLY	TwdlD	TweedleD	CG14243
FBgn0039084	6.722781561	3.124500885	0.944260867	3.308938233	0.000937	0.005635845	EARLY	CG10175	uncharacterized protein	CG10175
FBgn0053230	368.5349812	0.420947437	0.127282661	3.307186034	0.000942	0.005665566	EARLY	CG33230	uncharacterized protein	CG33230
FBgn0032897	4014.549912	0.670891315	0.202962396	3.305495642	0.000948	0.005697013	EARLY	CG9336	uncharacterized protein	CG9336
FBgn0051694	2875.952168	0.406975496	0.123401554	3.297977076	0.000974	0.005835889	EARLY	CG31694	uncharacterized protein	CG31694
FBgn0063492	71.38018921	1.363698579	0.413504806	3.297902608	0.000974	0.005835889	EARLY	GstE8	Glutathione S transferase E8	CG17533
FBgn0032224	753.8226934	0.530098563	0.160778593	3.297071783	0.000977	0.005850275	EARLY	Sps2	Selenophosphate synthetase 2	CG5025
FBgn0266808	42.32494303	1.851086034	0.561528175	3.29651497	0.000979	0.005858977	EARLY	lncRNA:CR45270	long non-coding RNA:CR45270	CR45270
FBgn0030493	42.89957686	1.149238733	0.348713661	3.295651599	0.000982	0.005874097	EARLY	CG15756	uncharacterized protein	CG15756
FBgn0037163	424.237095	0.651305457	0.197693687	3.29451823	0.000986	0.005894914	EARLY	laza	lazaro	CG11440
FBgn0052029	4.171334288	5.499586985	1.669514782	3.294122966	0.000987	0.005900286	EARLY	Cpr66D	Cuticular protein 66D	CG32029
FBgn0028675	607.3183331	0.688940629	0.209291882	3.291769482	0.000996	0.005943993	EARLY	Sur	Sulfonylurea receptor	CG5772
FBgn0000046	481.4201837	0.624916405	0.189903762	3.290700501	0.000999	0.005960726	EARLY	Act87E	Actin 87E	CG18290
FBgn0036227	12.22149889	4.447288134	1.3516884	3.290172597	0.001001259	0.005968971	EARLY	CG17826	uncharacterized protein	CG17826
FBgn0036501	396.4867678	1.069586096	0.32516192	3.289395309	0.001004029	0.005982525	EARLY	CG7272	uncharacterized protein	CG7272
FBgn0040950	11.79857811	3.944393184	1.19961864	3.288039259	0.001008878	0.006005485	EARLY	Muc26B	Mucin 26B	CG13990
FBgn0037894	4426.767095	0.26032885	0.079260177	3.28448485	0.00102169	0.006075757	EARLY	Ranbp9	Ranbp9	CG5252
FBgn0039777	62.44026171	3.724931574	1.134807928	3.282433515	0.001029153	0.006114108	EARLY	Jon99Fii	Jonah 99Fii	CG2229
FBgn0036599	10.19465111	4.327808694	1.320280793	3.277945658	0.001045655	0.006206038	EARLY	CG13044	uncharacterized protein	CG13044
FBgn0017482	854.4599706	0.714970581	0.218621208	3.27036241	0.001074098	0.006362592	EARLY	T3dh	Type III alcohol dehydrogenase	CG3425
FBgn0038832	22.7039698	2.189642979	0.669543783	3.270350698	0.001074142	0.006362592	EARLY	CG15695	uncharacterized protein	CG15695
FBgn0031791	21.24829473	2.325281298	0.711982978	3.2659226	0.001091081	0.006450259	EARLY	AANATL2	Arylalkylamine N-acetyltransferase-like 2	CG9486
FBgn0038194	205.3550288	1.542307615	0.472229988	3.266009476	0.001090746	0.006450259	EARLY	Cyp6d5	Cyp6d5	CG3050
FBgn0050371	6.084391183	3.633404513	1.112697924	3.26540064	0.001093093	0.006458994	EARLY	CG30371	uncharacterized protein	CG30371
FBgn0266452	3338.811223	0.319774338	0.098054838	3.261178605	0.001109501	0.006552738	EARLY	CTPsyn	CTP synthase	CG45070
FBgn0035886	83.64638425	3.146658426	0.965090905	3.260478789	0.001112243	0.006563161	EARLY	Jon66Ci	Jonah 66Ci	CG7118
FBgn0033633	4.332153165	3.578826738	1.097868283	3.259796093	0.001114923	0.006571893	EARLY	Smyd4-3	SET and MYND domain containing, class 4, member 3	CG7759
FBgn0030932	1304.353501	0.543750437	0.167235627	3.2514031	0.001148369	0.00674597	EARLY	Ggt-1	gamma-glutamyl transpeptidase	CG6461
FBgn0034706	171.1822596	1.537315505	0.47285582	3.251129501	0.001149475	0.006747968	EARLY	CG11275	uncharacterized protein	CG11275
FBgn0263659	46.01717314	1.538237799	0.473413581	3.2492473	0.001157108	0.006787394	EARLY	lncRNA:CR43650	long non-coding RNA:CR43650	CR43650
FBgn0051793	1725.138473	0.88087912	0.271140996	3.248786179	0.001158986	0.006795102	EARLY	CG31793	uncharacterized protein	CG31793
FBgn0035490	5.492610067	4.310514961	1.328218372	3.245336048	0.001173121	0.006857983	EARLY	CG1136	uncharacterized protein	CG1136
FBgn0038721	835.2198641	0.68384678	0.210989283	3.241144624	0.001190508	0.006956255	EARLY	subdued	subdued	CG16718
FBgn0029723	23.36391386	1.526565616	0.471065956	3.240662153	0.001192524	0.006960172	EARLY	Proc-R	Proctolin receptor	CG6986
FBgn0004872	22493.40943	0.579230645	0.1789583	3.236679406	0.001209292	0.007052352	EARLY	piwi	P-element induced wimpy testis	CG6122
FBgn0031824	655.5555467	0.639789456	0.197854351	3.233638543	0.00122224	0.007120981	EARLY	CG9547	uncharacterized protein	CG9547
FBgn0263510	1968.458769	0.387328559	0.119821619	3.232543208	0.001226936	0.007144252	EARLY	nclb	no child left behind	CG6751
FBgn0035436	611.5906981	0.543527136	0.168466981	3.226312562	0.001253963	0.007288209	EARLY	CG12016	uncharacterized protein	CG12016
FBgn0038034	160.2025585	0.739353235	0.229458414	3.222166589	0.001272251	0.007383831	EARLY	Cyp9f3	Cyp9f3	CG17875
FBgn0086691	289.8489725	1.605295445	0.498519814	3.220123655	0.001281353	0.00743308	EARLY	UK114	UK114	CG15261
FBgn0015582	459.6222524	0.385339037	0.119772259	3.217264508	0.001294192	0.007493149	EARLY	dare	defective in the avoidance of repellents	CG12390
FBgn0035978	1551.117512	0.712636732	0.221607615	3.215759227	0.001300999	0.007528949	EARLY	UGP	UGP	CG4347
FBgn0036467	80.87641804	2.889547134	0.899270592	3.213212084	0.001312593	0.007577871	EARLY	CG12310	uncharacterized protein	CG12310
FBgn0266417	80.77169174	1.628759911	0.507195652	3.211304958	0.001321336	0.007624698	EARLY	ringer	ringmaker	CG45057
FBgn0053158	1490.321065	0.413329806	0.128738591	3.210613085	0.001324521	0.007639424	EARLY	CG33158	uncharacterized protein	CG33158
FBgn0003357	74.78094309	2.967462556	0.924557286	3.209603775	0.001329181	0.007655319	EARLY	Jon99Ciii	Jonah 99Ciii	CG31362
FBgn0052485	451.0944843	0.839305624	0.261580758	3.208590837	0.001333872	0.00767501	EARLY	CG32485	uncharacterized protein	CG32485
FBgn0038959	5.289141141	4.641464224	1.447526988	3.206478541	0.001343703	0.007724213	EARLY	CG13856	uncharacterized protein	CG13856
FBgn0038727	4.952615919	4.009983403	1.250990668	3.205446297	0.001348532	0.00774828	EARLY	CG7432	uncharacterized protein	CG7432
FBgn0014869	1323.736277	1.380491903	0.430841026	3.204179312	0.001354481	0.007778756	EARLY	Pglym78	Phosphoglyceromutase 78	CG1721
FBgn0260780	64.94914571	0.772186967	0.241022988	3.203789703	0.001356315	0.007785584	EARLY	wisp	wispy	CG15737
FBgn0041182	3232.922803	0.922885977	0.288316042	3.200952576	0.001369741	0.007851445	EARLY	Tep2	Thioester-containing protein 2	CG7052
FBgn0010395	38.18457645	1.408649999	0.440162456	3.200295664	0.001372867	0.007861894	EARLY	Itgbn	Integrin betanu subunit	CG1762
FBgn0285944	18.04410735	1.885605213	0.589237549	3.200076465	0.001373911	0.007864143	EARLY	para	paralytic	CG9907
FBgn0083167	787.2708003	0.62333425	0.194905756	3.198131569	0.001383212	0.007913623	EARLY	Neb-cGP	Neb-cGP	CG15304
FBgn0266938	5.127234878	3.635767505	1.136930884	3.197879093	0.001384423	0.007916801	EARLY	lncRNA:CR45389	long non-coding RNA:CR45389	CR45389
FBgn0051973	51.75155548	1.381743695	0.432419932	3.195374669	0.001396494	0.007970719	EARLY	Cda5	Chitin deacetylase-like 5	CG31973
FBgn0036029	28.89339831	1.459420595	0.456890603	3.194245156	0.00140197	0.007998189	EARLY	CG16719	uncharacterized protein	CG16719
FBgn0030588	12.57820886	2.471595645	0.773871554	3.193806042	0.001404104	0.008002797	EARLY	CG9521	uncharacterized protein	CG9521
FBgn0004649	737.1328664	0.607556863	0.190275387	3.193039687	0.001407836	0.008020278	EARLY	yl	yolkless	CG1372
FBgn0038252	467.3132265	0.723866019	0.226743586	3.192443203	0.001410747	0.008033068	EARLY	BigH1	Histone H1 variant BigH1	CG3509
FBgn0052548	3.321706338	5.167836258	1.62040152	3.189231924	0.001426514	0.008119017	EARLY	CG32548	uncharacterized protein	CG32548
FBgn0030239	505.2808583	1.022838439	0.320836318	3.188038198	0.001432416	0.008148766	EARLY	CG17333	uncharacterized protein	CG17333
FBgn0023416	78.35308663	1.084196535	0.3402133	3.186814084	0.001438492	0.008179475	EARLY	Ac3	Adenylate cyclase 3	CG1506
FBgn0034288	6.912034292	4.21036857	1.321285585	3.186569671	0.001439708	0.008182533	EARLY	CG5084	uncharacterized protein	CG5084
FBgn0030478	3461.416613	0.565450471	0.177470232	3.186170789	0.001441695	0.008189966	EARLY	CG1640	uncharacterized protein	CG1640
FBgn0259242	151.5533995	0.575162004	0.180644042	3.183952247	0.00145279	0.008245231	EARLY	CG42340	uncharacterized protein	CG42340
FBgn0039349	1082.18253	0.847768379	0.266308306	3.183409456	0.001455516	0.008256822	EARLY	Ssadh	Succinic semialdehyde dehydrogenase	CG4685
FBgn0027532	1599.497383	0.303640073	0.095393696	3.183020306	0.001457474	0.008264042	EARLY	CG7139	uncharacterized protein	CG7139
FBgn0002567	267.3733397	0.64909098	0.203932159	3.182877012	0.001458195	0.008264249	EARLY	Rab32	Rab32	CG8024
FBgn0010926	897.7568266	0.362440026	0.113940097	3.180969961	0.001467828	0.008311036	EARLY	l(3)07882	lethal (3) 07882	CG5824
FBgn0031643	1113.646914	0.519008322	0.163174023	3.180704333	0.001469175	0.008314758	EARLY	CG3008	uncharacterized protein	CG3008
FBgn0031940	14.44263787	4.365748312	1.372915491	3.179910446	0.001473206	0.008333662	EARLY	CG7214	uncharacterized protein	CG7214
FBgn0262559	4635.504241	0.994652713	0.313012735	3.177674904	0.001484611	0.008394245	EARLY	Mdh2	Malate dehydrogenase 2	CG7998
FBgn0264815	73.42810458	1.295159169	0.407720911	3.176582639	0.001490213	0.008421973	EARLY	Pde1c	Phosphodiesterase 1c	CG44007
FBgn0033679	16.12242533	2.687681434	0.846550619	3.174862052	0.001499077	0.008460182	EARLY	CG8888	uncharacterized protein	CG8888
FBgn0051675	69.05440861	1.622877447	0.511250347	3.174330261	0.001501827	0.008471737	EARLY	CG31675	uncharacterized protein	CG31675
FBgn0052196	38.10742452	1.12134569	0.353653929	3.170742917	0.001520496	0.008561041	EARLY	CG32196	uncharacterized protein	CG32196
FBgn0038373	39.94756599	1.247987157	0.393626464	3.170485908	0.001521842	0.008564621	EARLY	CG4546	uncharacterized protein	CG4546
FBgn0266925	15.51853684	1.703598134	0.537358015	3.170322366	0.001522699	0.008565448	EARLY	asRNA:CR45376	antisense RNA:CR45376	CR45376
FBgn0033942	70.76556301	2.895564501	0.91442427	3.166543797	0.001542621	0.00866943	EARLY	Cpr51A	Cuticular protein 51A	CG10112
FBgn0030338	14.41734301	4.141225724	1.308592876	3.164640278	0.001552748	0.008722112	EARLY	CG15741	uncharacterized protein	CG15741
FBgn0034735	740.2536941	0.551562178	0.174296212	3.164510413	0.001553441	0.008722112	EARLY	CG4610	uncharacterized protein	CG4610
FBgn0051216	238.9040116	0.470239297	0.148728733	3.161724613	0.001568378	0.008797792	EARLY	Naam	Nicotinamide amidase	CG31216
FBgn0039855	74.70220656	1.309019013	0.414414182	3.158721566	0.001584628	0.008884815	EARLY	CG1638	uncharacterized protein	CG1638
FBgn0085455	5.2052057	4.395643258	1.392518697	3.156613458	0.001596128	0.008945136	EARLY	CG34426	uncharacterized protein	CG34426
FBgn0034647	68.03756521	1.184512816	0.375372054	3.155570065	0.001601848	0.008973025	EARLY	pirk	poor Imd response upon knock-in	CG15678
FBgn0032805	313.7611754	0.780740777	0.247598374	3.153254867	0.001614608	0.009036112	EARLY	CG10337	uncharacterized protein	CG10337
FBgn0030484	1147.504067	1.038162904	0.329321295	3.152431745	0.001619167	0.009057425	EARLY	GstT4	Glutathione S transferase T4	CG1681
FBgn0051781	14.12721854	3.533721505	1.12398389	3.143925402	0.001666979	0.009299016	EARLY	lncRNA:CR31781	long non-coding RNA:CR31781	CR31781
FBgn0004650	286.0599318	0.731398801	0.232778746	3.142034279	0.001677784	0.009354963	EARLY	fs(1)N	female sterile (1) Nasrat	CG11411
FBgn0030028	78.40029798	0.738823138	0.235255202	3.140517753	0.001686495	0.009394851	EARLY	Corp	Companion of reaper	CG10965
FBgn0003475	197.9937292	0.60962361	0.194163824	3.13973838	0.001690988	0.009415532	EARLY	spir	spire	CG10076
FBgn0052549	1912.551175	0.425761196	0.135621787	3.139327426	0.001693361	0.009424399	EARLY	CG32549	uncharacterized protein	CG32549
FBgn0260767	3004.337901	0.493181405	0.157124722	3.138789359	0.001696473	0.009437367	EARLY	CG42565	uncharacterized protein	CG42565
FBgn0025683	4546.30505	0.521941602	0.166363949	3.137347999	0.001704836	0.009466432	EARLY	CG3164	uncharacterized protein	CG3164
FBgn0011774	869.1788301	0.343564153	0.109523765	3.136891378	0.001707494	0.009476826	EARLY	Irbp	Inverted repeat-binding protein	CG5247
FBgn0286898	2593.178377	0.282198076	0.090044133	3.13399736	0.001724424	0.009561995	EARLY	NA	NA	NA
FBgn0035331	8.471203435	2.576021179	0.823230153	3.129162809	0.001753051	0.009702899	EARLY	MsR1	Myosuppressin receptor 1	CG8985
FBgn0037137	3802.377965	0.337471275	0.107847095	3.129164257	0.001753043	0.009702899	EARLY	Nopp140	Nopp140	CG7421
FBgn0037955	1465.056401	0.673653041	0.215302889	3.128862055	0.001754847	0.009708382	EARLY	Kyat	Kynurenine aminotransferase	CG6950
FBgn0034289	13.65689017	3.520800485	1.125814531	3.127336153	0.001763981	0.009747257	EARLY	CG10910	uncharacterized protein	CG10910
FBgn0000927	158.1110953	0.676662179	0.216426689	3.126519114	0.00176889	0.009768159	EARLY	fs(1)Ya	female sterile (1) Young arrest	CG2707
FBgn0034022	19.71928285	3.78815227	1.211735996	3.126219146	0.001770695	0.009769187	EARLY	CG12964	uncharacterized protein	CG12964
FBgn0039120	9839.187496	0.459012761	0.146821495	3.126332152	0.001770015	0.009769187	EARLY	Nup98-96	Nucleoporin 98-96kD	CG10198
FBgn0017429	811.0558825	0.519682371	0.166287659	3.125201077	0.001776836	0.009798582	EARLY	CG5989	uncharacterized protein	CG5989
FBgn0039555	1797.065435	0.337488317	0.108056722	3.123251492	0.001788648	0.009854718	EARLY	mRpS22	mitochondrial ribosomal protein S22	CG12261
FBgn0035240	36.59333666	1.446944197	0.463497235	3.121796823	0.001797509	0.009899018	EARLY	CG33791	uncharacterized protein	CG33791
FBgn0035476	9.839752276	2.493326396	0.799200224	3.119776899	0.001809881	0.009958057	EARLY	CG12766	uncharacterized protein	CG12766
FBgn0035529	207.0693771	0.946979848	0.303557973	3.119601304	0.00181096	0.009959453	EARLY	Fdx2	Ferredoxin 2	CG1319
FBgn0063389	7.257986341	2.534314737	0.812757617	3.11816793	0.001819791	0.009998905	EARLY	snoRNA:Me18S-G1620	ncRNA	CR32874
FBgn0034194	512.029496	3.230256853	0.197930379	16.32016703	7.09e-60	2.52e-56	MID	CG15611	uncharacterized protein	CG15611
FBgn0032891	1908.568682	1.66242229	0.112548467	14.77072351	2.26e-49	4.82e-46	MID	Oseg5	Outer segment 5	CG9333
FBgn0035710	2335.972735	2.883386958	0.210251275	13.71400466	8.37e-43	1.11e-39	MID	SP1173	SP1173	CG10121
FBgn0000046	481.4201837	2.573417131	0.188204328	13.67352788	1.46e-42	1.73e-39	MID	Act87E	Actin 87E	CG18290
FBgn0011746	316.1750965	5.379468093	0.397398863	13.53669723	9.5e-42	1.01e-38	MID	ana	anachronism	CG8084
FBgn0263397	851.2716449	1.657872696	0.126757418	13.07909806	4.34e-39	4.19e-36	MID	Ih	I[[h]] channel	CG8585
FBgn0035452	881.9956962	2.388305362	0.183261099	13.03225496	8.02e-39	7.11e-36	MID	CG10359	uncharacterized protein	CG10359
FBgn0015577	2513.404111	1.391354888	0.109454129	12.71176246	5.09e-37	3.87e-34	MID	alpha-Est9	alpha-Esterase-9	CG1128
FBgn0031313	3065.595168	2.018007549	0.163269107	12.36000849	4.3e-35	2.69e-32	MID	CG5080	uncharacterized protein	CG5080
FBgn0038349	1471.810112	1.362981077	0.114268286	11.92790343	8.47e-33	5.01e-30	MID	AOX3	Aldehyde oxidase 3	CG6045
FBgn0002563	161206.7714	5.383837023	0.464172632	11.5987817	4.18e-31	2.22e-28	MID	Lsp1beta	Larval serum protein 1 beta	CG4178
FBgn0032084	61.22423827	4.496415847	0.393746124	11.41958123	3.34e-30	1.69e-27	MID	CG13101	uncharacterized protein	CG13101
FBgn0004652	4569.31174	1.910596466	0.169418453	11.27738115	1.7e-29	7.85e-27	MID	fru	fruitless	CG14307
FBgn0025885	1095.635013	1.464885204	0.13088232	11.19238418	4.44e-29	1.97e-26	MID	Inos	myo-inositol-1-phosphate synthase	CG11143
FBgn0040503	91.83825319	5.596701042	0.506703828	11.04531036	2.31e-28	9.83e-26	MID	CG7763	uncharacterized protein	CG7763
FBgn0002562	59106.12337	7.865767276	0.724558749	10.85594133	1.87e-27	7.65e-25	MID	Lsp1alpha	Larval serum protein 1 alpha	CG2559
FBgn0263031	150.804669	3.171224185	0.299407733	10.5916576	3.26e-26	1.24e-23	MID	CG43326	uncharacterized protein	CG43326
FBgn0012036	30376.76842	2.280269092	0.21673614	10.5209454	6.92e-26	2.54e-23	MID	Aldh	Aldehyde dehydrogenase	CG3752
FBgn0000640	3160.975247	5.083904761	0.483817653	10.50789431	7.94e-26	2.82e-23	MID	Fbp2	Fat body protein 2	CG3763
FBgn0037513	438.2450832	1.37676785	0.131640355	10.45855471	1.34e-25	4.6e-23	MID	pyd3	pyd3	CG3027
FBgn0036782	98.50265369	3.964629894	0.3792402	10.45413934	1.4e-25	4.66e-23	MID	CG7320	uncharacterized protein	CG7320
FBgn0029791	791.5606581	1.349765627	0.129644759	10.4112626	2.2e-25	7.1e-23	MID	CG4096	uncharacterized protein	CG4096
FBgn0004360	1302.717873	1.221107347	0.118058098	10.34327475	4.49e-25	1.41e-22	MID	Wnt2	Wnt oncogene analog 2	CG1916
FBgn0017424	260.2327732	5.924376677	0.573525489	10.32975307	5.17e-25	1.57e-22	MID	asRNA:CR11538	antisense RNA:CR11538	CR11538
FBgn0085399	1991.674302	1.712285574	0.166662479	10.27397156	9.23e-25	2.73e-22	MID	CG34370	uncharacterized protein	CG34370
FBgn0262169	1007.833638	1.373115405	0.134978085	10.17287664	2.62e-24	7.34e-22	MID	magu	magu	CG2264
FBgn0037936	148.4841815	4.436815209	0.436268657	10.16991512	2.7e-24	7.37e-22	MID	CG6908	uncharacterized protein	CG6908
FBgn0010225	12892.47682	1.427856689	0.140591075	10.15609768	3.11e-24	8.28e-22	MID	Gel	Gelsolin	CG1106
FBgn0039685	2735.852325	4.638921174	0.460949484	10.06383853	7.98e-24	2.07e-21	MID	Obp99b	Odorant-binding protein 99b	CG7592
FBgn0267408	884.6750355	3.838208534	0.387413831	9.907257369	3.87e-23	9.36e-21	MID	AOX1	Aldehyde oxidase 1	CG18522
FBgn0261799	123.3408843	2.18210701	0.225305584	9.685099558	3.49e-22	8.07e-20	MID	dsx-c73A	doublesex cognate 73A	CG32159
FBgn0031902	802.0272703	2.899610366	0.3040189	9.537599039	1.46e-21	3.31e-19	MID	Wnt6	Wnt oncogene analog 6	CG4969
FBgn0031568	349.0016956	2.241494079	0.240350841	9.32592569	1.1e-20	2.25e-18	MID	CG10019	uncharacterized protein	CG10019
FBgn0001098	19563.73648	1.224251023	0.135380429	9.043042861	1.52e-19	3e-17	MID	Gdh	Glutamate dehydrogenase	CG5320
FBgn0035868	17731.91792	1.057792871	0.117164353	9.028282443	1.74e-19	3.37e-17	MID	CG7194	uncharacterized protein	CG7194
FBgn0002565	55891.59182	6.618814263	0.736673318	8.984734621	2.59e-19	4.93e-17	MID	Lsp2	Larval serum protein 2	CG6806
FBgn0015039	126.8338422	4.038482276	0.450006063	8.974284154	2.85e-19	5.32e-17	MID	Cyp9b2	Cytochrome P450-9b2	CG4486
FBgn0086365	866.8079034	1.621271857	0.182002162	8.907981307	5.2e-19	9.53e-17	MID	Orct2	Organic cation transporter 2	CG13610
FBgn0039316	317.6282427	4.902040212	0.559303237	8.764548263	1.88e-18	3.27e-16	MID	CG11893	uncharacterized protein	CG11893
FBgn0020372	1408.418847	1.13396458	0.129881289	8.730777079	2.53e-18	4.27e-16	MID	TM4SF	Transmembrane 4 superfamily	CG11303
FBgn0013763	21572.83678	2.44974516	0.282096101	8.684080197	3.82e-18	6.25e-16	MID	Idgf6	Imaginal disc growth factor 6	CG5210
FBgn0034406	90.16054482	3.734204716	0.436627426	8.552382398	1.21e-17	1.91e-15	MID	Jheh3	Juvenile hormone epoxide hydrolase 3	CG15106
FBgn0086450	2274.219039	4.703993507	0.550427197	8.546077543	1.27e-17	1.99e-15	MID	su(r)	suppressor of rudimentary	CG2194
FBgn0035969	276.8428123	2.767494997	0.326409944	8.478586659	2.28e-17	3.52e-15	MID	CG4476	uncharacterized protein	CG4476
FBgn0032773	41885.32882	3.339570366	0.394361763	8.468291497	2.49e-17	3.79e-15	MID	fon	fondue	CG15825
FBgn0032899	2077.635544	2.014959005	0.245802594	8.197468417	2.46e-16	3.53e-14	MID	CG9338	uncharacterized protein	CG9338
FBgn0033397	316.4282764	4.694008095	0.574129773	8.175866014	2.94e-16	3.96e-14	MID	Cyp4p3	Cyp4p3	CG10843
FBgn0033538	3102.085738	1.02447286	0.125381697	8.170832626	3.06e-16	4.07e-14	MID	CG11883	uncharacterized protein	CG11883
FBgn0003366	4298.398724	2.264040909	0.277831639	8.148967192	3.67e-16	4.71e-14	MID	sev	sevenless	CG18085
FBgn0002564	120674.916	3.847895067	0.474210433	8.114319714	4.89e-16	6.19e-14	MID	Lsp1gamma	Larval serum protein 1 gamma	CG6821
FBgn0036821	617.7098646	2.197653096	0.273963969	8.021686586	1.04e-15	1.31e-13	MID	CG3961	uncharacterized protein	CG3961
FBgn0002533	98.802561	5.164614471	0.644579997	8.012371615	1.13e-15	1.39e-13	MID	Lcp2	Larval cuticle protein 2	CG8697
FBgn0283508	1641.85832	2.787202558	0.351975936	7.918730442	2.4e-15	2.84e-13	MID	nw	narrow	CG43164
FBgn0036824	2175.248631	1.254597092	0.158959494	7.892558408	2.96e-15	3.39e-13	MID	CG3902	uncharacterized protein	CG3902
FBgn0040259	1268.580747	2.167371674	0.274562328	7.893914979	2.93e-15	3.39e-13	MID	Ugt302C1	UDP-glycosyltransferase family 302 member C1	CG18578
FBgn0033367	3001.498256	3.383719429	0.428936049	7.888633839	3.06e-15	3.46e-13	MID	PPO2	Prophenoloxidase 2	CG8193
FBgn0038291	1146.388945	4.665243556	0.593024485	7.866864985	3.64e-15	3.99e-13	MID	CG3984	uncharacterized protein	CG3984
FBgn0036436	806.6963446	1.745415953	0.222120637	7.857963944	3.9e-15	4.24e-13	MID	CG4914	uncharacterized protein	CG4914
FBgn0036493	550.3535362	3.446541408	0.440271396	7.828220145	4.95e-15	5.32e-13	MID	CG7255	uncharacterized protein	CG7255
FBgn0262531	343.9553632	3.656604274	0.467892168	7.815057658	5.49e-15	5.85e-13	MID	CG43085	uncharacterized protein	CG43085
FBgn0015766	3632.807195	3.247174395	0.417113399	7.784871938	6.98e-15	7.35e-13	MID	Msr-110	Msr-110	CG10596
FBgn0030615	995.4230485	3.705178802	0.479669486	7.724441327	1.12e-14	1.15e-12	MID	Cyp4s3	Cyp4s3	CG9081
FBgn0085236	315.3500404	1.320523507	0.17147125	7.701136539	1.35e-14	1.37e-12	MID	CG34207	uncharacterized protein	CG34207
FBgn0035574	239.2956058	2.365436674	0.309220348	7.649679882	2.01e-14	2e-12	MID	RhoGEF64C	Rho guanine nucleotide exchange factor at 64C	CG32239
FBgn0029608	226.8438828	1.669464483	0.21897981	7.623828366	2.46e-14	2.43e-12	MID	CG3091	uncharacterized protein	CG3091
FBgn0030593	29.96375051	4.134784838	0.542702961	7.618872816	2.56e-14	2.5e-12	MID	CG9512	uncharacterized protein	CG9512
FBgn0039178	168.0787982	3.097363729	0.406678649	7.616243776	2.61e-14	2.53e-12	MID	CG6356	uncharacterized protein	CG6356
FBgn0034010	5393.762191	3.883068001	0.5115819	7.590315453	3.19e-14	3.06e-12	MID	CG8157	uncharacterized protein	CG8157
FBgn0051288	72.27609309	5.135842416	0.685472524	7.492411778	6.76e-14	6.42e-12	MID	CG31288	uncharacterized protein	CG31288
FBgn0261625	834.0222671	1.578375431	0.211074662	7.477806266	7.56e-14	7.12e-12	MID	GLS	Glutaminase	CG42708
FBgn0052521	2976.054638	1.251707169	0.168002535	7.4505255	9.3e-14	8.68e-12	MID	CG32521	uncharacterized protein	CG32521
FBgn0050195	135.9552992	2.088933297	0.280887142	7.436913211	1.03e-13	9.37e-12	MID	CG30195	uncharacterized protein	CG30195
FBgn0032752	649.8803398	1.822236862	0.245600159	7.419526404	1.18e-13	1.06e-11	MID	CG10702	uncharacterized protein	CG10702
FBgn0050196	83.47584333	3.0894353	0.417374916	7.402062698	1.34e-13	1.2e-11	MID	CG30196	uncharacterized protein	CG30196
FBgn0283437	1722.341062	3.265561452	0.444079888	7.35354503	1.93e-13	1.67e-11	MID	PPO1	Prophenoloxidase 1	CG42639
FBgn0050345	294.2640731	2.57924898	0.351088949	7.346425987	2.04e-13	1.75e-11	MID	CG30345	uncharacterized protein	CG30345
FBgn0038279	382.9877514	1.312650968	0.179142895	7.327396194	2.35e-13	1.98e-11	MID	Sdr	Secreted decoy of InR	CG3837
FBgn0000079	41.98089741	5.82674581	0.796413204	7.316234567	2.55e-13	2.14e-11	MID	Amy-p	Amylase proximal	CG18730
FBgn0040089	985.3400129	0.879151922	0.120287578	7.308750748	2.7e-13	2.24e-11	MID	meso18E	meso18E	CG14233
FBgn0259715	821.1663363	3.8585205	0.52835463	7.302898998	2.82e-13	2.32e-11	MID	CG42369	uncharacterized protein	CG42369
FBgn0034629	418.374625	2.802425965	0.386019937	7.259795922	3.88e-13	3.17e-11	MID	Acox57D-d	acyl-Coenzyme A oxidase at 57D distal	CG9709
FBgn0030251	2275.240506	3.179813064	0.441037315	7.209850404	5.6e-13	4.55e-11	MID	CG2145	uncharacterized protein	CG2145
FBgn0035131	470.5357248	0.972695342	0.13506679	7.201587778	5.95e-13	4.8e-11	MID	mthl9	methuselah-like 9	CG17084
FBgn0032287	963.1683472	3.732303687	0.519490134	7.18455163	6.74e-13	5.39e-11	MID	CG6415	uncharacterized protein	CG6415
FBgn0263873	4951.504488	1.605461856	0.224406513	7.154256947	8.41e-13	6.68e-11	MID	sick	sickie	CG43720
FBgn0034387	138.0048155	2.132593133	0.298260099	7.150112069	8.67e-13	6.83e-11	MID	Cyp12b2	Cyp12b2	CG15077
FBgn0028573	23868.99051	3.263641372	0.457174726	7.138717836	9.42e-13	7.37e-11	MID	prc	pericardin	CG5700
FBgn0034276	619.2138663	2.211652426	0.310230921	7.129052178	1.01e-12	7.85e-11	MID	Sardh	Sarcosine dehydrogenase	CG6385
FBgn0036262	506.5841166	3.958758885	0.560876892	7.058160068	1.69e-12	1.28e-10	MID	CG6910	uncharacterized protein	CG6910
FBgn0004047	2692.858226	5.199968319	0.737225774	7.053427186	1.75e-12	1.32e-10	MID	Yp3	Yolk protein 3	CG11129
FBgn0034219	938.9481624	1.007595075	0.14361342	7.016023131	2.28e-12	1.69e-10	MID	mthl4	methuselah-like 4	CG6536
FBgn0035480	160.6707883	1.88911591	0.269486824	7.010049245	2.38e-12	1.75e-10	MID	CG14984	uncharacterized protein	CG14984
FBgn0085195	1048.449455	2.471714523	0.356175458	6.939598073	3.93e-12	2.85e-10	MID	CG34166	uncharacterized protein	CG34166
FBgn0020644	174.8473788	5.884346919	0.849670624	6.925444697	4.35e-12	3.12e-10	MID	Lcp65Ab1	Lcp65Ab1	CG32400
FBgn0051176	106.995117	2.08402316	0.302084105	6.898817659	5.24e-12	3.74e-10	MID	CG31176	uncharacterized protein	CG31176
FBgn0026415	18906.83811	2.833747531	0.413205017	6.857969816	6.98e-12	4.89e-10	MID	Idgf4	Imaginal disc growth factor 4	CG1780
FBgn0023549	353.768932	2.37628322	0.348813463	6.812475645	9.59e-12	6.59e-10	MID	Mct1	Monocarboxylate transporter 1	CG3456
FBgn0037623	781.5299201	1.535857077	0.22686293	6.769978143	1.29e-11	8.67e-10	MID	CG9801	uncharacterized protein	CG9801
FBgn0051769	548.282984	2.791149789	0.416399573	6.703056315	2.04e-11	1.37e-09	MID	CG31769	uncharacterized protein	CG31769
FBgn0038083	178.9865277	4.997905137	0.746724498	6.693104555	2.18e-11	1.45e-09	MID	Ugt37A3	UDP-glycosyltransferase family 37 member A3	CG5999
FBgn0001208	1048.929712	2.519253317	0.376737713	6.687021852	2.28e-11	1.51e-09	MID	Hn	Henna	CG7399
FBgn0002534	238.7922744	4.092183767	0.618269059	6.618774958	3.62e-11	2.35e-09	MID	Lcp3	Larval cuticle protein 3	CG2043
FBgn0026315	921.6146761	2.010108054	0.304192465	6.608013956	3.9e-11	2.51e-09	MID	Ugt35A1	UDP-glycosyltransferase family 35 member A1	CG6644
FBgn0085474	72.28703283	2.740704738	0.416285394	6.583715827	4.59e-11	2.94e-09	MID	CG34445	uncharacterized protein	CG34445
FBgn0051313	214.0172851	3.207373572	0.488292585	6.568548589	5.08e-11	3.24e-09	MID	CG31313	uncharacterized protein	CG31313
FBgn0034583	1031.297603	1.895445682	0.290068779	6.534469821	6.38e-11	4.03e-09	MID	CG10527	uncharacterized protein	CG10527
FBgn0063649	335.0653535	1.839363879	0.281507044	6.533988832	6.4e-11	4.03e-09	MID	CG6006	uncharacterized protein	CG6006
FBgn0287768	847.0921538	1.695589876	0.261652561	6.480310639	9.15e-11	5.66e-09	MID	NA	NA	NA
FBgn0029167	3324.914076	3.023274692	0.467312759	6.469488864	9.83e-11	6.01e-09	MID	Hml	Hemolectin	CG7002
FBgn0039798	242.3169417	3.647317965	0.564598566	6.460019891	1.05e-10	6.33e-09	MID	CG11313	uncharacterized protein	CG11313
FBgn0014032	78.54103879	2.297816374	0.356581427	6.444015859	1.16e-10	6.96e-09	MID	Sptr	Sepiapterin reductase	CG12117
FBgn0051075	2064.055855	1.540346293	0.240469142	6.405588177	1.5e-10	8.81e-09	MID	CG31075	uncharacterized protein	CG31075
FBgn0015038	105.107103	4.501492675	0.703734961	6.396573884	1.59e-10	9.29e-09	MID	Cyp9b1	Cytochrome P450-9b1	CG4485
FBgn0010222	2036.822801	1.05893939	0.165707411	6.390416596	1.65e-10	9.62e-09	MID	Nmdmc	NAD-dependent methylenetetrahydrofolate dehydrogenase	CG18466
FBgn0039319	43.03780073	5.482986032	0.858647417	6.385608252	1.71e-10	9.87e-09	MID	CG13659	uncharacterized protein	CG13659
FBgn0010039	451.1948532	1.418449239	0.223331911	6.351305702	2.13e-10	1.21e-08	MID	GstD3	Glutathione S transferase D3	CG4381
FBgn0037817	396.2114626	1.198318557	0.188737854	6.349116135	2.17e-10	1.22e-08	MID	Cyp12e1	Cyp12e1	CG14680
FBgn0027585	79.7789446	1.967298186	0.310026702	6.345576606	2.22e-10	1.24e-08	MID	CG8740	uncharacterized protein	CG8740
FBgn0035515	588.9099612	0.843594168	0.133520989	6.318064095	2.65e-10	1.46e-08	MID	CG14997	uncharacterized protein	CG14997
FBgn0038795	219.9085223	4.979537082	0.789489439	6.307287766	2.84e-10	1.56e-08	MID	CG4335	uncharacterized protein	CG4335
FBgn0001149	3669.238521	2.334120545	0.372786993	6.261271413	3.82e-10	2.05e-08	MID	GstD1	Glutathione S transferase D1	CG10045
FBgn0035499	10005.64298	0.82127932	0.131149626	6.262155268	3.8e-10	2.05e-08	MID	Chd64	Chd64	CG14996
FBgn0084017	42.25186791	5.114449127	0.824674933	6.201775904	5.58e-10	2.96e-08	MID	CR41454	pseudo	CR41454
FBgn0037844	1157.948088	1.552341121	0.250636428	6.193597375	5.88e-10	3.08e-08	MID	CG4570	uncharacterized protein	CG4570
FBgn0034733	382.7654888	1.922199827	0.310750031	6.185678627	6.18e-10	3.19e-08	MID	CG4752	uncharacterized protein	CG4752
FBgn0284084	228.3222111	3.665940522	0.596053706	6.150352705	7.73e-10	3.94e-08	MID	wg	wingless	CG4889
FBgn0000406	2069.284467	2.400589641	0.390519716	6.147166311	7.89e-10	4e-08	MID	Cyt-b5-r	Cytochrome b5-related	CG13279
FBgn0028940	138.4110552	2.674004013	0.435417654	6.141239311	8.19e-10	4.13e-08	MID	Cyp28a5	Cyp28a5	CG8864
FBgn0015570	184.3466185	2.941371872	0.480878587	6.11666219	9.56e-10	4.75e-08	MID	alpha-Est2	alpha-Esterase-2	CG2505
FBgn0030452	560.3524862	0.641010953	0.105643444	6.067683206	1.3e-09	6.36e-08	MID	MFS10	Major Facilitator Superfamily Transporter 10	CG4330
FBgn0051361	1197.902269	1.237718184	0.204024784	6.066508967	1.31e-09	6.38e-08	MID	dpr17	defective proboscis extension response 17	CG31361
FBgn0266215	244.1404479	1.02024585	0.168713975	6.047192291	1.47e-09	7.06e-08	MID	asRNA:CR44910	antisense RNA:CR44910	CR44910
FBgn0002868	97.75130361	2.808302401	0.467007988	6.013392642	1.82e-09	8.59e-08	MID	MtnA	Metallothionein A	CG9470
FBgn0033250	105.137132	4.159099658	0.695989679	5.975806515	2.29e-09	1.06e-07	MID	CG14762	uncharacterized protein	CG14762
FBgn0005670	2016.420486	2.297133159	0.385524738	5.958458525	2.55e-09	1.17e-07	MID	Cyp4d1	Cytochrome P450-4d1	CG3656
FBgn0043841	1470.053139	1.52126371	0.255500053	5.954064171	2.62e-09	1.2e-07	MID	vir-1	virus-induced RNA 1	CG31764
FBgn0034290	328.9725348	2.990804205	0.503953267	5.934685619	2.94e-09	1.33e-07	MID	CG5773	uncharacterized protein	CG5773
FBgn0016053	69.48905226	2.382539753	0.404575411	5.88898803	3.89e-09	1.74e-07	MID	pgc	polar granule component	CG32885
FBgn0034390	552.6544749	1.606863954	0.272931068	5.887435117	3.92e-09	1.75e-07	MID	CG15093	uncharacterized protein	CG15093
FBgn0034756	112.7492457	2.442266461	0.415796994	5.873699172	4.26e-09	1.89e-07	MID	Cyp6d2	Cyp6d2	CG4373
FBgn0031249	72.05523015	6.398749166	1.090147032	5.869620314	4.37e-09	1.92e-07	MID	CG11911	uncharacterized protein	CG11911
FBgn0264815	73.42810458	2.377534341	0.405416887	5.864418624	4.51e-09	1.97e-07	MID	Pde1c	Phosphodiesterase 1c	CG44007
FBgn0031471	141.3494295	2.831762933	0.484495944	5.844760865	5.07e-09	2.19e-07	MID	CG3117	uncharacterized protein	CG3117
FBgn0029155	3546.467626	0.470518725	0.080731023	5.828226937	5.6e-09	2.4e-07	MID	Men-b	Malic enzyme b	CG5889
FBgn0031515	151.2905968	1.472412925	0.253288321	5.813189168	6.13e-09	2.61e-07	MID	CG9664	uncharacterized protein	CG9664
FBgn0036732	2695.800888	1.123301417	0.193325571	5.810413036	6.23e-09	2.64e-07	MID	Oatp74D	Organic anion transporting polypeptide 74D	CG7571
FBgn0033919	3035.985013	0.697588325	0.120078317	5.809444563	6.27e-09	2.65e-07	MID	CG8547	uncharacterized protein	CG8547
FBgn0040968	302.9189424	4.330284703	0.746057019	5.804227546	6.47e-09	2.72e-07	MID	CG14933	uncharacterized protein	CG14933
FBgn0052603	53.31575683	4.615377998	0.800545708	5.765289792	8.15e-09	3.39e-07	MID	CG32603	uncharacterized protein	CG32603
FBgn0027343	210.7433032	0.932697691	0.161835819	5.763233984	8.25e-09	3.4e-07	MID	fz3	frizzled 3	CG16785
FBgn0004892	266.5139381	1.251976311	0.217556361	5.754721701	8.68e-09	3.57e-07	MID	sob	sister of odd and bowl	CG3242
FBgn0025620	2591.457064	4.654630693	0.810921331	5.739928789	9.47e-09	3.86e-07	MID	CG13360	uncharacterized protein	CG13360
FBgn0022029	1572.585566	0.911618985	0.159532027	5.714332102	1.1e-08	4.47e-07	MID	l(2)k01209	lethal (2) k01209	CG4798
FBgn0031906	64.8306698	2.317369477	0.406168858	5.705433674	1.16e-08	4.7e-07	MID	CG5160	uncharacterized protein	CG5160
FBgn0039022	206.5895453	2.769079846	0.48973809	5.654205589	1.57e-08	6.23e-07	MID	Nepl13	Neprilysin-like 13	CG4725
FBgn0030796	1920.394056	1.918010041	0.340502338	5.632883608	1.77e-08	6.98e-07	MID	CG4829	uncharacterized protein	CG4829
FBgn0052512	544.5931924	1.811549247	0.322348908	5.619839881	1.91e-08	7.51e-07	MID	CG32512	uncharacterized protein	CG32512
FBgn0032618	811.8924177	1.143758824	0.205128851	5.575806713	2.46e-08	9.57e-07	MID	CG31743	uncharacterized protein	CG31743
FBgn0032726	736.4353291	1.816245798	0.326645758	5.560292014	2.69e-08	1.03e-06	MID	CG10621	uncharacterized protein	CG10621
FBgn0028543	3095.415168	2.803995059	0.505222779	5.550017088	2.86e-08	1.09e-06	MID	NimB2	Nimrod B2	CG31839
FBgn0031561	5528.338232	3.9964263	0.72517124	5.511010474	3.57e-08	1.35e-06	MID	IM33	Immune induced molecule 33	CG16712
FBgn0033204	92.49029827	2.527514078	0.460686885	5.486403369	4.1e-08	1.55e-06	MID	CG2065	uncharacterized protein	CG2065
FBgn0265959	44.46048809	3.189632461	0.582563446	5.475167528	4.37e-08	1.64e-06	MID	rdgC	retinal degeneration C	CG44746
FBgn0052698	207.2882122	1.340958164	0.245256772	5.46756834	4.56e-08	1.7e-06	MID	CARPB	Carbonic anhydrase-related protein B	CG32698
FBgn0002535	136.608992	3.917334075	0.717662405	5.458463545	4.8e-08	1.78e-06	MID	Lcp4	Larval cuticle protein 4	CG2044
FBgn0039308	10.30242181	4.638236377	0.850018018	5.456633011	4.85e-08	1.79e-06	MID	CG11889	uncharacterized protein	CG11889
FBgn0032824	110.701619	4.100257205	0.752028337	5.452264231	4.97e-08	1.83e-06	MID	CG13962	uncharacterized protein	CG13962
FBgn0033446	1472.748502	2.368152305	0.436101444	5.430278529	5.63e-08	2.06e-06	MID	CG1648	uncharacterized protein	CG1648
FBgn0032772	39.3514807	3.85691751	0.71126607	5.4226086	5.87e-08	2.14e-06	MID	CG17350	uncharacterized protein	CG17350
FBgn0033926	3202.952377	1.237889656	0.228332004	5.421446107	5.91e-08	2.14e-06	MID	Arc1	Activity-regulated cytoskeleton associated protein 1	CG12505
FBgn0036157	389.3676455	3.09215755	0.570566912	5.419447723	5.98e-08	2.16e-06	MID	CG7560	uncharacterized protein	CG7560
FBgn0038020	225.4908505	1.859617799	0.343536457	5.413159973	6.19e-08	2.23e-06	MID	GstD9	Glutathione S transferase D9	CG10091
FBgn0260767	3004.337901	0.849761464	0.157104619	5.408889125	6.34e-08	2.27e-06	MID	CG42565	uncharacterized protein	CG42565
FBgn0030040	40.77726433	4.011336287	0.743743481	5.393440598	6.91e-08	2.47e-06	MID	CG15347	uncharacterized protein	CG15347
FBgn0031904	2246.488662	0.713248203	0.13266233	5.376418486	7.6e-08	2.7e-06	MID	CG5149	uncharacterized protein	CG5149
FBgn0266452	3338.811223	0.524898242	0.098069928	5.352285402	8.69e-08	3.07e-06	MID	CTPsyn	CTP synthase	CG45070
FBgn0033134	323.5410673	0.936937097	0.175166459	5.348838482	8.85e-08	3.12e-06	MID	Tsp42El	Tetraspanin 42El	CG12840
FBgn0020508	84.12200719	4.799669814	0.899475059	5.336078825	9.5e-08	3.32e-06	MID	Ag5r2	Antigen 5-related 2	CG9540
FBgn0003961	8.593918097	4.86332565	0.917751357	5.299175657	1.16e-07	4.02e-06	MID	Uro	Urate oxidase	CG7171
FBgn0063494	140.0121334	1.596226813	0.301525742	5.293832638	1.2e-07	4.12e-06	MID	GstE6	Glutathione S transferase E6	CG17530
FBgn0038381	474.1530622	0.658276014	0.124469357	5.288659252	1.23e-07	4.2e-06	MID	EndoU	Endoribonuclease U-specific	CG3303
FBgn0000078	76.00524287	7.745974162	1.466486588	5.281994549	1.28e-07	4.32e-06	MID	Amy-d	Amylase distal	CG17876
FBgn0036750	36.21890673	6.717733477	1.272064113	5.28097083	1.29e-07	4.32e-06	MID	CG6034	uncharacterized protein	CG6034
FBgn0262719	197.7560626	1.113944126	0.210943574	5.280768231	1.29e-07	4.32e-06	MID	CG43163	uncharacterized protein	CG43163
FBgn0036030	3325.01635	0.641591972	0.121534875	5.279077053	1.3e-07	4.34e-06	MID	CG6767	uncharacterized protein	CG6767
FBgn0085475	43.9257183	3.841632653	0.727776982	5.278584987	1.3e-07	4.34e-06	MID	CG34446	uncharacterized protein	CG34446
FBgn0023535	620.7848453	3.095331896	0.586775792	5.275152686	1.33e-07	4.41e-06	MID	arg	arginase	CG18104
FBgn0063493	105.7388345	2.212753309	0.419802968	5.27093298	1.36e-07	4.5e-06	MID	GstE7	Glutathione S transferase E7	CG17531
FBgn0036837	1710.674786	1.299527226	0.246603979	5.269692849	1.37e-07	4.5e-06	MID	CG18135	uncharacterized protein	CG18135
FBgn0030425	409.6187152	3.18244003	0.604415444	5.26531885	1.4e-07	4.58e-06	MID	Nep6	Neprilysin 6	CG3775
FBgn0264442	1251.780269	1.46608444	0.278793888	5.258667802	1.45e-07	4.74e-06	MID	ab	abrupt	CG43860
FBgn0053093	88.00637531	2.62444849	0.499553522	5.2535882	1.49e-07	4.85e-06	MID	CG33093	uncharacterized protein	CG33093
FBgn0010383	210.3321771	1.196143193	0.229338004	5.215634453	1.83e-07	5.87e-06	MID	Cyp18a1	Cytochrome P450-18a1	CG6816
FBgn0038149	4006.297359	0.717481698	0.137642572	5.212643786	1.86e-07	5.95e-06	MID	GILT1	Gamma-interferon-inducible lysosomal thiol reductase 1	CG9796
FBgn0038730	17.11282565	6.82835754	1.312849661	5.201172488	1.98e-07	6.23e-06	MID	CG6300	uncharacterized protein	CG6300
FBgn0028542	298.5376991	2.048163027	0.396465404	5.166057381	2.39e-07	7.4e-06	MID	NimB4	Nimrod B4	CG33115
FBgn0039102	389.9624908	2.060263363	0.39878688	5.166326841	2.39e-07	7.4e-06	MID	SPE	Spatzle-Processing Enzyme	CG16705
FBgn0287423	7445.506766	4.783281102	0.927803232	5.155490879	2.53e-07	7.78e-06	MID	NA	NA	NA
FBgn0024293	1610.174877	2.504903254	0.486321538	5.150714205	2.59e-07	7.96e-06	MID	Spn43Ab	Serpin 43Ab	CG1865
FBgn0259998	24.10367604	6.332769696	1.233087613	5.13570133	2.81e-07	8.6e-06	MID	CG17571	uncharacterized protein	CG17571
FBgn0028371	650.2253619	0.813097974	0.158410371	5.132858219	2.85e-07	8.7e-06	MID	jbug	jitterbug	CG30092
FBgn0002772	196.2165247	4.354297235	0.848610284	5.131091756	2.88e-07	8.73e-06	MID	Mlc1	Myosin alkali light chain 1	CG5596
FBgn0016123	200.1688909	1.248578727	0.244128492	5.114432637	3.15e-07	9.46e-06	MID	Alp4	Alkaline phosphatase 4	CG1462
FBgn0010109	173.2480118	1.519263431	0.297311686	5.1100024	3.22e-07	9.66e-06	MID	dpn	deadpan	CG8704
FBgn0029766	3646.49997	1.187350116	0.232851946	5.09916339	3.41e-07	1.01e-05	MID	CG15784	uncharacterized protein	CG15784
FBgn0003886	301.3045222	1.079217018	0.211842986	5.094419398	3.5e-07	1.03e-05	MID	alphaTub85E	alpha-Tubulin at 85E	CG9476
FBgn0085320	623.8819653	3.052505368	0.600613408	5.082313064	3.73e-07	1.09e-05	MID	CG34291	uncharacterized protein	CG34291
FBgn0013949	938.4026187	2.255355036	0.44455649	5.073269844	3.91e-07	1.13e-05	MID	Elal	Elastin-like	CG7021
FBgn0259173	3142.9066	0.794579616	0.15685142	5.065810777	4.07e-07	1.16e-05	MID	corn	cornetto	CG42278
FBgn0003189	8166.329667	0.323487178	0.063993226	5.055022168	4.3e-07	1.22e-05	MID	r	rudimentary	CG18572
FBgn0034816	233.7106913	0.772444137	0.153492056	5.032469797	4.84e-07	1.37e-05	MID	CG3085	uncharacterized protein	CG3085
FBgn0263118	102.9004907	1.735125533	0.345782919	5.017961952	5.22e-07	1.47e-05	MID	tx	taxi	CG5441
FBgn0038237	107.7952879	1.97333447	0.393417278	5.015881556	5.28e-07	1.48e-05	MID	Pde6	Phosphodiesterase 6	CG8279
FBgn0031937	383.6522183	1.969621621	0.395628145	4.978466895	6.41e-07	1.77e-05	MID	CG13795	uncharacterized protein	CG13795
FBgn0025382	302.1494446	1.432618664	0.288624859	4.963601085	6.92e-07	1.89e-05	MID	Rab27	Rab27	CG14791
FBgn0004117	287.9330339	3.827398622	0.773256598	4.949713497	7.43e-07	2.01e-05	MID	Tm2	Tropomyosin 2	CG4843
FBgn0040104	357.7703973	2.343950866	0.473652692	4.948669992	7.47e-07	2.01e-05	MID	lectin-24A	lectin-24A	CG3410
FBgn0011722	25559.80198	1.837487935	0.371383946	4.947677347	7.51e-07	2.02e-05	MID	Tig	Tiggrin	CG11527
FBgn0013771	167.6217829	1.929780936	0.390208691	4.945509882	7.59e-07	2.03e-05	MID	Cyp6a9	Cytochrome P450-6a9	CG10246
FBgn0260429	63.09224029	1.213932256	0.24611017	4.932474988	8.12e-07	2.15e-05	MID	CG42524	uncharacterized protein	CG42524
FBgn0011204	3535.333988	0.50794342	0.103166041	4.923552523	8.5e-07	2.24e-05	MID	cue	cueball	CG12086
FBgn0050090	382.2093424	2.725104634	0.553610504	4.922422198	8.55e-07	2.24e-05	MID	CG30090	uncharacterized protein	CG30090
FBgn0038082	53.87754156	4.621438351	0.939164104	4.920799604	8.62e-07	2.25e-05	MID	Ugt37A2	UDP-glycosyltransferase family 37 member A2	CG5724
FBgn0085354	233.500721	1.28376907	0.26159666	4.907436778	9.23e-07	2.4e-05	MID	CG34325	uncharacterized protein	CG34325
FBgn0010043	2993.717603	3.550031214	0.727370111	4.880639386	1.06e-06	2.73e-05	MID	GstD7	Glutathione S transferase D7	CG4371
FBgn0030262	333.5773517	2.673061306	0.547837097	4.879299563	1.06e-06	2.74e-05	MID	Vago	vago	CG2081
FBgn0036547	195.2947121	2.28341437	0.469802845	4.860367268	1.17e-06	2.99e-05	MID	CG17032	uncharacterized protein	CG17032
FBgn0031703	201.2785427	2.891855532	0.596367269	4.84911846	1.24e-06	3.13e-05	MID	CG12512	uncharacterized protein	CG12512
FBgn0085359	24.32484966	4.795437027	0.990475271	4.841551493	1.29e-06	3.25e-05	MID	CG34330	uncharacterized protein	CG34330
FBgn0035904	665.9740243	1.057290239	0.218577126	4.837149521	1.32e-06	3.31e-05	MID	GstO3	Glutathione S transferase O3	CG6776
FBgn0039678	115.9431488	2.917605214	0.60523664	4.820602427	1.43e-06	3.59e-05	MID	Obp99a	Odorant-binding protein 99a	CG18111
FBgn0259230	94.05605966	7.969963646	1.654642887	4.816727349	1.46e-06	3.65e-05	MID	lectin-22C	lectin-22C	CG42295
FBgn0033065	67.57711114	3.670199053	0.76244611	4.81371602	1.48e-06	3.69e-05	MID	Cyp6w1	Cyp6w1	CG8345
FBgn0032297	515.6508966	0.739522348	0.153909313	4.80492268	1.55e-06	3.85e-05	MID	CG17124	uncharacterized protein	CG17124
FBgn0284226	160.6195487	1.027296044	0.213855183	4.803699528	1.56e-06	3.86e-05	MID	CG46310	uncharacterized protein	CG46310
FBgn0000592	1336.395473	2.273673276	0.473988718	4.796893235	1.61e-06	3.98e-05	MID	Est-6	Esterase 6	CG6917
FBgn0014031	437.4026309	2.751914909	0.573950933	4.794686703	1.63e-06	4.01e-05	MID	Spat	Serine pyruvate aminotransferase	CG3926
FBgn0039024	298.2636814	2.313014895	0.482634945	4.7924729	1.65e-06	4.05e-05	MID	Nepl15	Neprilysin-like 15	CG4721
FBgn0261575	54.75111501	2.395124939	0.50038049	4.786607367	1.7e-06	4.15e-05	MID	tobi	target of brain insulin	CG11909
FBgn0030569	855.5872827	0.793088973	0.165945062	4.779226112	1.76e-06	4.29e-05	MID	CG9411	uncharacterized protein	CG9411
FBgn0262018	20.23709132	3.153885735	0.66268235	4.759272276	1.94e-06	4.7e-05	MID	CadN2	Cadherin-N2	CG42829
FBgn0270926	710.2881586	1.106120405	0.232616432	4.755125836	1.98e-06	4.79e-05	MID	AsnS	Asparagine synthetase	CG33486
FBgn0014396	54.98242674	3.233349468	0.681313045	4.745761863	2.08e-06	4.99e-05	MID	tim	timeless	CG3234
FBgn0004169	375.0392021	3.289597896	0.694512654	4.736555734	2.17e-06	5.19e-05	MID	up	upheld	CG7107
FBgn0260388	844.1126868	0.697849688	0.147734223	4.723683339	2.32e-06	5.5e-05	MID	CG42514	uncharacterized protein	CG42514
FBgn0031002	814.2939264	2.282743629	0.484050183	4.715923494	2.41e-06	5.7e-05	MID	CG14196	uncharacterized protein	CG14196
FBgn0038272	1336.909517	1.025163858	0.217489515	4.713624283	2.43e-06	5.75e-05	MID	CG7265	uncharacterized protein	CG7265
FBgn0034800	48.89521046	1.564889051	0.333005465	4.699289395	2.61e-06	6.16e-05	MID	CG3788	uncharacterized protein	CG3788
FBgn0029968	53.19147537	2.271462002	0.48582223	4.675500345	2.93e-06	6.89e-05	MID	Ir7g	Ionotropic receptor 7g	CG15325
FBgn0033729	36.61979341	3.325054866	0.711845979	4.671031327	3e-06	7.02e-05	MID	Cpr49Af	Cuticular protein 49Af	CG8510
FBgn0032029	451.8660506	0.746515234	0.16028199	4.657511641	3.2e-06	7.47e-05	MID	CG17292	uncharacterized protein	CG17292
FBgn0020414	4734.370014	1.601659962	0.345861668	4.630926498	3.64e-06	8.44e-05	MID	Idgf3	Imaginal disc growth factor 3	CG4559
FBgn0052506	118.8759511	0.986332416	0.213021592	4.63019926	3.65e-06	8.45e-05	MID	CG32506	uncharacterized protein	CG32506
FBgn0032538	68.12956712	4.315924226	0.932913927	4.626283414	3.72e-06	8.59e-05	MID	Vajk2	Vajk2	CG16885
FBgn0053459	175.4636643	1.811516694	0.3935581	4.602920615	4.17e-06	9.47e-05	MID	CG33459	uncharacterized protein	CG33459
FBgn0037146	3279.004436	1.937160434	0.422849363	4.581206939	4.62e-06	0.000104	MID	CG7470	uncharacterized protein	CG7470
FBgn0034638	353.2063859	1.272319735	0.278318749	4.571448159	4.84e-06	0.000108	MID	CG10433	uncharacterized protein	CG10433
FBgn0038450	30.91688917	5.590016932	1.225859371	4.560080106	5.11e-06	0.000112	MID	CG17560	uncharacterized protein	CG17560
FBgn0040309	4600.336552	0.54705768	0.119965453	4.560126811	5.11e-06	0.000112	MID	Jafrac1	thioredoxin peroxidase 1	CG1633
FBgn0063497	91.78686636	2.56900862	0.563338441	4.560328979	5.11e-06	0.000112	MID	GstE3	Glutathione S transferase E3	CG17524
FBgn0011706	52.90616441	2.475601936	0.544315475	4.548101334	5.41e-06	0.000118	MID	rpr	reaper	CG4319
FBgn0029866	124.5144413	2.244530981	0.494063465	4.543001336	5.55e-06	0.00012	MID	CG3842	uncharacterized protein	CG3842
FBgn0034403	436.6510355	0.692112518	0.152505271	4.538285875	5.67e-06	0.000123	MID	CG18190	uncharacterized protein	CG18190
FBgn0036764	927.3048995	0.56856879	0.125419955	4.533319995	5.81e-06	0.000125	MID	CG5535	uncharacterized protein	CG5535
FBgn0250836	43.64506452	5.186126363	1.144962669	4.529515681	5.91e-06	0.000127	MID	Acbp3	Acyl-CoA binding protein 3	CG8628
FBgn0029994	870.0248692	1.983748172	0.438951673	4.519286051	6.2e-06	0.000133	MID	Ldsdh1	Lipid droplet subset dehydrogenase 1	CG2254
FBgn0033600	47.30145388	4.349073621	0.964026564	4.511362846	6.44e-06	0.000138	MID	Cpr47Ec	Cuticular protein 47Ec	CG9077
FBgn0034885	1874.366251	2.103218611	0.467167373	4.50206657	6.73e-06	0.000144	MID	Eglp4	Entomoglyceroporin 4	CG4019
FBgn0035552	176.1903673	4.109632631	0.914119569	4.495727658	6.93e-06	0.000148	MID	CG11350	uncharacterized protein	CG11350
FBgn0035926	37.95858303	4.81618762	1.071986412	4.492769282	7.03e-06	0.000149	MID	Acbp5	Acyl-CoA binding protein 5	CG5804
FBgn0053462	22.95950073	3.793659159	0.844392172	4.49276922	7.03e-06	0.000149	MID	CG33462	uncharacterized protein	CG33462
FBgn0022160	10601.45768	1.734989644	0.386276285	4.491576911	7.07e-06	0.000149	MID	Gpo1	Glycerophosphate oxidase 1	CG8256
FBgn0032318	1963.957059	0.905195826	0.201591954	4.490237863	7.11e-06	0.00015	MID	CG14072	uncharacterized protein	CG14072
FBgn0039777	62.44026171	5.090007593	1.133519554	4.490445334	7.11e-06	0.00015	MID	Jon99Fii	Jonah 99Fii	CG2229
FBgn0030629	389.755459	1.010237636	0.225936116	4.471341957	7.77e-06	0.000162	MID	CG9123	uncharacterized protein	CG9123
FBgn0051380	9.711736311	4.45734377	0.997617873	4.467987081	7.9e-06	0.000164	MID	CG31380	uncharacterized protein	CG31380
FBgn0052082	66.0582553	1.449976419	0.324985725	4.461661877	8.13e-06	0.000169	MID	IRSp53	Insulin receptor substrate 53 kDa	CG32082
FBgn0051414	443.0873435	0.605916535	0.136011362	4.45489647	8.39e-06	0.000173	MID	Gba1b	Glucocerebrosidase 1b	CG31414
FBgn0028956	2339.268205	0.600503057	0.135065509	4.446013348	8.75e-06	0.00018	MID	mthl3	methuselah-like 3	CG6530
FBgn0036787	84.24094233	1.729228828	0.39018314	4.43183893	9.34e-06	0.000192	MID	CG4306	uncharacterized protein	CG4306
FBgn0031470	308.319835	1.876896279	0.426516142	4.400528129	1.08e-05	0.000219	MID	CG18557	uncharacterized protein	CG18557
FBgn0260482	155.0920613	0.981003997	0.223232669	4.394535989	1.11e-05	0.000225	MID	CG32599	uncharacterized protein	CG32599
FBgn0010387	180.3814945	3.700305564	0.842607919	4.391491558	1.13e-05	0.000227	MID	Acbp2	Acyl-CoA binding protein 2	CG8627
FBgn0052625	377.3459065	0.649445279	0.147975334	4.388875227	1.14e-05	0.00023	MID	CG32625	uncharacterized protein	CG32625
FBgn0050151	37.95419714	3.684920875	0.83979447	4.387884186	1.14e-05	0.00023	MID	CG30151	uncharacterized protein	CG30151
FBgn0044028	193.6336957	1.489671951	0.340408419	4.376131337	1.21e-05	0.000242	MID	Notum	notum	CG13076
FBgn0029174	5699.191086	0.406912869	0.093047586	4.373169548	1.22e-05	0.000245	MID	Fkbp59	FK506-binding protein 59kD	CG4535
FBgn0036806	449.0346929	1.799175421	0.414151544	4.344244146	1.4e-05	0.000278	MID	Cyp12c1	Cyp12c1	CG4120
FBgn0038804	153.8055209	1.012859098	0.233511121	4.337519747	1.44e-05	0.000286	MID	CG10877	uncharacterized protein	CG10877
FBgn0021979	2781.414904	0.360476682	0.083150969	4.335207227	1.46e-05	0.000289	MID	l(2)k09913	lethal (2) k09913	CG3082
FBgn0028526	814.8425803	2.528419612	0.583610936	4.332371886	1.48e-05	0.000291	MID	CG15293	uncharacterized protein	CG15293
FBgn0036264	66.37409809	3.300868717	0.762190858	4.330763987	1.49e-05	0.000293	MID	CG11529	uncharacterized protein	CG11529
FBgn0259209	112.8008402	3.041824861	0.703600081	4.323229836	1.54e-05	0.000302	MID	Mlp60A	Muscle LIM protein at 60A	CG42309
FBgn0037167	128.7525688	3.638922322	0.842546797	4.318955734	1.57e-05	0.000307	MID	CG11425	uncharacterized protein	CG11425
FBgn0020272	732.3430525	0.534943961	0.124104966	4.310415421	1.63e-05	0.000318	MID	mst	misato	CG1424
FBgn0033730	138.1394606	2.831494731	0.65843633	4.300331864	1.71e-05	0.000331	MID	Cpr49Ag	Cuticular protein 49Ag	CG8511
FBgn0027660	416.5297451	1.026891918	0.23885724	4.299186911	1.71e-05	0.000332	MID	blot	bloated tubules	CG3897
FBgn0087012	264.8025468	1.266077218	0.294909655	4.29310196	1.76e-05	0.00034	MID	5-HT2A	5-hydroxytryptamine (serotonin) receptor 2A	CG1056
FBgn0037749	684.0509631	0.772229723	0.180168031	4.286163971	1.82e-05	0.000349	MID	CG9471	uncharacterized protein	CG9471
FBgn0085802	1173.811259	14.25544903	3.331766891	4.278645383	1.88e-05	0.000359	MID	18SrRNA:CR41548	18S ribosomal RNA:CR41548	CR41548
FBgn0038197	1230.884583	0.572071041	0.133802584	4.275485761	1.91e-05	0.000364	MID	foxo	forkhead box, sub-group O	CG3143
FBgn0054003	270.7678136	3.028520393	0.709653686	4.267603271	1.98e-05	0.000376	MID	NimB3	Nimrod B3	CG34003
FBgn0035076	330.1649568	1.720595219	0.403432266	4.264892433	2e-05	0.000379	MID	Ance-5	Ance-5	CG10142
FBgn0050489	65.18843438	2.20432291	0.516842214	4.264982331	2e-05	0.000379	MID	Cyp12d1-p	Cyp12d1-p	CG30489
FBgn0032913	13.20573625	3.842844819	0.90547681	4.244001365	2.2e-05	0.000412	MID	CG9259	uncharacterized protein	CG9259
FBgn0002531	36.8604982	4.111907168	0.969038297	4.243286548	2.2e-05	0.000412	MID	Lcp1	Larval cuticle protein 1	CG11650
FBgn0053099	129.1878286	1.007088881	0.23752125	4.239994867	2.24e-05	0.000416	MID	CG33099	uncharacterized protein	CG33099
FBgn0038126	36.56628641	1.870144213	0.441181927	4.238941124	2.25e-05	0.000417	MID	CG8483	uncharacterized protein	CG8483
FBgn0259986	92.00333136	1.608914502	0.379652186	4.237864451	2.26e-05	0.000418	MID	nab	nab	CG33545
FBgn0263390	434.9135402	2.157000419	0.509169306	4.236312742	2.27e-05	0.00042	MID	Nha2	Na[+]/H[+] hydrogen antiporter 2	CG43442
FBgn0287616	294.6691323	1.084279916	0.256604045	4.225498137	2.38e-05	0.000439	MID	NA	NA	NA
FBgn0050104	217.145845	1.733362351	0.410453388	4.22304311	2.41e-05	0.000443	MID	NT5E-2	Ecto-5'-nucleotidase 2	CG30104
FBgn0035496	353.4115742	1.642342253	0.38915041	4.220327695	2.44e-05	0.000448	MID	CG14990	uncharacterized protein	CG14990
FBgn0053301	37.09111347	4.385698555	1.040268207	4.215930589	2.49e-05	0.000456	MID	CG33301	uncharacterized protein	CG33301
FBgn0029664	659.1178134	0.495962163	0.117990754	4.20339855	2.63e-05	0.000478	MID	CG10802	uncharacterized protein	CG10802
FBgn0014000	485.5660006	1.805773572	0.429779332	4.201629619	2.65e-05	0.00048	MID	Hf	Helical Factor	CG10658
FBgn0010397	2849.406064	1.036535778	0.246919771	4.197864657	2.69e-05	0.000487	MID	LamC	Lamin C	CG10119
FBgn0035670	19.08742098	4.458236576	1.062730171	4.195078579	2.73e-05	0.000492	MID	CG10472	uncharacterized protein	CG10472
FBgn0267319	14.31196172	2.861798233	0.683318303	4.188089535	2.81e-05	0.000506	MID	lncRNA:CR45755	long non-coding RNA:CR45755	CR45755
FBgn0025595	652.3653504	1.622963514	0.388231206	4.180404586	2.91e-05	0.000521	MID	AkhR	Adipokinetic hormone receptor	CG11325
FBgn0000477	1362.185291	1.470200914	0.352243782	4.173816509	3e-05	0.000535	MID	DNaseII	Deoxyribonuclease II	CG7780
FBgn0034693	43.1968215	2.551198575	0.611446052	4.172401746	3.01e-05	0.000537	MID	CG11073	uncharacterized protein	CG11073
FBgn0051664	350.0685103	3.428613543	0.822680494	4.167612539	3.08e-05	0.000547	MID	CG31664	uncharacterized protein	CG31664
FBgn0027560	5934.030937	1.545846102	0.371239094	4.164017542	3.13e-05	0.000553	MID	Tps1	Trehalose-6-phosphate synthase 1	CG4104
FBgn0031762	772.5818354	0.765137768	0.183757115	4.163853834	3.13e-05	0.000553	MID	CG9098	uncharacterized protein	CG9098
FBgn0030073	1535.913148	1.714360501	0.412237344	4.15867346	3.2e-05	0.000564	MID	CG10962	uncharacterized protein	CG10962
FBgn0034480	84.30417224	3.170662581	0.762979809	4.155631043	3.24e-05	0.000571	MID	CG16898	uncharacterized protein	CG16898
FBgn0039470	12.77032277	4.970459178	1.200793331	4.139312778	3.48e-05	0.00061	MID	CG6296	uncharacterized protein	CG6296
FBgn0038074	1781.50305	4.330370129	1.05002749	4.124054055	3.72e-05	0.000645	MID	Gnmt	Glycine N-methyltransferase	CG6188
FBgn0005775	338.6906045	0.966413731	0.23443776	4.122261404	3.75e-05	0.000648	MID	Con	Connectin	CG7503
FBgn0264823	532.0958962	1.03491028	0.251039201	4.122504682	3.75e-05	0.000648	MID	asRNA:CR44031	antisense RNA:CR44031	CR44031
FBgn0032024	120.3586238	2.850837943	0.691777027	4.121035869	3.77e-05	0.00065	MID	CG14273	uncharacterized protein	CG14273
FBgn0033742	371.8074126	1.572730615	0.381755525	4.119732424	3.79e-05	0.000653	MID	Nepl10	Neprilysin-like 10	CG8550
FBgn0000055	7901.62211	1.951080075	0.473794113	4.117991383	3.82e-05	0.000656	MID	Adh	Alcohol dehydrogenase	CG3481
FBgn0038299	866.6104682	1.70732141	0.414905522	4.114964294	3.87e-05	0.000664	MID	Spn88Eb	Serpin 88Eb	CG6687
FBgn0032775	1194.320294	0.475468137	0.115562128	4.114394104	3.88e-05	0.000664	MID	CG17544	uncharacterized protein	CG17544
FBgn0038832	22.7039698	2.744612236	0.667995823	4.108726641	3.98e-05	0.000678	MID	CG15695	uncharacterized protein	CG15695
FBgn0026593	111.3046466	1.91513055	0.467362826	4.097738292	4.17e-05	0.00071	MID	CG5707	uncharacterized protein	CG5707
FBgn0035666	21.67390932	4.913207468	1.202621615	4.085414237	4.4e-05	0.000746	MID	Jon65Aii	Jonah 65Aii	CG6580
FBgn0039886	1379.512474	0.904265713	0.221332405	4.085555002	4.4e-05	0.000746	MID	CG2003	uncharacterized protein	CG2003
FBgn0259226	34.51383733	2.185924765	0.535562968	4.081545771	4.47e-05	0.000754	MID	CG42326	uncharacterized protein	CG42326
FBgn0036255	121.7047427	0.895024924	0.219758732	4.072761602	4.65e-05	0.000779	MID	Atg12	Autophagy-related 12	CG10861
FBgn0038452	132.6438328	0.751548259	0.184666365	4.069762552	4.71e-05	0.000786	MID	CG14905	uncharacterized protein	CG14905
FBgn0037761	49.18135648	6.733125881	1.655603968	4.066869861	4.76e-05	0.000795	MID	CG8534	uncharacterized protein	CG8534
FBgn0025578	19.89513336	3.896881917	0.961879357	4.051320872	5.09e-05	0.000844	MID	Lcp9	Larval cuticle protein 9	CG16914
FBgn0034199	251.9861551	0.581441918	0.143746523	4.044911177	5.23e-05	0.000862	MID	Gbp1	Growth-blocking peptide 1	CG15917
FBgn0041605	341.2484595	1.627902881	0.402978949	4.039672263	5.35e-05	0.000879	MID	cpx	complexin	CG32490
FBgn0260458	32.23489853	1.926431939	0.478324838	4.027455376	5.64e-05	0.000923	MID	PGRP-LD	Peptidoglycan recognition protein LD	CG33717
FBgn0030157	1329.830384	1.953367719	0.487303542	4.00852354	6.11e-05	0.000994	MID	CG1468	uncharacterized protein	CG1468
FBgn0034389	157.8686499	1.67025062	0.417366324	4.001881614	6.28e-05	0.001019342	MID	Mctp	Multiple C2 domain and transmembrane region protein	CG15078
FBgn0035400	2515.018025	0.487510606	0.1218531	4.00080595	6.31e-05	0.001022429	MID	CG11537	uncharacterized protein	CG11537
FBgn0038966	368.2983414	0.575244393	0.143846692	3.999010243	6.36e-05	0.00102865	MID	pinta	prolonged depolarization afterpotential (PDA) is not apparent	CG13848
FBgn0041581	77.40532843	2.908310874	0.727675414	3.996714495	6.42e-05	0.001037097	MID	AttB	Attacin-B	CG18372
FBgn0035083	3144.669365	1.04693254	0.262573065	3.987204636	6.69e-05	0.001076276	MID	Tina-1	Troponin C-akin-1	CG2803
FBgn0030816	140.885654	1.040225115	0.260957494	3.986186027	6.71e-05	0.001077644	MID	CG16700	uncharacterized protein	CG16700
FBgn0039152	504.2888743	1.610931568	0.404102344	3.986444504	6.71e-05	0.001077644	MID	Root	Rootletin	CG6129
FBgn0036996	36.54599336	2.369990573	0.595309834	3.981104356	6.86e-05	0.001099289	MID	mag	magro	CG5932
FBgn0029091	78.06198283	1.785408837	0.449198333	3.974655971	7.05e-05	0.001124421	MID	Chs2	Chitin synthase 2	CG7464
FBgn0262815	117.0376398	2.039092897	0.512995145	3.974877577	7.04e-05	0.001124421	MID	CR43186	pseudo	CR43186
FBgn0037228	178.0720814	1.437005582	0.361635304	3.973631902	7.08e-05	0.001127578	MID	CG1092	uncharacterized protein	CG1092
FBgn0000370	9346.664685	0.649979034	0.163731846	3.96977773	7.19e-05	0.001144261	MID	crc	cryptocephal	CG8669
FBgn0260795	2494.11908	0.590432456	0.148774102	3.968650789	7.23e-05	0.001147969	MID	NaPi-III	Na[+]-dependent inorganic phosphate cotransporter type III	CG42575
FBgn0028424	173.4870552	1.083249653	0.27350662	3.960597558	7.48e-05	0.001180337	MID	JhI-26	Juvenile hormone-inducible protein 26	CG3767
FBgn0021768	1886.852594	0.385141113	0.097344566	3.956472657	7.61e-05	0.001197342	MID	nudC	nudC	CG9710
FBgn0050359	1487.728404	0.809649167	0.205057425	3.948402096	7.87e-05	0.001234773	MID	Mal-A5	Maltase A5	CG30359
FBgn0050069	1017.530903	0.729987534	0.185035961	3.945111702	7.98e-05	0.00124817	MID	CG30069	uncharacterized protein	CG30069
FBgn0040360	9.220571962	3.271118948	0.83167453	3.93317197	8.38e-05	0.001308004	MID	CG14626	uncharacterized protein	CG14626
FBgn0038115	774.245166	1.329226299	0.338827427	3.923018605	8.74e-05	0.001358419	MID	CG7966	uncharacterized protein	CG7966
FBgn0016034	1147.383159	0.507016492	0.129872651	3.903951198	9.46e-05	0.001465807	MID	mael	maelstrom	CG11254
FBgn0029990	34045.81584	1.598657931	0.410682319	3.892687507	9.91e-05	0.001528908	MID	CG2233	uncharacterized protein	CG2233
FBgn0011556	16.88251913	4.930402314	1.269253162	3.884490866	0.000103	0.001579127	MID	zetaTry	zetaTrypsin	CG12387
FBgn0031824	655.5555467	0.768384307	0.197944086	3.881825027	0.000104	0.001594235	MID	CG9547	uncharacterized protein	CG9547
FBgn0010019	447.6546659	4.909162125	1.265872277	3.878086449	0.000105	0.001616592	MID	Cyp4g1	Cytochrome P450-4g1	CG3972
FBgn0050287	32.53841376	1.426976487	0.369274641	3.864268839	0.000111	0.001701071	MID	CG30287	uncharacterized protein	CG30287
FBgn0033467	177.3411476	0.810018484	0.209729697	3.862202135	0.000112	0.001713072	MID	Pdrg1	Pdrg1 prefoldin-like subunit	CG15863
FBgn0038348	24.88116948	1.888085032	0.489904878	3.853982924	0.000116	0.001756547	MID	AOX2	Aldehyde oxidase 2	CG18519
FBgn0000533	256.2696678	1.249395491	0.325226272	3.841619205	0.000122	0.001837006	MID	ea	easter	CG4920
FBgn0035734	50.81271591	3.295813748	0.860655845	3.829421209	0.000128	0.001919639	MID	CG14823	uncharacterized protein	CG14823
FBgn0039755	27.14559677	3.656242773	0.95844632	3.814760095	0.000136	0.002025881	MID	CG15531	uncharacterized protein	CG15531
FBgn0064237	904.8030755	1.70443145	0.447878369	3.805567689	0.000141	0.002096771	MID	Idgf5	Imaginal disc growth factor 5	CG5154
FBgn0259740	335.978317	1.192842663	0.313648365	3.803120933	0.000143	0.002114652	MID	CG42394	uncharacterized protein	CG42394
FBgn0039030	16.00258448	6.192858992	1.630011047	3.799274246	0.000145	0.002138818	MID	CG6660	uncharacterized protein	CG6660
FBgn0014141	13078.61306	0.449806638	0.118462363	3.797042588	0.000146	0.002155172	MID	cher	cheerio	CG3937
FBgn0266756	756.3336092	0.658729938	0.173609836	3.794312319	0.000148	0.002176014	MID	btsz	bitesize	CG44012
FBgn0004629	1161.51178	1.452712045	0.383215673	3.790847161	0.00015	0.002200523	MID	Cys	Cystatin-like	CG8050
FBgn0085466	81.54974267	1.850938961	0.488851789	3.786298836	0.000153	0.002235016	MID	CG34437	uncharacterized protein	CG34437
FBgn0036194	609.496821	0.63527642	0.167871764	3.784295843	0.000154	0.00225	MID	Dph1	Diphthamide biosynthesis 1	CG11652
FBgn0027929	66.54033893	2.256711195	0.596526205	3.783088115	0.000155	0.002257853	MID	NimB1	Nimrod B1	CG33119
FBgn0035789	6.917540006	4.124603625	1.091219252	3.779812002	0.000157	0.002284639	MID	mthl6	methuselah-like 6	CG16992
FBgn0026015	3782.507344	0.374915594	0.099370844	3.772893325	0.000161	0.002333	MID	Top3beta	Topoisomerase 3beta	CG3458
FBgn0033221	47.78965919	2.053756477	0.544683228	3.77055208	0.000163	0.002350403	MID	CG12825	uncharacterized protein	CG12825
FBgn0034417	105.2208365	0.97387801	0.258298258	3.770362283	0.000163	0.002350403	MID	CG15117	uncharacterized protein	CG15117
FBgn0031737	58.18877125	2.783207048	0.740250063	3.759820073	0.00017	0.002441766	MID	obst-E	obstructor-E	CG11142
FBgn0030776	18.93710963	3.410609054	0.907393733	3.758687029	0.000171	0.002445316	MID	CG4653	uncharacterized protein	CG4653
FBgn0033961	241.5540018	1.234253325	0.32848495	3.757412097	0.000172	0.002450036	MID	ND-B15	NADH dehydrogenase (ubiquinone) B15 subunit	CG12859
FBgn0040505	19.71864511	2.133833886	0.568910192	3.750739427	0.000176	0.002504881	MID	Alk	Anaplastic lymphoma kinase	CG8250
FBgn0030613	307.0852696	1.544391701	0.413109364	3.73845726	0.000185	0.002613014	MID	Rab3-GEF	Rab3 GDP-GTP exchange factor	CG5627
FBgn0013981	10026.75417	0.95492117	0.255501191	3.737443125	0.000186	0.002620098	MID	His4r	Histone H4 replacement	CG3379
FBgn0034999	230.9629703	1.339654081	0.358901286	3.732653338	0.000189	0.002663389	MID	Fatp3	Fatty acid transport protein 3	CG3394
FBgn0266183	121.140754	0.763492333	0.204712858	3.729576829	0.000192	0.002692561	MID	lncRNA:CR44889	long non-coding RNA:CR44889	CR44889
FBgn0032224	753.8226934	0.599509682	0.160924462	3.725410507	0.000195	0.002723057	MID	Sps2	Selenophosphate synthetase 2	CG5025
FBgn0037057	1204.945571	1.11812956	0.300653422	3.718998288	2e-04	0.002785803	MID	CG10512	uncharacterized protein	CG10512
FBgn0034712	13.41937067	2.420542134	0.652300558	3.710777347	0.000206624	0.002866602	MID	Alp8	Alkaline phosphatase 8	CG3264
FBgn0033502	41.36756407	1.242873345	0.335089358	3.709080325	0.000208	0.002878376	MID	CG12910	uncharacterized protein	CG12910
FBgn0030041	3288.159884	1.567398853	0.422783823	3.707329301	0.000209	0.00289458	MID	CG12116	uncharacterized protein	CG12116
FBgn0031538	2971.482781	1.454322111	0.392599783	3.704337529	0.000212	0.002925156	MID	CG3246	uncharacterized protein	CG3246
FBgn0261266	582.3447488	0.527993703	0.142713396	3.699678644	0.000216	0.00297167	MID	zuc	zucchini	CG12314
FBgn0050148	68.81511916	2.816685698	0.762029839	3.696293181	0.000219	0.002999166	MID	CG30148	uncharacterized protein	CG30148
FBgn0032264	232.4620392	1.643586688	0.444773448	3.695334549	0.00022	0.003003517	MID	Lip4	Lipase 4	CG6113
FBgn0030519	1566.237243	0.575055965	0.155644509	3.694675579	0.00022	0.003007451	MID	CG11151	uncharacterized protein	CG11151
FBgn0051233	48.71252849	2.865050877	0.776423263	3.690063155	0.000224	0.003058583	MID	CG31233	uncharacterized protein	CG31233
FBgn0035484	1334.695183	1.580590121	0.42857131	3.688044638	0.000226	0.003078996	MID	CG11594	uncharacterized protein	CG11594
FBgn0039650	103.9566622	1.165311221	0.316317078	3.683997173	0.00023	0.003124328	MID	Mesh1	Metazoan SpoT homolog-1	CG11900
FBgn0031653	25.65979428	3.792556364	1.030001001	3.682089978	0.000231	0.00314378	MID	Jon25Biii	Jonah 25Biii	CG8871
FBgn0002773	1022.358373	1.844189503	0.501054914	3.680613543	0.000233	0.003158008	MID	Mlc2	Myosin light chain 2	CG2184
FBgn0039800	1236.92669	1.634501625	0.444745973	3.675135297	0.000238	0.003218339	MID	Npc2g	Niemann-Pick type C-2g	CG11314
FBgn0052667	560.2016473	2.922901362	0.795396231	3.674773967	0.000238	0.003218802	MID	ssp7	short spindle 7	CG32667
FBgn0002930	528.221098	1.808537104	0.49315646	3.667268406	0.000245	0.003289658	MID	nec	necrotic	CG1857
FBgn0000639	42951.83168	3.164960476	0.863121569	3.666876823	0.000246	0.003290548	MID	Fbp1	Fat body protein 1	CG17285
FBgn0032782	266.5377321	0.928579224	0.253667961	3.660609011	0.000252	0.003365567	MID	Rab9	Rab9	CG9994
FBgn0030160	931.1559846	1.876542165	0.512984142	3.658090008	0.000254	0.003379872	MID	CG9691	uncharacterized protein	CG9691
FBgn0037913	5709.313246	1.072966584	0.293304826	3.65819614	0.000254	0.003379872	MID	fabp	fatty acid binding protein	CG6783
FBgn0028936	340.9458602	1.525070948	0.417116306	3.656224718	0.000256	0.003398661	MID	NimB5	Nimrod B5	CG16873
FBgn0053170	380.4479001	1.242626334	0.339884231	3.656028198	0.000256	0.003398661	MID	CG33170	uncharacterized protein	CG33170
FBgn0035090	1199.431785	1.400817089	0.383274395	3.65486739	0.000257	0.003409824	MID	CG2736	uncharacterized protein	CG2736
FBgn0032774	133.9367324	1.935950209	0.530058585	3.652332525	0.00026	0.003439387	MID	CG17549	uncharacterized protein	CG17549
FBgn0034505	10.84776169	3.335993351	0.915090366	3.645534338	0.000267	0.003527218	MID	CG16739	uncharacterized protein	CG16739
FBgn0038302	416.3293093	1.058435585	0.290556964	3.642781673	0.00027	0.003555392	MID	CG4210	uncharacterized protein	CG4210
FBgn0038878	44.08511676	1.699618326	0.466603679	3.642530918	0.00027	0.003555392	MID	CG3301	uncharacterized protein	CG3301
FBgn0069973	26.23004519	1.752764488	0.481371282	3.641190393	0.000271	0.00356954	MID	CG40485	uncharacterized protein	CG40485
FBgn0032453	3438.463023	1.078683969	0.296849683	3.633771666	0.000279	0.003660243	MID	CG6180	uncharacterized protein	CG6180
FBgn0000075	455.0720493	0.828365239	0.228041144	3.63252536	0.000281	0.003673448	MID	amd	alpha methyl dopa-resistant	CG10501
FBgn0033471	603.7245134	0.404958371	0.111853656	3.620430352	0.000294	0.003830674	MID	CG12134	uncharacterized protein	CG12134
FBgn0003356	114.4980969	2.97632867	0.823034247	3.616287755	0.000299	0.003878231	MID	Jon99Cii	Jonah 99Cii	CG31034
FBgn0029969	1452.929155	0.558499929	0.154473651	3.615502861	3e-04	0.003885263	MID	CG10932	uncharacterized protein	CG10932
FBgn0052085	74.67660881	0.853226024	0.236187341	3.612496847	0.000303	0.003921044	MID	CG32085	uncharacterized protein	CG32085
FBgn0039321	350.0698147	3.03830762	0.841622399	3.610060313	0.000306	0.003953258	MID	CG10550	uncharacterized protein	CG10550
FBgn0037296	36.8512364	1.334959838	0.37050363	3.603095162	0.000314	0.004036268	MID	Prosbeta2R2	Proteasome beta2 subunit-related 2	CG12161
FBgn0011296	48.87381687	2.434851046	0.676390088	3.599773399	0.000318	0.004083254	MID	l(2)efl	lethal (2) essential for life	CG4533
FBgn0033128	178.1791297	2.73650018	0.760578138	3.597921167	0.000321	0.004107488	MID	Tsp42Eg	Tetraspanin 42Eg	CG12142
FBgn0286786	1144.626766	1.17554573	0.327686675	3.587407785	0.000334	0.004251077	MID	hoip	hoi-polloi	CG3949
FBgn0265669	1089.239049	1.109932363	0.309525433	3.585916525	0.000336	0.004265243	MID	CG44476	uncharacterized protein	CG44476
FBgn0267586	9.615351366	2.618759289	0.730647677	3.584161523	0.000338	0.004288904	MID	asRNA:CR45924	antisense RNA:CR45924	CR45924
FBgn0038774	50.49716225	3.02741756	0.845613958	3.580141422	0.000343	0.004350247	MID	CG5023	uncharacterized protein	CG5023
FBgn0033292	9.625543176	3.974536122	1.110354034	3.579521486	0.000344	0.004355395	MID	Cyp4ad1	Cyp4ad1	CG2110
FBgn0031418	1273.403718	0.760930644	0.212730642	3.576967744	0.000348	0.004392926	MID	CG3609	uncharacterized protein	CG3609
FBgn0051098	90.74165566	1.081696774	0.302936071	3.570709723	0.000356	0.004493901	MID	CG31098	uncharacterized protein	CG31098
FBgn0051216	238.9040116	0.531562882	0.149269894	3.561085686	0.000369	0.004634413	MID	Naam	Nicotinamide amidase	CG31216
FBgn0051658	155.1445478	0.724742584	0.204440918	3.544997703	0.000393	0.004880645	MID	Nnf1b	Nnf1b	CG31658
FBgn0030834	560.0246805	0.788918388	0.222955935	3.538449813	0.000402	0.004958529	MID	CG8675	uncharacterized protein	CG8675
FBgn0032171	109.6364247	1.162087077	0.328424663	3.538367266	0.000403	0.004958529	MID	CG5846	uncharacterized protein	CG5846
FBgn0036916	348.7787364	0.70211479	0.198406202	3.538774408	0.000402	0.004958529	MID	Mtr3	Mtr3	CG8025
FBgn0034710	12.06500577	3.926805338	1.109923389	3.53790665	0.000403	0.004961445	MID	Alp7	Alkaline phosphatase 7	CG3292
FBgn0002789	124.5646764	2.769842939	0.783402741	3.53565643	0.000407	0.004998116	MID	Mp20	Muscle protein 20	CG4696
FBgn0031037	1813.343907	0.579889067	0.164097532	3.533807361	0.00041	0.005027406	MID	CG14207	uncharacterized protein	CG14207
FBgn0015037	189.7487102	2.085508476	0.591857251	3.523668034	0.000426	0.005205738	MID	Cyp4p1	Cytochrome P450-4p1	CG10842
FBgn0085360	217.8369192	1.73803746	0.493582409	3.521271077	0.000429	0.005240977	MID	CG34331	uncharacterized protein	CG34331
FBgn0067903	17.74799857	3.890752632	1.105034741	3.520932408	0.00043	0.005241664	MID	IM18	Immune induced molecule 18	CG33706
FBgn0017561	29.49725353	2.052202215	0.583340332	3.518018733	0.000435	0.005287442	MID	Ork1	Open rectifier K[+] channel 1	CG1615
FBgn0010423	71.18887556	3.366941913	0.957835074	3.515158304	0.000439	0.005332535	MID	TpnC47D	Troponin C at 47D	CG9073
FBgn0034755	14.95638472	2.820952399	0.80244877	3.515429899	0.000439	0.005332535	MID	CG3746	uncharacterized protein	CG3746
FBgn0033179	1494.851466	0.397373133	0.113359678	3.50541867	0.000456	0.005487801	MID	p47	p47	CG11139
FBgn0087002	137840.2361	1.26290766	0.360273515	3.505413544	0.000456	0.005487801	MID	apolpp	apolipophorin	CG11064
FBgn0051086	42.83785866	4.481923572	1.279573413	3.502670128	0.000461	0.005538364	MID	CG31086	uncharacterized protein	CG31086
FBgn0051373	53.41640885	0.965095637	0.275781672	3.499491573	0.000466	0.005585882	MID	CG31373	uncharacterized protein	CG31373
FBgn0028544	99.10551258	3.325311168	0.951664198	3.494206438	0.000475	0.005691238	MID	Vajk3	Vajk3	CG16884
FBgn0003748	3333.719242	0.429118421	0.12285954	3.492756211	0.000478	0.005702988	MID	Treh	Trehalase	CG9364
FBgn0263593	2970.36996	0.514155431	0.147199896	3.492906204	0.000478	0.005702988	MID	Lpin	Lipin	CG8709
FBgn0028537	2758.229209	2.640289519	0.756655016	3.489423138	0.000484	0.005742394	MID	CG31775	uncharacterized protein	CG31775
FBgn0028563	696.5577777	1.320156733	0.378269749	3.489987594	0.000483	0.005742394	MID	sut1	sugar transporter 1	CG8714
FBgn0034356	211.2350548	1.230915851	0.352713225	3.489848871	0.000483	0.005742394	MID	Pepck2	Phosphoenolpyruvate carboxykinase 2	CG10924
FBgn0260954	2758.229209	2.640289519	0.756655016	3.489423138	0.000484	0.005742394	MID	CG42586	uncharacterized protein	CG42586
FBgn0039868	683.2802719	0.837740042	0.24014789	3.488433905	0.000486	0.005757266	MID	CG11563	uncharacterized protein	CG11563
FBgn0000003	105.0727053	1.488786079	0.427109574	3.485723966	0.000491	0.005802977	MID	7SLRNA:CR32864	Signal recognition particle 7SL RNA CR32864	CR32864
FBgn0261504	105.0727053	1.488786079	0.427109574	3.485723966	0.000491	0.005802977	MID	7SLRNA:CR42652	Signal recognition particle 7SL RNA CR42652	CR42652
FBgn0036422	19.76372796	2.760000814	0.79470753	3.472976799	0.000515	0.006058776	MID	CG3868	uncharacterized protein	CG3868
FBgn0042206	61.238972	1.692292389	0.489097307	3.460032116	0.00054	0.006343621	MID	GstD10	Glutathione S transferase D10	CG18548
FBgn0032240	339.8321789	0.987291322	0.285396681	3.459365112	0.000541	0.006352341	MID	CG17768	uncharacterized protein	CG17768
FBgn0053307	437.6963299	1.541852546	0.445934071	3.457579595	0.000545	0.006380517	MID	CG33307	uncharacterized protein	CG33307
FBgn0035335	552.1769235	0.513804058	0.148643849	3.456611635	0.000547	0.006396441	MID	mRpL23	mitochondrial ribosomal protein L23	CG1320
FBgn0040827	273.637297	2.089487616	0.605663952	3.449912463	0.000561	0.006528595	MID	CG13315	uncharacterized protein	CG13315
FBgn0039094	370.0493689	1.200799562	0.348134009	3.449245209	0.000562	0.006537597	MID	CG10184	uncharacterized protein	CG10184
FBgn0051832	16.54661686	4.610593166	1.337531782	3.447090551	0.000567	0.006568425	MID	CG31832	uncharacterized protein	CG31832
FBgn0085813	39.03705478	2.853307871	0.828444393	3.444175486	0.000573	0.006618029	MID	18SrRNA-Psi:CR41602	18S ribosomal RNA pseudogene:CR41602	CR41602
FBgn0030575	105.0056893	1.732519258	0.504491671	3.434188028	0.000594	0.006829681	MID	CG5321	uncharacterized protein	CG5321
FBgn0003149	196.8893504	2.873144873	0.837593102	3.430239416	0.000603	0.006914917	MID	Prm	Paramyosin	CG5939
FBgn0037853	584.7728353	0.525044983	0.153080073	3.429871525	0.000604	0.006916846	MID	CG14696	uncharacterized protein	CG14696
FBgn0029828	106.3542277	1.560349291	0.455116803	3.428458984	0.000607	0.006938003	MID	CG6067	uncharacterized protein	CG6067
FBgn0015299	658.2764696	0.605801522	0.176878607	3.424956437	0.000615	0.007005492	MID	Ssb-c31a	Single stranded-binding protein c31A	CG8396
FBgn0040717	22.79347257	3.512196968	1.027274065	3.418948348	0.000629	0.007146711	MID	Nplp4	Neuropeptide-like precursor 4	CG15361
FBgn0261801	609.2888681	0.501591201	0.146726842	3.418537432	0.00063	0.007149873	MID	CG42747	uncharacterized protein	CG42747
FBgn0034706	171.1822596	1.613838688	0.473035556	3.411664656	0.000646	0.007285825	MID	CG11275	uncharacterized protein	CG11275
FBgn0039802	756.379499	1.527901948	0.447973651	3.410696015	0.000648	0.007296381	MID	dj-1beta	dj-1beta	CG1349
FBgn0020506	22.54680967	2.234250353	0.655570046	3.408103171	0.000654	0.00735828	MID	Amyrel	amyrel	CG8221
FBgn0267278	246.4179389	0.799303483	0.234961963	3.401842045	0.000669	0.007512716	MID	asRNA:CR45714	antisense RNA:CR45714	CR45714
FBgn0086075	69.53704335	1.555586091	0.45764621	3.399101873	0.000676	0.007564792	MID	snoRNA:Me28S-G3253	ncRNA	CR34704
FBgn0038989	968.6327995	0.47878177	0.14089723	3.39809213	0.000679	0.007584793	MID	CG6937	uncharacterized protein	CG6937
FBgn0034365	92.94128941	0.976555292	0.288202609	3.388433207	0.000703	0.007799681	MID	CG5335	uncharacterized protein	CG5335
FBgn0033820	15.85089556	2.995950684	0.884364395	3.387688042	0.000705	0.007812753	MID	CG4716	uncharacterized protein	CG4716
FBgn0033033	491.5492162	0.869021864	0.256613594	3.386499718	0.000708	0.007837211	MID	scaf	scarface	CG11066
FBgn0011661	19262.06041	0.376262485	0.111140579	3.385464503	0.000711	0.007851787	MID	Moe	Moesin	CG10701
FBgn0014865	44.98424568	3.390144041	1.002147849	3.382878131	0.000717	0.007909676	MID	Mtk	Metchnikowin	CG8175
FBgn0010424	52.59177181	2.670673643	0.790022652	3.380502618	0.000724	0.00795364	MID	TpnC73F	Troponin C at 73F	CG7930
FBgn0262870	64.93492542	1.793363137	0.530567101	3.38008733	0.000725	0.007957448	MID	axo	axotactin	CG43225
FBgn0003916	100.0951626	1.271060572	0.376427865	3.376637835	0.000734	0.008024779	MID	snRNA:U1:21D	small nuclear RNA U1 at 21D	CR31656
FBgn0004185	100.0951626	1.271060572	0.376427865	3.376637835	0.000734	0.008024779	MID	snRNA:U1:95Ca	small nuclear RNA U1 at 95C a	CR31341
FBgn0004186	100.0951626	1.271060572	0.376427865	3.376637835	0.000734	0.008024779	MID	snRNA:U1:95Cb	small nuclear RNA U1 at 95C b	CR32866
FBgn0040606	29.88692218	2.811189606	0.832380761	3.37728806	0.000732	0.008024779	MID	CG6503	uncharacterized protein	CG6503
FBgn0020415	6603.214004	1.441754153	0.427040318	3.376154643	0.000735	0.008030633	MID	Idgf2	Imaginal disc growth factor 2	CG4475
FBgn0003388	60.60578843	1.908174636	0.565311541	3.375439024	0.000737	0.008043289	MID	shd	shade	CG13478
FBgn0003423	2385.211354	0.560568754	0.166156136	3.373746924	0.000742	0.008081118	MID	slgA	sluggish A	CG1417
FBgn0013995	79.52857696	1.098676215	0.325694248	3.373336255	0.000743	0.008081118	MID	Calx	Na/Ca-exchange protein	CG5685
FBgn0034761	1071.644382	1.056802818	0.3133132	3.372991686	0.000744	0.008081964	MID	CG4250	uncharacterized protein	CG4250
FBgn0034128	15.01565637	2.290579459	0.679354688	3.371698909	0.000747	0.008111707	MID	CG4409	uncharacterized protein	CG4409
FBgn0034255	136.5124637	0.997012456	0.295899839	3.369425478	0.000753	0.00817058	MID	Oxp	Oxpecker	CG18186
FBgn0034899	59.8400691	3.279606121	0.975196547	3.363020646	0.000771	0.00834551	MID	CG13560	uncharacterized protein	CG13560
FBgn0026702	588.6065566	0.632994594	0.188331551	3.361065048	0.000776	0.008387759	MID	l(1)G0045	lethal (1) G0045	CG32763
FBgn0046114	1191.165251	0.490998949	0.146545668	3.350484214	0.000807	0.008662097	MID	Gclm	Glutamate-cysteine ligase modifier subunit	CG4919
FBgn0037581	91.85136563	0.811279918	0.242673164	3.343096964	0.000828	0.008819474	MID	CG7352	uncharacterized protein	CG7352
FBgn0038412	38.83105825	1.926606326	0.576881575	3.339691212	0.000839	0.00891586	MID	Zip89B	Zinc/iron regulated transporter-related protein 89B	CG6898
FBgn0046763	340.8782345	0.621671801	0.186170272	3.339264621	0.00084	0.008920652	MID	CG17278	uncharacterized protein	CG17278
FBgn0035323	287.5670483	0.834749171	0.250049531	3.338335277	0.000843	0.008941621	MID	CG13807	uncharacterized protein	CG13807
FBgn0053993	13.24641091	2.830408206	0.848192887	3.336986491	0.000847	0.008976178	MID	CG33993	uncharacterized protein	CG33993
FBgn0030774	22.93009558	3.941858975	1.18267372	3.333006313	0.000859	0.009078452	MID	sphe	spheroide	CG9675
FBgn0038135	13.36386681	3.760160081	1.128153649	3.333021246	0.000859	0.009078452	MID	CG8773	uncharacterized protein	CG8773
FBgn0030976	32.01861628	2.619388911	0.786135454	3.331981654	0.000862	0.009084879	MID	CG7378	uncharacterized protein	CG7378
FBgn0086446	261.0514464	1.007033528	0.302366276	3.330508751	0.000867	0.00911503	MID	DCTN6-p27	Dynactin 6, p27 subunit	CG17347
FBgn0028949	5.920001052	5.568893889	1.672727724	3.329229145	0.000871	0.009138953	MID	CG15254	uncharacterized protein	CG15254
FBgn0034709	13912.31195	0.496495304	0.149246561	3.326678349	0.000879	0.009195808	MID	Swim	Secreted Wg-interacting molecule	CG3074
FBgn0036918	1137.742882	0.695657934	0.209273902	3.32415045	0.000887	0.00926136	MID	Pfdn6	Prefoldin 6	CG7770
FBgn0038731	7.183087544	5.109871015	1.538138397	3.322113942	0.000893	0.009319563	MID	CG11659	uncharacterized protein	CG11659
FBgn0085453	343.6877471	1.508097584	0.453992477	3.321855887	0.000894	0.009319563	MID	Mthfs	Methenyltetrahydrofolate synthetase	CG34424
FBgn0030926	122.2887449	2.666955251	0.804010102	3.317066844	0.00091	0.009471516	MID	psh	persephone	CG6367
FBgn0014033	171.9749487	1.347757164	0.406437093	3.316028942	0.000913	0.009497469	MID	Sr-CI	Scavenger receptor class C, type I	CG4099
FBgn0025373	1452.587145	0.502304331	0.151898142	3.306849736	0.000944	0.009785519	MID	Fpps	Farnesyl pyrophosphate synthase	CG12389
FBgn0028381	11.40597176	3.897833983	1.179452315	3.304783019	0.00095	0.009829218	MID	Decay	Death executioner caspase related to Apopain/Yama	CG14902
FBgn0041588	1136.788962	0.44147303	0.133583267	3.304852766	0.00095	0.009829218	MID	eIF2D	eukaryotic translation initiation factor 2D	CG31426
FBgn0031247	216.6167465	0.817176296	0.2475873	3.300558209	0.000965	0.009954041	MID	CG11562	uncharacterized protein	CG11562
FBgn0000448	1275.343346	7.433247391	0.229168657	32.43570695	8.62e-231	1.04e-226	LATE	Hr3	Hormone receptor 3	CG33183
FBgn0038492	3574.138032	6.239419812	0.224286419	27.81898181	2.56e-170	1.54e-166	LATE	Mur89F	Mucin related 89F	CG4090
FBgn0004865	1340.627821	3.905225544	0.140978618	27.70083573	6.82e-169	2.06e-165	LATE	Eip78C	Ecdysone-induced protein 78C	CG18023
FBgn0262029	1364.895746	6.610096934	0.246467081	26.81939069	1.92e-158	3.31e-155	LATE	d	dachs	CG42840
FBgn0033438	2368.245406	5.167086791	0.195469099	26.43428976	5.53e-154	8.34e-151	LATE	Mmp2	Matrix metalloproteinase 2	CG1794
FBgn0003447	7076.092988	3.344116287	0.128126766	26.10006004	3.64e-150	4.88e-147	LATE	sn	singed	CG32858
FBgn0020299	4587.178173	6.89795666	0.270137334	25.53499944	8.06e-144	8.1e-141	LATE	stumps	stumps	CG31317
FBgn0261563	2446.061665	5.338297558	0.217912185	24.49747162	1.57e-132	1.35e-129	LATE	wb	wing blister	CG42677
FBgn0036101	387.7700738	5.574575925	0.248625586	22.4215698	2.42e-111	1.54e-108	LATE	NijA	Ninjurin A	CG6449
FBgn0033875	246.3675971	4.905784155	0.220840774	22.21412314	2.51e-109	1.51e-106	LATE	CG6357	uncharacterized protein	CG6357
FBgn0029082	1645.565737	5.875637792	0.273305337	21.49843785	1.61e-102	8.83e-100	LATE	hbs	hibris	CG7449
FBgn0264562	1304.732134	4.221884008	0.199375377	21.17555377	1.6e-99	8.07e-97	LATE	Hr4	Hormone receptor 4	CG43934
FBgn0034396	317.0099625	3.955268617	0.188936974	20.93432815	2.61e-97	1.21e-94	LATE	CG15097	uncharacterized protein	CG15097
FBgn0015380	1077.943676	2.865366625	0.140216896	20.43524504	8.13e-93	3.5e-90	LATE	drl	derailed	CG17348
FBgn0030590	183.3559773	5.722776679	0.286947367	19.94364592	1.7e-88	7.08e-86	LATE	CG9518	uncharacterized protein	CG9518
FBgn0039155	1456.166666	4.043916783	0.203990228	19.82407114	1.85e-87	7.18e-85	LATE	Kal1	Kallmann syndrome 1	CG6173
FBgn0000568	2771.465153	2.489141714	0.129351562	19.24322885	1.61e-82	5.11e-80	LATE	Eip75B	Ecdysone-induced protein 75B	CG8127
FBgn0259730	198.3739111	5.898088156	0.306481853	19.24449394	1.57e-82	5.11e-80	LATE	tal-1A	tarsal-less 1A	CG42384
FBgn0259731	198.3739111	5.898088156	0.306481853	19.24449394	1.57e-82	5.11e-80	LATE	tal-2A	tarsal-less 2A	CG42385
FBgn0259732	198.3739111	5.898088156	0.306481853	19.24449394	1.57e-82	5.11e-80	LATE	tal-3A	tarsal-less 3A	CG42386
FBgn0259733	198.3739111	5.898088156	0.306481853	19.24449394	1.57e-82	5.11e-80	LATE	tal-AA	tarsal-less AA	CG42387
FBgn0259677	603.0747581	4.312912526	0.22573088	19.10643559	2.23e-81	6.91e-79	LATE	CG42346	uncharacterized protein	CG42346
FBgn0035767	394.134468	3.638757802	0.192211819	18.93097848	6.34e-80	1.91e-77	LATE	Cln7	Cln7	CG8596
FBgn0015872	552.4189179	5.318686435	0.281747387	18.8775005	1.75e-79	5.14e-77	LATE	Drip	drip	CG9023
FBgn0052091	191.2868563	5.80108977	0.309090224	18.76827323	1.37e-78	3.85e-76	LATE	CG32091	uncharacterized protein	CG32091
FBgn0038494	211.6840317	7.552256436	0.406644831	18.5721196	5.4e-77	1.45e-74	LATE	beat-IIb	beaten path IIb	CG4135
FBgn0284237	363.7035345	7.075833089	0.384799555	18.38836089	1.63e-75	4.27e-73	LATE	CG46321	uncharacterized protein	CG46321
[truncated: 1,599 more rows]
