# Supplementary material for: Distinct gene expression dynamics in germ line and somatic tissue during ovariole morphogenesis in Drosophila melanogaster
Source: G3 (Bethesda). 2021 Sep 6;12(2):jkab305. doi: 10.1093/g3journal/jkab305 (PMC9210308; doi:10.1093/g3journal/jkab305)
Supplement: jkab305_Table_S4 [file jkab305_table_s4.zip]

Archive with 1 entries (1 files):
- jkab305_Table_S4.csv
