# Supplementary material for: Distinct gene expression dynamics in germ line and somatic tissue during ovariole morphogenesis in Drosophila melanogaster
Source: G3 (Bethesda). 2021 Sep 6;12(2):jkab305. doi: 10.1093/g3journal/jkab305 (PMC9210308; doi:10.1093/g3journal/jkab305)
Supplement: jkab305_Table_S5 [file jkab305_table_s5.zip › jkab305_Table_S5.csv]

GeneID	baseMean	log2FoldChange	lfcSE	stat	pvalue	padj	Up_in	Stage	SYMBOL	GENENAME	FLYBASECG
FBgn0033921	1633.576438	5.963632256	0.351956209	16.94424507	2.12e-64	2.38e-60	Germ_Up	Early	tej	tejas	CG8589
FBgn0250816	11545.97376	6.568822968	0.402243023	16.33048329	5.99e-60	3.36e-56	Germ_Up	Early	AGO3	Argonaute 3	CG40300
FBgn0019985	732.2243102	5.706788807	0.377721874	15.10844141	1.42e-51	5.32e-48	Germ_Up	Early	mGluR	metabotropic Glutamate Receptor	CG11144
FBgn0052814	1781.771965	6.121159358	0.410685337	14.90474288	3.07e-50	8.6e-47	Germ_Up	Early	CG32814	uncharacterized protein	CG32814
FBgn0000392	761.3049455	5.450320155	0.375118291	14.52960383	7.87e-48	1.76e-44	Germ_Up	Early	cup	cup	CG11181
FBgn0004882	5285.612932	6.095480634	0.430635993	14.15460095	1.75e-45	3.27e-42	Germ_Up	Early	orb	oo18 RNA-binding protein	CG10868
FBgn0034098	2648.742682	6.739354958	0.477699506	14.10793787	3.39e-45	5.43e-42	Germ_Up	Early	krimp	krimper	CG15707
FBgn0000246	4572.696538	4.348176504	0.318397738	13.65643027	1.85e-42	2.59e-39	Germ_Up	Early	c(3)G	crossover suppressor on 3 of Gowen	CG17604
FBgn0004650	1166.853596	6.548057946	0.489859969	13.3672036	9.4e-41	1.17e-37	Germ_Up	Early	fs(1)N	female sterile (1) Nasrat	CG11411
FBgn0052088	2869.732334	6.147780457	0.462660021	13.28790078	2.72e-40	3.05e-37	Germ_Up	Early	sunn	sisters unbound	CG32088
FBgn0266096	47.28667053	23.61978063	1.801677167	13.10988509	2.89e-39	2.94e-36	Germ_Up	Early	lncRNA:CR44833	long non-coding RNA:CR44833	CR44833
FBgn0004581	4387.311281	5.535151791	0.430711232	12.85118981	8.47e-38	7.39e-35	Germ_Up	Early	bgcn	benign gonial cell neoplasm	CG30170
FBgn0283442	16241.84722	6.85389469	0.533369218	12.85018794	8.58e-38	7.39e-35	Germ_Up	Early	vas	vasa	CG46283
FBgn0039688	1991.775108	5.823963447	0.461001349	12.63328939	1.38e-36	1.11e-33	Germ_Up	Early	Kul	Kuzbanian-like	CG1964
FBgn0051075	711.8132957	3.690632239	0.29302711	12.5948491	2.25e-36	1.68e-33	Germ_Up	Early	CG31075	uncharacterized protein	CG31075
FBgn0051157	128.7003322	-22.62091935	1.798917391	-12.57474048	2.91e-36	2.04e-33	Somatic_Up	Early	CG31157	uncharacterized protein	CG31157
FBgn0032211	31.11566605	22.85163288	1.876677337	12.17664455	4.14e-34	2.73e-31	Germ_Up	Early	CG13138	uncharacterized protein	CG13138
FBgn0033395	1011.399976	-14.65762262	1.20505105	-12.16348687	4.86e-34	3.03e-31	Somatic_Up	Early	Cyp4p2	Cyp4p2	CG1944
FBgn0261987	3476.432423	6.918926014	0.594985883	11.62872298	2.94e-31	1.74e-28	Germ_Up	Early	Pxt	Peroxinectin-like	CG7660
FBgn0040359	166.3403016	21.80806285	1.933200558	11.28080724	1.63e-29	9.14e-27	Germ_Up	Early	CG11380	uncharacterized protein	CG11380
FBgn0052581	293.5885138	-9.987918937	0.894044788	-11.17160916	5.62e-29	3e-26	Somatic_Up	Early	CG32581	uncharacterized protein	CG32581
FBgn0035086	1349.326492	6.086895806	0.54631657	11.14170088	7.86e-29	4e-26	Germ_Up	Early	CG12851	uncharacterized protein	CG12851
FBgn0028408	7181.403828	5.756198648	0.524407539	10.97657493	4.95e-28	2.41e-25	Germ_Up	Early	Drep2	DNA fragmentation factor-related protein 2	CG1975
FBgn0039640	3063.597757	7.291463888	0.666164059	10.94544774	6.99e-28	3.26e-25	Germ_Up	Early	CG14516	uncharacterized protein	CG14516
FBgn0016650	74.56515652	26.08837827	2.392481255	10.90431878	1.1e-27	4.76e-25	Germ_Up	Early	Lgr1	Leucine-rich repeat-containing G protein-coupled receptor 1	CG7665
FBgn0027494	1339.710901	5.695529327	0.52240527	10.90251124	1.12e-27	4.76e-25	Germ_Up	Early	RpS10a	Ribosomal protein S10a	CG12275
FBgn0031091	1499.511578	2.275283861	0.208734671	10.90036384	1.15e-27	4.76e-25	Germ_Up	Early	Phf7	PHD finger protein 7	CG9576
FBgn0267028	29.40633014	23.37118375	2.158522212	10.82740016	2.55e-27	1.02e-24	Germ_Up	Early	lncRNA:CR45472	long non-coding RNA:CR45472	CR45472
FBgn0042173	464.799557	13.36551164	1.235961266	10.81385962	2.96e-27	1.14e-24	Germ_Up	Early	CG18853	uncharacterized protein	CG18853
FBgn0036698	76.63456307	23.7283686	2.197333085	10.79871266	3.49e-27	1.3e-24	Germ_Up	Early	CG7724	uncharacterized protein	CG7724
FBgn0021800	2514.166368	3.252626248	0.302208429	10.76285749	5.15e-27	1.86e-24	Germ_Up	Early	Reph	Regulator of eph expression	CG3920
FBgn0028980	1510.648831	2.117221462	0.198044885	10.69061423	1.13e-26	3.94e-24	Germ_Up	Early	tant	tantalus	CG6586
FBgn0264895	2419.456412	2.484092913	0.234255857	10.60418699	2.85e-26	9.67e-24	Germ_Up	Early	RapGAP1	Rap GTPase activating protein 1	CG44086
FBgn0015037	302.3571073	-13.13819204	1.252867608	-10.4864967	9.97e-26	3.28e-23	Somatic_Up	Early	Cyp4p1	Cytochrome P450-4p1	CG10842
FBgn0010317	908.3870776	7.124093997	0.680205219	10.473448	1.14e-25	3.66e-23	Germ_Up	Early	CycJ	Cyclin J	CG10308
FBgn0040350	19.59721712	22.87216936	2.185476771	10.46552846	1.24e-25	3.87e-23	Germ_Up	Early	CG3690	uncharacterized protein	CG3690
FBgn0042178	1935.581556	5.421439653	0.523860743	10.34900921	4.23e-25	1.28e-22	Germ_Up	Early	Apl	Apollo	CG32165
FBgn0085339	1039.772847	2.53605877	0.245374449	10.33546395	4.87e-25	1.44e-22	Germ_Up	Early	CG34310	uncharacterized protein	CG34310
FBgn0038190	489.3278677	13.20422494	1.278768263	10.32573713	5.39e-25	1.55e-22	Germ_Up	Early	CG9926	uncharacterized protein	CG9926
FBgn0029813	26.6863486	-20.63871864	2.007131901	-10.28269175	8.43e-25	2.36e-22	Somatic_Up	Early	AgmNAT	Agmatine N-acetyltransferase	CG15766
FBgn0017561	34.69800602	23.85342334	2.323283909	10.26711512	9.91e-25	2.71e-22	Germ_Up	Early	Ork1	Open rectifier K[+] channel 1	CG1615
FBgn0038277	10040.97637	4.985674834	0.48662388	10.24543808	1.24e-24	3.31e-22	Germ_Up	Early	RpS5b	Ribosomal protein S5b	CG7014
FBgn0020248	807.4722138	13.31915347	1.308708339	10.17732758	2.5e-24	6.52e-22	Germ_Up	Early	stet	stem cell tumor	CG33166
FBgn0032891	1488.63266	-2.935616318	0.290903302	-10.09138191	6.03e-24	1.54e-21	Somatic_Up	Early	Oseg5	Outer segment 5	CG9333
FBgn0085384	1534.357342	5.806717969	0.577871625	10.04845665	9.33e-24	2.32e-21	Germ_Up	Early	CG34355	uncharacterized protein	CG34355
FBgn0034075	1688.098141	4.504968858	0.449981157	10.01146113	1.36e-23	3.31e-21	Germ_Up	Early	Asph	Aspartyl beta-hydroxylase	CG8421
FBgn0033785	553.8577704	4.259802151	0.426800124	9.980789402	1.85e-23	4.41e-21	Germ_Up	Early	Sans	Scaffold protein containing ankyrin repeats and SAM domain	CG13320
FBgn0015872	111.7058859	20.92486867	2.118734089	9.876118379	5.28e-23	1.23e-20	Germ_Up	Early	Drip	drip	CG9023
FBgn0053926	30.24751544	23.30185676	2.376719546	9.804209669	1.08e-22	2.47e-20	Germ_Up	Early	CG33926	uncharacterized protein	CG33926
FBgn0030798	16.10573487	21.62463937	2.213917963	9.76758838	1.55e-22	3.47e-20	Germ_Up	Early	CG13003	uncharacterized protein	CG13003
FBgn0259229	276.1758973	-12.01763325	1.231368034	-9.759578716	1.68e-22	3.69e-20	Somatic_Up	Early	CG42329	uncharacterized protein	CG42329
FBgn0027528	1988.627474	5.255544969	0.539860597	9.735003808	2.14e-22	4.61e-20	Germ_Up	Early	goe	gone early	CG9634
FBgn0036106	22.18851223	22.94488703	2.373215829	9.668268157	4.11e-22	8.69e-20	Germ_Up	Early	CG6409	uncharacterized protein	CG6409
FBgn0003499	56.6414497	23.08394573	2.393488488	9.644477442	5.19e-22	1.08e-19	Germ_Up	Early	sr	stripe	CG7847
FBgn0259185	23.08047805	21.54672123	2.26092578	9.530043584	1.57e-21	3.2e-19	Germ_Up	Early	Ir60b	Ionotropic receptor 60b	CG42289
FBgn0030174	578.4113907	3.780752805	0.397351118	9.514891567	1.82e-21	3.64e-19	Germ_Up	Early	CG15312	uncharacterized protein	CG15312
FBgn0000146	8187.136302	6.318324531	0.664985659	9.501444798	2.07e-21	4.07e-19	Germ_Up	Early	aub	aubergine	CG6137
FBgn0263456	236.420417	12.40878915	1.308967856	9.479827249	2.55e-21	4.92e-19	Germ_Up	Early	nwk	nervous wreck	CG43479
FBgn0035917	24.48247159	20.84080214	2.207077426	9.442714556	3.63e-21	6.9e-19	Germ_Up	Early	Zasp66	Z band alternatively spliced PDZ-motif protein 66	CG6416
FBgn0022770	59.08360354	20.94065263	2.243588853	9.333551736	1.02e-20	1.91e-18	Germ_Up	Early	Peritrophin-A	Peritrophin A	CG17058
FBgn0000615	1235.473004	4.643171542	0.499848715	9.289153704	1.56e-20	2.86e-18	Germ_Up	Early	exu	exuperantia	CG8994
FBgn0261041	346.9096494	12.37021239	1.333598582	9.275813995	1.76e-20	3.18e-18	Germ_Up	Early	stj	straightjacket	CG12295
FBgn0005626	216.7759999	8.536474985	0.925450838	9.224125837	2.86e-20	5.08e-18	Germ_Up	Early	ple	pale	CG10118
FBgn0036623	3519.9144	-2.104556461	0.228272923	-9.219474812	2.99e-20	5.23e-18	Somatic_Up	Early	Agpat3	1-Acylglycerol-3-phosphate O-acyltransferase 3	CG4729
FBgn0038191	4396.284176	6.580928112	0.714589476	9.209382919	3.28e-20	5.65e-18	Germ_Up	Early	CG9925	uncharacterized protein	CG9925
FBgn0029977	282.3558917	12.19082797	1.327298076	9.184694978	4.13e-20	7e-18	Germ_Up	Early	hdm	hold'em	CG15329
FBgn0034352	127.1572681	-11.583655	1.262413443	-9.17580137	4.48e-20	7.49e-18	Somatic_Up	Early	CG17669	uncharacterized protein	CG17669
FBgn0266982	13.45601312	20.92059318	2.286857379	9.148184479	5.79e-20	9.54e-18	Germ_Up	Early	lncRNA:CR45433	long non-coding RNA:CR45433	CR45433
FBgn0024249	34.23368969	23.11761055	2.54087344	9.098292809	9.18e-20	1.49e-17	Germ_Up	Early	cato	cousin of atonal	CG7760
FBgn0039851	21.04693829	22.42037546	2.46608574	9.091482547	9.77e-20	1.56e-17	Germ_Up	Early	mey	morpheyus	CG12063
FBgn0265168	222.3685663	11.38203589	1.254009891	9.076512054	1.12e-19	1.77e-17	Germ_Up	Early	asRNA:CR44237	antisense RNA:CR44237	CR44237
FBgn0031630	19.76108484	21.72235325	2.393713782	9.074749626	1.14e-19	1.77e-17	Germ_Up	Early	CG15629	uncharacterized protein	CG15629
FBgn0031620	165.8616179	11.53467342	1.274162793	9.052747015	1.39e-19	2.14e-17	Germ_Up	Early	CG11929	uncharacterized protein	CG11929
FBgn0032375	637.9814789	13.05524713	1.444933026	9.035191876	1.64e-19	2.48e-17	Germ_Up	Early	CG14932	uncharacterized protein	CG14932
FBgn0260225	26.94083886	23.21557111	2.577708253	9.006283422	2.13e-19	3.18e-17	Germ_Up	Early	CR42499	pseudo	CR42499
FBgn0052187	38.30699181	23.07314956	2.572177267	8.970279716	2.96e-19	4.27e-17	Germ_Up	Early	CG32187	uncharacterized protein	CG32187
FBgn0259145	1193.658026	9.094146804	1.013883066	8.969620968	2.98e-19	4.27e-17	Germ_Up	Early	CG42260	uncharacterized protein	CG42260
FBgn0266354	205.8864186	12.33915784	1.375573251	8.970193217	2.96e-19	4.27e-17	Germ_Up	Early	CG45002	uncharacterized protein	CG45002
FBgn0265634	17.95612309	22.1456424	2.470456269	8.96419122	3.13e-19	4.43e-17	Germ_Up	Early	lncRNA:CR44441	long non-coding RNA:CR44441	CR44441
FBgn0033397	33.34080795	-20.98983583	2.346135229	-8.946558396	3.67e-19	5.13e-17	Somatic_Up	Early	Cyp4p3	Cyp4p3	CG10843
FBgn0039343	477.6126065	12.11799847	1.367863791	8.859068091	8.07e-19	1.12e-16	Germ_Up	Early	CG5111	uncharacterized protein	CG5111
FBgn0039840	71.33137947	-19.21874244	2.16977087	-8.857498601	8.18e-19	1.12e-16	Somatic_Up	Early	pHCl-2	pH-sensitive chloride channel 2	CG11340
FBgn0265102	667.5598163	2.127151568	0.240230673	8.854621035	8.4e-19	1.13e-16	Germ_Up	Early	Oseg1	Outer segment 1	CG7161
FBgn0263769	25.32837961	21.67401832	2.450116893	8.846116031	9.06e-19	1.21e-16	Germ_Up	Early	lncRNA:CR43686	long non-coding RNA:CR43686	CR43686
FBgn0033069	36.10700337	22.22427769	2.516316794	8.832066672	1.03e-18	1.35e-16	Germ_Up	Early	eIF3f2	eukaryotic translation initiation factor 3 subunit f2	CG8335
FBgn0266129	26.90465669	23.27039372	2.655829983	8.762004298	1.92e-18	2.5e-16	Germ_Up	Early	lov	jim lovell	CG16778
FBgn0025111	1646.979938	3.239063222	0.372080554	8.705274132	3.17e-18	4.08e-16	Germ_Up	Early	Ant2	Adenine nucleotide translocase 2	CG1683
FBgn0267041	147.0570467	25.4421297	2.929282359	8.685448032	3.77e-18	4.8e-16	Germ_Up	Early	asRNA:CR45485	antisense RNA:CR45485	CR45485
FBgn0005775	635.0706186	-4.029745894	0.46413602	-8.682252014	3.88e-18	4.88e-16	Somatic_Up	Early	Con	Connectin	CG7503
FBgn0035187	26.90774346	24.38323258	2.814911643	8.662166229	4.63e-18	5.76e-16	Germ_Up	Early	Trh	Tryptophan hydroxylase	CG9122
FBgn0264439	368.5535866	12.03345649	1.390527059	8.653881574	4.98e-18	6.13e-16	Germ_Up	Early	lncRNA:CR43857	long non-coding RNA:CR43857	CR43857
FBgn0266396	25.26691939	-18.35793312	2.121959874	-8.651404462	5.09e-18	6.19e-16	Somatic_Up	Early	lncRNA:CR45036	long non-coding RNA:CR45036	CR45036
FBgn0034253	757.1583321	7.599211325	0.879011367	8.645179811	5.37e-18	6.47e-16	Germ_Up	Early	CG10936	uncharacterized protein	CG10936
FBgn0032815	3609.958864	1.707618063	0.197564073	8.643363342	5.46e-18	6.5e-16	Germ_Up	Early	CG10462	uncharacterized protein	CG10462
FBgn0083987	23.99384249	24.42459404	2.835665808	8.613354212	7.1e-18	8.37e-16	Germ_Up	Early	snRNA:U11	small nuclear RNA U11	CR34151
FBgn0040367	651.8136646	5.813678561	0.675278481	8.609305239	7.35e-18	8.58e-16	Germ_Up	Early	CG11382	uncharacterized protein	CG11382
FBgn0085421	1435.747439	-3.561654945	0.414085021	-8.601264861	7.88e-18	9.1e-16	Somatic_Up	Early	Epac	Exchange protein directly activated by cAMP	CG34392
FBgn0039979	17.65856684	21.70833923	2.534167675	8.566260017	1.07e-17	1.22e-15	Germ_Up	Early	CR40282	pseudo	CR40282
FBgn0034839	132.5873715	11.32415314	1.322600923	8.562033294	1.11e-17	1.25e-15	Germ_Up	Early	CG13540	uncharacterized protein	CG13540
FBgn0051619	339.6179535	12.44949019	1.457676712	8.540638731	1.33e-17	1.5e-15	Germ_Up	Early	nolo	no long nerve cord	CG31619
FBgn0036839	25.24680645	23.10906706	2.709954064	8.527475562	1.5e-17	1.64e-15	Germ_Up	Early	SmydA-2	SET and MYND domain containing, arthropod-specific, member 2	CG18136
FBgn0040682	26.49231447	21.87026092	2.564657569	8.527555952	1.49e-17	1.64e-15	Germ_Up	Early	CG14664	uncharacterized protein	CG14664
FBgn0024913	26.99519134	22.85524353	2.680885575	8.525258872	1.52e-17	1.66e-15	Germ_Up	Early	Actbeta	Activin-beta	CG11062
FBgn0004400	742.1365059	5.976407827	0.701118271	8.52410795	1.54e-17	1.66e-15	Germ_Up	Early	rhi	rhino	CG10683
FBgn0039099	33.34101912	22.02890521	2.588822914	8.509236027	1.75e-17	1.87e-15	Germ_Up	Early	GILT2	Gamma-interferon-inducible lysosomal thiol reductase 2	CG10157
FBgn0085461	31.05567161	24.29944385	2.864136542	8.484038207	2.18e-17	2.3e-15	Germ_Up	Early	CG34432	uncharacterized protein	CG34432
FBgn0032399	273.746599	3.563279293	0.420927994	8.465294164	2.56e-17	2.67e-15	Germ_Up	Early	CG6785	uncharacterized protein	CG6785
FBgn0085306	33.78327067	24.0239054	2.84320143	8.449596693	2.92e-17	3.03e-15	Germ_Up	Early	CG34277	uncharacterized protein	CG34277
FBgn0028563	487.0404691	4.214846987	0.499059328	8.445583014	3.03e-17	3.11e-15	Germ_Up	Early	sut1	sugar transporter 1	CG8714
FBgn0264676	199.1926206	11.40537973	1.354379562	8.421110334	3.73e-17	3.8e-15	Germ_Up	Early	lncRNA:CR43961	long non-coding RNA:CR43961	CR43961
FBgn0030011	856.068386	3.290489633	0.390813105	8.419599016	3.78e-17	3.81e-15	Germ_Up	Early	Gbeta5	Gbeta5	CG10763
FBgn0035481	208.651165	11.49635683	1.366116849	8.415353957	3.92e-17	3.92e-15	Germ_Up	Early	CG12605	uncharacterized protein	CG12605
FBgn0266417	23.2531537	22.26840209	2.648662809	8.407412981	4.19e-17	4.15e-15	Germ_Up	Early	ringer	ringmaker	CG45057
FBgn0266180	20.43911039	22.23579896	2.645931219	8.40377059	4.32e-17	4.25e-15	Germ_Up	Early	lncRNA:CR44886	long non-coding RNA:CR44886	CR44886
FBgn0030887	170.7402801	-12.78062414	1.525773924	-8.376486151	5.45e-17	5.31e-15	Somatic_Up	Early	CG6867	uncharacterized protein	CG6867
FBgn0031829	528.7234256	4.280763706	0.515128935	8.31008203	9.56e-17	9.23e-15	Germ_Up	Early	IFT52	Intraflagellar transport 52	CG9595
FBgn0287603	329.3770205	4.404298481	0.530182842	8.307131294	9.8e-17	9.39e-15	Germ_Up	Early	NA	NA	NA
FBgn0010620	473.2521394	4.779040721	0.578399821	8.262521089	1.43e-16	1.35e-14	Germ_Up	Early	CG10939	uncharacterized protein	CG10939
FBgn0031196	22.84106524	22.35867621	2.713386225	8.240137729	1.72e-16	1.62e-14	Germ_Up	Early	Cluap1	Clusterin associated protein 1	CG17599
FBgn0264462	167.1445316	11.23204371	1.364890234	8.229265205	1.88e-16	1.76e-14	Germ_Up	Early	lncRNA:CR43870	long non-coding RNA:CR43870	CR43870
FBgn0038431	190.4222989	11.89339508	1.446425282	8.22261283	1.99e-16	1.84e-14	Germ_Up	Early	CG10405	uncharacterized protein	CG10405
FBgn0030373	86.18835356	10.79100691	1.316445928	8.197075689	2.46e-16	2.26e-14	Germ_Up	Early	moon	moonshiner	CG12721
FBgn0267967	1645.966543	4.806578254	0.588291213	8.170406341	3.07e-16	2.8e-14	Germ_Up	Early	corolla	corolla	CG8316
FBgn0034844	23.49660823	23.36558819	2.860728173	8.167706535	3.14e-16	2.84e-14	Germ_Up	Early	CG9861	uncharacterized protein	CG9861
FBgn0014464	23.27888112	23.86370606	2.922454256	8.165638868	3.2e-16	2.87e-14	Germ_Up	Early	Cp7Fa	Chorion protein a at 7F	CG33962
FBgn0267989	82.68908314	-20.80940492	2.54970493	-8.161495346	3.31e-16	2.94e-14	Somatic_Up	Early	asRNA:CR46256	antisense RNA:CR46256	CR46256
FBgn0030660	1266.112843	2.238253441	0.275298036	8.130292089	4.28e-16	3.78e-14	Germ_Up	Early	CG8097	uncharacterized protein	CG8097
FBgn0034837	386.3327659	12.64220628	1.556521419	8.122089502	4.58e-16	4.01e-14	Germ_Up	Early	RpL22-like	Ribosomal protein L22-like	CG9871
FBgn0051676	13037.95408	-9.738259173	1.200174287	-8.114037503	4.9e-16	4.25e-14	Somatic_Up	Early	CG31676	uncharacterized protein	CG31676
FBgn0267613	47.04126774	22.05847408	2.726152595	8.091430439	5.9e-16	5.08e-14	Germ_Up	Early	asRNA:CR45951	antisense RNA:CR45951	CR45951
FBgn0028491	773.9696757	5.062890381	0.625840749	8.089742305	5.98e-16	5.11e-14	Germ_Up	Early	CG2930	uncharacterized protein	CG2930
FBgn0038204	100.0548099	10.61839782	1.313190813	8.085951958	6.17e-16	5.23e-14	Germ_Up	Early	CG14357	uncharacterized protein	CG14357
FBgn0264449	3552.181685	2.699319323	0.333902363	8.084157604	6.26e-16	5.27e-14	Germ_Up	Early	CG43867	uncharacterized protein	CG43867
FBgn0264000	28.54809548	23.31722337	2.885003924	8.082215478	6.36e-16	5.32e-14	Germ_Up	Early	GluRIB	Glutamate receptor IB	CG43743
FBgn0266934	20.40365161	20.91939977	2.590869258	8.074278431	6.79e-16	5.63e-14	Germ_Up	Early	CR45385	pseudo	CR45385
FBgn0038330	476.7882626	4.488990775	0.556043011	8.073099896	6.85e-16	5.64e-14	Germ_Up	Early	CG14868	uncharacterized protein	CG14868
FBgn0029589	27.48453384	23.98040723	2.977204503	8.054672496	7.97e-16	6.52e-14	Germ_Up	Early	CG14810	uncharacterized protein	CG14810
FBgn0035647	147.4002307	-12.54968696	1.562141404	-8.033643384	9.46e-16	7.64e-14	Somatic_Up	Early	CG10486	uncharacterized protein	CG10486
FBgn0086061	29.78954105	21.54493698	2.681933277	8.033360549	9.48e-16	7.64e-14	Germ_Up	Early	snoRNA:Or-CD8	ncRNA	CR34690
FBgn0036809	124.5801789	10.80911657	1.348220912	8.017318587	1.08e-15	8.65e-14	Germ_Up	Early	CG12477	uncharacterized protein	CG12477
FBgn0263235	25.30649115	22.25996371	2.780079726	8.006951565	1.18e-15	9.34e-14	Germ_Up	Early	Phae2	Phaedra 2	CG16997
FBgn0028862	695.5010852	8.33280302	1.041632934	7.999749957	1.25e-15	9.83e-14	Germ_Up	Early	dao	down and out	CG15267
FBgn0052845	562.6415028	-3.06400175	0.383505353	-7.98946279	1.36e-15	1.06e-13	Somatic_Up	Early	CG32845	uncharacterized protein	CG32845
FBgn0019686	6240.882736	1.818606031	0.228271501	7.966855361	1.63e-15	1.27e-13	Germ_Up	Early	lok	loki	CG10895
FBgn0031636	619.5982587	5.790465775	0.728264533	7.951047331	1.85e-15	1.43e-13	Germ_Up	Early	CG12194	uncharacterized protein	CG12194
FBgn0037530	6188.851588	-0.788445066	0.099711826	-7.907237227	2.63e-15	2.02e-13	Somatic_Up	Early	EMC1	ER Membrane protein Complex 1	CG2943
FBgn0003655	436.8650211	12.84250265	1.624903357	7.903548596	2.71e-15	2.07e-13	Germ_Up	Early	swa	swallow	CG3429
FBgn0265366	79.69066456	-11.04615929	1.397818867	-7.90242538	2.74e-15	2.07e-13	Somatic_Up	Early	lncRNA:CR44307	long non-coding RNA:CR44307	CR44307
FBgn0035955	924.5745412	7.22103246	0.914434137	7.896722318	2.86e-15	2.15e-13	Germ_Up	Early	CG5194	uncharacterized protein	CG5194
FBgn0014931	460.4663636	3.62460512	0.459129621	7.894513788	2.91e-15	2.18e-13	Germ_Up	Early	CG2678	uncharacterized protein	CG2678
FBgn0031446	167.6937504	10.60811702	1.346620701	7.877583506	3.34e-15	2.48e-13	Germ_Up	Early	CG15398	uncharacterized protein	CG15398
FBgn0024991	1695.228937	1.85624613	0.236074261	7.862975502	3.75e-15	2.76e-13	Germ_Up	Early	CG2694	uncharacterized protein	CG2694
FBgn0039651	913.0741769	5.896779292	0.750928177	7.852654186	4.07e-15	2.97e-13	Germ_Up	Early	Cyt-c1L	Cytochrome c1-like	CG14508
FBgn0263994	25.58331509	24.81926785	3.160691304	7.852480821	4.08e-15	2.97e-13	Germ_Up	Early	CG43737	uncharacterized protein	CG43737
FBgn0027521	1496.721134	4.325103306	0.551331955	7.844826093	4.34e-15	3.13e-13	Germ_Up	Early	CG3679	uncharacterized protein	CG3679
FBgn0082946	36.02291552	21.024989	2.696281154	7.797773228	6.3e-15	4.52e-13	Germ_Up	Early	snoRNA:Me28S-A2634a	ncRNA	CR34636
FBgn0001970	132.0003366	23.47815135	3.013210331	7.791739961	6.61e-15	4.72e-13	Germ_Up	Early	Pgant35A	Polypeptide N-acetylgalactosaminyltransferase 35A	CG7480
FBgn0039543	972.3036671	1.885019894	0.243162912	7.752086364	9.04e-15	6.41e-13	Germ_Up	Early	CROT	Carnitine O-octanoyltransferase	CG12428
FBgn0031074	40.81426655	23.11605819	2.982535806	7.750471307	9.16e-15	6.45e-13	Germ_Up	Early	SkpE	SKP1-related E	CG11942
FBgn0034920	43.10957037	22.24975178	2.874679604	7.739906647	9.95e-15	6.96e-13	Germ_Up	Early	CG5597	uncharacterized protein	CG5597
FBgn0085344	28.57292842	22.94233278	2.966339127	7.734224509	1.04e-14	7.24e-13	Germ_Up	Early	CG34315	uncharacterized protein	CG34315
FBgn0046253	22.97214175	21.89558779	2.832120163	7.731164826	1.07e-14	7.37e-13	Germ_Up	Early	CG3502	uncharacterized protein	CG3502
FBgn0003254	94.5772639	11.27613538	1.459189953	7.727667911	1.1e-14	7.53e-13	Germ_Up	Early	rib	ribbon	CG7230
FBgn0004795	641.4590064	6.247143641	0.808617525	7.725708941	1.11e-14	7.6e-13	Germ_Up	Early	retn	retained	CG5403
FBgn0033374	1702.882449	6.593835205	0.855773268	7.705119398	1.31e-14	8.87e-13	Germ_Up	Early	CG13741	uncharacterized protein	CG13741
FBgn0030421	191.1453833	8.788619912	1.141947804	7.696166045	1.4e-14	9.46e-13	Germ_Up	Early	Agpat1	1-Acylglycerol-3-phosphate O-acyltransferase 1	CG3812
FBgn0020906	26.2977645	23.72426519	3.083235506	7.694600412	1.42e-14	9.52e-13	Germ_Up	Early	Jon25Bi	Jonah 25Bi	CG8867
FBgn0029661	29.72801167	21.87551538	2.845411484	7.687997153	1.49e-14	9.96e-13	Germ_Up	Early	CG16781	uncharacterized protein	CG16781
FBgn0036072	29.08974985	23.00688994	2.996228354	7.678616988	1.61e-14	1.07e-12	Germ_Up	Early	CG6628	uncharacterized protein	CG6628
FBgn0038632	26.28235233	21.95096524	2.859385444	7.676812263	1.63e-14	1.07e-12	Germ_Up	Early	CG14301	uncharacterized protein	CG14301
FBgn0287209	23.08532891	22.43188994	2.926559368	7.664935891	1.79e-14	1.17e-12	Germ_Up	Early	NA	NA	NA
FBgn0265575	1084.291241	7.423506779	0.971053421	7.644797518	2.09e-14	1.36e-12	Germ_Up	Early	yin	yin	CG44402
FBgn0052580	164.3031768	10.20784907	1.336357728	7.638560285	2.2e-14	1.42e-12	Germ_Up	Early	Muc14A	Mucin 14A	CG32580
FBgn0035727	990.5716402	7.011586802	0.919080482	7.628914918	2.37e-14	1.52e-12	Germ_Up	Early	CG10063	uncharacterized protein	CG10063
FBgn0036278	18.9473129	-19.26322297	2.528888248	-7.617269362	2.59e-14	1.66e-12	Somatic_Up	Early	CrzR	Corazonin receptor	CG10698
FBgn0267201	16.4820332	21.47068746	2.822235842	7.607687187	2.79e-14	1.78e-12	Germ_Up	Early	lncRNA:CR45641	long non-coding RNA:CR45641	CR45641
FBgn0016122	920.0442097	4.003066547	0.526251585	7.60675437	2.81e-14	1.78e-12	Germ_Up	Early	Acer	Angiotensin-converting enzyme-related	CG10593
FBgn0035571	187.2365451	10.43590909	1.372177168	7.605365645	2.84e-14	1.79e-12	Germ_Up	Early	CG12493	uncharacterized protein	CG12493
FBgn0013812	235.2998933	12.88317881	1.695878097	7.59675995	3.04e-14	1.89e-12	Germ_Up	Early	Dhc93AB	Dynein heavy chain at 93AB	CG3723
FBgn0034255	143.8536841	11.71768631	1.54246074	7.596748498	3.04e-14	1.89e-12	Germ_Up	Early	Oxp	Oxpecker	CG18186
FBgn0267488	12174.29411	2.035140546	0.267955647	7.595064975	3.08e-14	1.9e-12	Germ_Up	Early	Mcr	Macroglobulin complement-related	CG7586
FBgn0000273	6525.616414	1.769169496	0.233627812	7.572597963	3.66e-14	2.25e-12	Germ_Up	Early	Pka-C1	Protein kinase, cAMP-dependent, catalytic subunit 1	CG4379
FBgn0266098	2815.320119	2.977265298	0.393207078	7.571748992	3.68e-14	2.25e-12	Germ_Up	Early	rg	rugose	CG44835
FBgn0034618	1010.602416	2.684545319	0.355545644	7.55049419	4.34e-14	2.64e-12	Germ_Up	Early	CG9485	uncharacterized protein	CG9485
FBgn0031602	300.5159071	4.935120871	0.654547048	7.539749646	4.71e-14	2.85e-12	Germ_Up	Early	CG15431	uncharacterized protein	CG15431
FBgn0034789	309.6186306	3.916350131	0.522573924	7.494346642	6.66e-14	4.01e-12	Germ_Up	Early	PIP5K59B	Phosphatidylinositol 4-phosphate 5-kinase at 59B	CG3682
FBgn0052820	28.35957572	22.58995529	3.025547268	7.46640303	8.24e-14	4.94e-12	Germ_Up	Early	CG32820	uncharacterized protein	CG32820
FBgn0031194	3642.824279	1.517774975	0.203710733	7.450638236	9.29e-14	5.53e-12	Germ_Up	Early	CG17598	uncharacterized protein	CG17598
FBgn0263487	11.50604546	20.31417419	2.728777268	7.444423708	9.74e-14	5.77e-12	Germ_Up	Early	scaRNA:PsiU5-44	small Cajal body-specific RNA : PsiU5-44	CR43602
FBgn0035192	17.68040228	21.32899246	2.866424107	7.440975815	9.99e-14	5.89e-12	Germ_Up	Early	CG9194	uncharacterized protein	CG9194
FBgn0005390	1282.845726	7.057834522	0.94922528	7.435362994	1.04e-13	6.12e-12	Germ_Up	Early	fs(1)M3	female sterile (1) M3	CG4790
FBgn0010263	1353.798318	3.652437708	0.491385683	7.432934721	1.06e-13	6.2e-12	Germ_Up	Early	Rbp9	RNA-binding protein 9	CG3151
FBgn0010014	116.4315445	10.99588763	1.481816659	7.420545288	1.17e-13	6.77e-12	Germ_Up	Early	CanB	Calcineurin B	CG4209
FBgn0031275	614.5285994	7.346464371	0.992343607	7.403145764	1.33e-13	7.68e-12	Germ_Up	Early	GABA-B-R3	metabotropic GABA-B receptor subtype 3	CG3022
FBgn0035293	22.05263444	20.5017562	2.776884741	7.383005816	1.55e-13	8.89e-12	Germ_Up	Early	CG5687	uncharacterized protein	CG5687
FBgn0259823	975.8974044	4.840498476	0.65657957	7.372295302	1.68e-13	9.58e-12	Germ_Up	Early	CG42404	uncharacterized protein	CG42404
FBgn0023395	1698.327191	1.892284347	0.257232406	7.356321752	1.89e-13	1.07e-11	Germ_Up	Early	Chd3	Chd3	CG9594
FBgn0262598	567.4461275	3.887420213	0.529289984	7.34459432	2.06e-13	1.17e-11	Germ_Up	Early	mtsh	mitoshell	CG7795
FBgn0030520	26951.49006	1.553973776	0.211619874	7.343231734	2.08e-13	1.17e-11	Germ_Up	Early	Pdcd4	Programmed cell death 4	CG10990
FBgn0038452	210.2289591	4.103579977	0.559289824	7.337126119	2.18e-13	1.22e-11	Germ_Up	Early	CG14905	uncharacterized protein	CG14905
FBgn0260932	328.392792	3.639596507	0.497587658	7.314483089	2.58e-13	1.44e-11	Germ_Up	Early	cuff	cutoff	CG13190
FBgn0037807	483.2324308	2.384280064	0.32607292	7.312106949	2.63e-13	1.46e-11	Germ_Up	Early	CG6293	uncharacterized protein	CG6293
FBgn0034850	19.56893702	19.77062738	2.705512286	7.307535612	2.72e-13	1.5e-11	Germ_Up	Early	CG9875	uncharacterized protein	CG9875
FBgn0031279	29.1050742	22.5236964	3.085982744	7.298711065	2.91e-13	1.6e-11	Germ_Up	Early	CG3544	uncharacterized protein	CG3544
FBgn0003527	450.2221615	3.960071418	0.543081959	7.291848587	3.06e-13	1.67e-11	Germ_Up	Early	stil	stand still	CG8592
FBgn0032456	13367.75855	-1.979836902	0.272109519	-7.275882549	3.44e-13	1.87e-11	Somatic_Up	Early	MRP	Multidrug-Resistance like Protein 1	CG6214
FBgn0052201	89.58765549	10.02470975	1.378677971	7.271248227	3.56e-13	1.93e-11	Germ_Up	Early	CG32201	uncharacterized protein	CG32201
FBgn0029859	33.8595592	-19.78390684	2.724886766	-7.260450995	3.86e-13	2.08e-11	Somatic_Up	Early	CG15892	uncharacterized protein	CG15892
FBgn0034628	687.9051407	4.285474644	0.592657789	7.230942921	4.8e-13	2.57e-11	Germ_Up	Early	Acox57D-p	acyl-Coenzyme A oxidase at 57D proximal	CG9707
FBgn0029830	1699.109367	3.904227439	0.540607739	7.221922955	5.13e-13	2.73e-11	Germ_Up	Early	Grip	Glutamate receptor binding protein	CG14447
FBgn0031849	82.49274587	9.309446376	1.289470766	7.219586996	5.21e-13	2.77e-11	Germ_Up	Early	CG11327	uncharacterized protein	CG11327
FBgn0053978	309.4912949	3.09350826	0.42898518	7.21122408	5.55e-13	2.93e-11	Germ_Up	Early	CG33978	uncharacterized protein	CG33978
FBgn0002673	907.9776134	1.614255192	0.223967144	7.207553573	5.7e-13	3e-11	Germ_Up	Early	twe	twine	CG4965
FBgn0051475	129.2404982	10.86278468	1.509182568	7.197793638	6.12e-13	3.2e-11	Germ_Up	Early	CG31475	uncharacterized protein	CG31475
FBgn0039120	20537.62669	-1.279802985	0.177832231	-7.196687433	6.17e-13	3.21e-11	Somatic_Up	Early	Nup98-96	Nucleoporin 98-96kD	CG10198
FBgn0032010	958.2543076	-3.787519197	0.527169476	-7.184632968	6.74e-13	3.49e-11	Somatic_Up	Early	CG8086	uncharacterized protein	CG8086
FBgn0286868	683.3829482	-22.46317624	3.126685174	-7.184342198	6.75e-13	3.49e-11	Somatic_Up	Early	NA	NA	NA
FBgn0003358	22.95832092	20.69444124	2.883823515	7.176042891	7.18e-13	3.67e-11	Germ_Up	Early	Jon99Ci	Jonah 99Ci	CG31039
FBgn0033273	864.3842405	1.802656143	0.251202233	7.176115113	7.17e-13	3.67e-11	Germ_Up	Early	Gasz	gasz	CG2183
FBgn0032680	103.016789	4.29507757	0.598912518	7.171460669	7.42e-13	3.78e-11	Germ_Up	Early	Ntf-2r	Nuclear transport factor-2-related	CG10174
FBgn0031622	292.9495296	11.90586678	1.663329799	7.157850948	8.2e-13	4.15e-11	Germ_Up	Early	CG3251	uncharacterized protein	CG3251
FBgn0026374	452.1617845	4.626292092	0.646442794	7.156537493	8.27e-13	4.17e-11	Germ_Up	Early	Rhp	Rhophilin	CG8497
FBgn0036815	3091.644819	1.53114537	0.214796772	7.128344402	1.02e-12	5.1e-11	Germ_Up	Early	HipHop	HP1-HOAP-interacting protein	CG6874
FBgn0031621	88.36010837	10.52574902	1.4787446	7.118030403	1.09e-12	5.43e-11	Germ_Up	Early	Elba3	Early boundary activity 3	CG15634
FBgn0261683	87.03145543	10.03469744	1.409741841	7.118109957	1.09e-12	5.43e-11	Germ_Up	Early	B9d2	B9d2	CG42730
FBgn0261697	87.03145543	10.03469744	1.409741841	7.118109957	1.09e-12	5.43e-11	Germ_Up	Early	tctn	tectonic	CG42731
FBgn0266599	225340.7441	-0.969527549	0.136747038	-7.089934533	1.34e-12	6.62e-11	Somatic_Up	Early	Hsc70-4	Heat shock protein cognate 4	CG4264
FBgn0034105	23.47599004	22.82360018	3.226546763	7.07369267	1.51e-12	7.41e-11	Germ_Up	Early	CG7755	uncharacterized protein	CG7755
FBgn0037750	296.0706398	2.96213188	0.418856238	7.071953603	1.53e-12	7.47e-11	Germ_Up	Early	Whamy	WHAMM and JMY related	CG12946
FBgn0031209	40.98983181	22.7773389	3.223858562	7.065241375	1.6e-12	7.81e-11	Germ_Up	Early	Ir21a	Ionotropic receptor 21a	CG2657
FBgn0036569	1067.06146	1.602654562	0.227074667	7.057830723	1.69e-12	8.19e-11	Germ_Up	Early	IleRS-m	Isoleucyl-tRNA synthetase, mitochondrial	CG5414
FBgn0267425	132.7112433	23.56881556	3.339573159	7.057433523	1.7e-12	8.19e-11	Germ_Up	Early	asRNA:CR45778	antisense RNA:CR45778	CR45778
FBgn0051053	312.2381178	12.01305381	1.707838921	7.034067244	2.01e-12	9.64e-11	Germ_Up	Early	CG31053	uncharacterized protein	CG31053
FBgn0011737	2117.681978	1.1216978	0.15969168	7.024146798	2.15e-12	1.03e-10	Germ_Up	Early	Wee1	Wee1 kinase	CG4488
FBgn0250785	3666.678976	-2.163421615	0.30813835	-7.020942422	2.2e-12	1.05e-10	Somatic_Up	Early	vari	varicose	CG9326
FBgn0015519	540.7310682	7.40923277	1.056612241	7.012253389	2.35e-12	1.11e-10	Germ_Up	Early	nAChRalpha3	nicotinic Acetylcholine Receptor alpha3	CG2302
FBgn0035999	401.2669384	1.641095382	0.234564192	6.99635936	2.63e-12	1.24e-10	Germ_Up	Early	CG3552	uncharacterized protein	CG3552
FBgn0010097	510.2243793	8.610902255	1.232426783	6.986948329	2.81e-12	1.32e-10	Germ_Up	Early	gammaTub37C	gamma-Tubulin at 37C	CG17566
FBgn0260634	14569.76718	2.052412653	0.2937668	6.986537111	2.82e-12	1.32e-10	Germ_Up	Early	eIF4G2	eukaryotic translation initiation factor 4G2	CG10192
FBgn0053181	1479.110086	2.362828562	0.339520452	6.959311421	3.42e-12	1.6e-10	Germ_Up	Early	CG33181	uncharacterized protein	CG33181
FBgn0039129	860.0910948	4.732928473	0.680523593	6.954833784	3.53e-12	1.64e-10	Germ_Up	Early	RpS19b	Ribosomal protein S19b	CG5338
FBgn0038568	28.66552331	22.54680884	3.250609522	6.936178798	4.03e-12	1.86e-10	Germ_Up	Early	CG14315	uncharacterized protein	CG14315
FBgn0033090	18.33299688	-19.63988941	2.831955804	-6.935097425	4.06e-12	1.87e-10	Somatic_Up	Early	CG15909	uncharacterized protein	CG15909
FBgn0036641	1699.876586	1.3588963	0.196065847	6.930815954	4.18e-12	1.92e-10	Germ_Up	Early	Smn	survival motor neuron	CG16725
FBgn0264793	16.57703315	22.04073964	3.184929777	6.920322012	4.51e-12	2.06e-10	Germ_Up	Early	lncRNA:CR44023	long non-coding RNA:CR44023	CR44023
FBgn0030608	2258.177671	1.414777816	0.205240519	6.893267595	5.45e-12	2.48e-10	Germ_Up	Early	Lsd-2	Lipid storage droplet-2	CG9057
FBgn0037846	229.1179179	1.890471489	0.275105292	6.871810693	6.34e-12	2.87e-10	Germ_Up	Early	CG6574	uncharacterized protein	CG6574
FBgn0263111	1509.386287	4.201700775	0.611657842	6.869364681	6.45e-12	2.91e-10	Germ_Up	Early	cac	cacophony	CG43368
FBgn0033773	138.9742619	10.87979737	1.583974933	6.868667645	6.48e-12	2.92e-10	Germ_Up	Early	Mos	Mos oncogene	CG8767
FBgn0032078	902.5328701	3.739562354	0.544491541	6.867989808	6.51e-12	2.92e-10	Germ_Up	Early	C1GalTA	Core 1 Galactosyltransferase A	CG9520
FBgn0265262	754.186561	4.059615541	0.591278322	6.865828474	6.61e-12	2.95e-10	Germ_Up	Early	Vha68-1	Vacuolar H[+] ATPase 68kD subunit 1	CG12403
FBgn0038051	18.10593089	22.20236648	3.236519415	6.859951583	6.89e-12	3.06e-10	Germ_Up	Early	CG17207	uncharacterized protein	CG17207
FBgn0036992	189.7562089	2.375343032	0.34640926	6.857042545	7.03e-12	3.11e-10	Germ_Up	Early	Hpd	4-hydroxyphenylpyruvate dioxygenase	CG11796
FBgn0028487	836.6446943	1.895669535	0.276632833	6.852655603	7.25e-12	3.2e-10	Germ_Up	Early	f-cup	flyers-cup	CG9611
FBgn0262534	214.9933919	12.07288893	1.762692377	6.849118477	7.43e-12	3.26e-10	Germ_Up	Early	CG43088	uncharacterized protein	CG43088
FBgn0033233	1253.216716	1.413662871	0.206535654	6.844643259	7.67e-12	3.35e-10	Germ_Up	Early	Kdm4A	Lysine (K)-specific demethylase 4A	CG15835
FBgn0030600	2810.765755	3.716851252	0.544422669	6.827142706	8.66e-12	3.76e-10	Germ_Up	Early	hiw	highwire	CG32592
FBgn0041604	5645.049323	-1.527768059	0.223773022	-6.827311184	8.65e-12	3.76e-10	Somatic_Up	Early	dlp	dally-like	CG32146
FBgn0003218	2307.019672	2.180125744	0.31954693	6.822552625	8.94e-12	3.87e-10	Germ_Up	Early	rdgB	retinal degeneration B	CG11111
FBgn0284080	59.24268571	-20.02679726	2.947003075	-6.79564858	1.08e-11	4.65e-10	Somatic_Up	Early	CG46302	uncharacterized protein	CG46302
FBgn0000120	17.00917355	21.43502589	3.159538402	6.78422705	1.17e-11	5.01e-10	Germ_Up	Early	Arr1	Arrestin 1	CG5711
FBgn0031254	21.13725463	20.83972119	3.08297345	6.759617468	1.38e-11	5.92e-10	Germ_Up	Early	CG13692	uncharacterized protein	CG13692
FBgn0052506	169.662926	11.61209528	1.71884277	6.75576352	1.42e-11	6.05e-10	Germ_Up	Early	CG32506	uncharacterized protein	CG32506
FBgn0035842	3162.795568	2.075962635	0.308335164	6.732811814	1.66e-11	7.06e-10	Germ_Up	Early	CG7504	uncharacterized protein	CG7504
FBgn0263442	33.81698126	22.36441745	3.324560861	6.727029037	1.73e-11	7.32e-10	Germ_Up	Early	asRNA:CR43465	antisense RNA:CR43465	CR43465
FBgn0032751	148.2763149	11.31363341	1.685985579	6.710397495	1.94e-11	8.17e-10	Germ_Up	Early	CG17343	uncharacterized protein	CG17343
FBgn0036935	91.36697952	10.26625448	1.530878728	6.706118708	2e-11	8.38e-10	Germ_Up	Early	CG14186	uncharacterized protein	CG14186
FBgn0030508	549.3982674	5.708320966	0.855097713	6.675635874	2.46e-11	1.03e-09	Germ_Up	Early	CG15760	uncharacterized protein	CG15760
FBgn0087002	340.3523905	3.570903565	0.535358742	6.670113485	2.56e-11	1.06e-09	Germ_Up	Early	apolpp	apolipophorin	CG11064
FBgn0264874	47.38350267	-19.64230668	2.948710948	-6.66131982	2.71e-11	1.13e-09	Somatic_Up	Early	asRNA:CR44065	antisense RNA:CR44065	CR44065
FBgn0015513	10795.81274	-2.023330858	0.304204124	-6.65122758	2.91e-11	1.2e-09	Somatic_Up	Early	mbc	myoblast city	CG10379
FBgn0038975	60.32773339	8.808384305	1.324962797	6.648023873	2.97e-11	1.22e-09	Germ_Up	Early	Nrx-1	Neurexin 1	CG7050
FBgn0025630	1172.167171	1.582352439	0.23811689	6.645275923	3.03e-11	1.24e-09	Germ_Up	Early	Rtca	RNA 3'-terminal phosphate cyclase	CG4061
FBgn0052351	132.4865119	8.830787274	1.329141045	6.643980566	3.05e-11	1.25e-09	Germ_Up	Early	S-Lap2	Sperm-Leucylaminopeptidase 2	CG32351
FBgn0026320	44.82403489	9.850133477	1.484902381	6.63352258	3.28e-11	1.34e-09	Germ_Up	Early	Tom	Twin of m4	CG5185
FBgn0032803	51.26444051	-17.56780241	2.649524731	-6.630548566	3.34e-11	1.36e-09	Somatic_Up	Early	CG13082	uncharacterized protein	CG13082
FBgn0052971	186.0609574	11.12574976	1.679080647	6.626096119	3.45e-11	1.39e-09	Germ_Up	Early	CG32971	uncharacterized protein	CG32971
FBgn0051017	25.7866367	23.21328781	3.50826508	6.616742829	3.67e-11	1.48e-09	Germ_Up	Early	PH4alphaNE3	prolyl-4-hydroxylase-alpha NE3	CG31017
FBgn0264386	1169.897602	4.431520834	0.669897133	6.615225853	3.71e-11	1.49e-09	Germ_Up	Early	Ca-alpha1T	Ca[2+]-channel protein alpha[[1]] subunit T	CG15899
FBgn0030204	77.7744932	8.933869854	1.351438134	6.610639161	3.83e-11	1.53e-09	Germ_Up	Early	Or9a	Odorant receptor 9a	CG15302
FBgn0263219	567.7794149	5.550921637	0.840327343	6.605665857	3.96e-11	1.58e-09	Germ_Up	Early	Dscam4	Down syndrome cell adhesion molecule 4	CG42330
FBgn0023023	916.3008191	2.18584626	0.331246538	6.598850127	4.14e-11	1.65e-09	Germ_Up	Early	CRMP	Collapsin Response Mediator Protein	CG1411
FBgn0026430	5745.596035	1.475638723	0.223659973	6.597688	4.18e-11	1.65e-09	Germ_Up	Early	Grip84	Gamma-tubulin ring protein 84	CG3917
FBgn0014033	20.49969745	23.25425046	3.532741251	6.582494671	4.63e-11	1.82e-09	Germ_Up	Early	Sr-CI	Scavenger receptor class C, type I	CG4099
FBgn0040283	4989.050524	1.115237526	0.169546803	6.577756143	4.78e-11	1.88e-09	Germ_Up	Early	SMC1	Structural maintenance of chromosomes 1	CG6057
FBgn0030300	20.94857922	-19.2559887	2.928713439	-6.574896828	4.87e-11	1.91e-09	Somatic_Up	Early	Sk1	Sphingosine kinase 1	CG1747
FBgn0086251	1592.131174	1.719005368	0.261536574	6.572715018	4.94e-11	1.93e-09	Germ_Up	Early	del	deadlock	CG9252
FBgn0032910	28.72343716	-18.06435717	2.757444993	-6.551121496	5.71e-11	2.22e-09	Somatic_Up	Early	CG9265	uncharacterized protein	CG9265
FBgn0038252	973.6041766	6.779894603	1.035674264	6.546358094	5.9e-11	2.29e-09	Germ_Up	Early	BigH1	Histone H1 variant BigH1	CG3509
FBgn0261930	14.24657159	21.51930059	3.28894715	6.54291468	6.03e-11	2.33e-09	Germ_Up	Early	vnd	ventral nervous system defective	CG6172
FBgn0027608	142.1144885	-4.28882993	0.655720534	-6.54063691	6.13e-11	2.36e-09	Somatic_Up	Early	CG2082	uncharacterized protein	CG2082
FBgn0029733	437.1346061	7.415986785	1.134824885	6.534917313	6.36e-11	2.44e-09	Germ_Up	Early	CG6927	uncharacterized protein	CG6927
FBgn0011761	171.8613378	12.60792916	1.930272706	6.531682867	6.5e-11	2.49e-09	Germ_Up	Early	dhd	deadhead	CG4193
FBgn0023415	14.39446086	-19.04149182	2.91853039	-6.524342485	6.83e-11	2.6e-09	Somatic_Up	Early	Acp32CD	Accessory gland protein 32CD	CG4605
FBgn0259817	39.76810761	-10.20295753	1.57009116	-6.498321748	8.12e-11	3.08e-09	Somatic_Up	Early	SteXh:CG42398	SteXh:CG42398	CG42398
FBgn0023514	2336.725207	1.442803906	0.222344159	6.489056918	8.64e-11	3.27e-09	Germ_Up	Early	CG14805	uncharacterized protein	CG14805
FBgn0042179	131.8267974	10.76600145	1.664178369	6.469259336	9.85e-11	3.71e-09	Germ_Up	Early	Ugt305A1	UDP-glycosyltransferase family 305 member A1	CG18869
FBgn0003886	31.35331864	6.210520456	0.960605748	6.465212671	1.01e-10	3.8e-09	Germ_Up	Early	alphaTub85E	alpha-Tubulin at 85E	CG9476
FBgn0036195	16.30631148	23.12795804	3.578606304	6.462839461	1.03e-10	3.85e-09	Germ_Up	Early	Dnai2	dynein, axonemal, intermediate chain 2	CG6053
FBgn0031296	574.8026321	6.016319319	0.937114819	6.420045012	1.36e-10	5.09e-09	Germ_Up	Early	CG4415	uncharacterized protein	CG4415
FBgn0053696	22.42592632	-19.47338911	3.037202599	-6.411620059	1.44e-10	5.36e-09	Somatic_Up	Early	CNMaR	CNMamide Receptor	CG33696
FBgn0024366	636.9644882	3.505889323	0.546981323	6.409522914	1.46e-10	5.41e-09	Germ_Up	Early	CG11409	uncharacterized protein	CG11409
FBgn0260943	97.44533725	11.20134308	1.748627225	6.405792453	1.5e-10	5.53e-09	Germ_Up	Early	Rbp6	RNA-binding protein 6	CG32169
FBgn0026144	3870.232949	3.227568712	0.503931281	6.404779449	1.51e-10	5.55e-09	Germ_Up	Early	CBP	sarcoplasmic calcium-binding protein	CG1435
FBgn0263974	10490.94873	7.946494259	1.242278507	6.396709124	1.59e-10	5.83e-09	Germ_Up	Early	qin	qin	CG43726
FBgn0262515	8075.735476	-0.899581106	0.140660916	-6.395387802	1.6e-10	5.86e-09	Somatic_Up	Early	VhaAC45	Vacuolar H[+] ATPase AC45 accessory subunit	CG8029
FBgn0037031	1082.441129	1.766212549	0.27636643	6.390836066	1.65e-10	6.02e-09	Germ_Up	Early	CG11456	uncharacterized protein	CG11456
FBgn0037623	986.522173	2.489325699	0.389747476	6.387021985	1.69e-10	6.15e-09	Germ_Up	Early	CG9801	uncharacterized protein	CG9801
FBgn0036796	121.982287	9.983889314	1.564078375	6.383241065	1.73e-10	6.28e-09	Germ_Up	Early	CG18231	uncharacterized protein	CG18231
FBgn0053465	32.94071062	21.56100219	3.381152984	6.376819473	1.81e-10	6.53e-09	Germ_Up	Early	CG33465	uncharacterized protein	CG33465
FBgn0003023	2142.001124	7.673838081	1.206317109	6.361377139	2e-10	7.18e-09	Germ_Up	Early	otu	ovarian tumor	CG12743
FBgn0030815	59.50329858	9.837056193	1.546259173	6.36184177	1.99e-10	7.18e-09	Germ_Up	Early	CG8945	uncharacterized protein	CG8945
FBgn0052074	17.80163213	-18.11053395	2.855322289	-6.34272846	2.26e-10	8.08e-09	Somatic_Up	Early	CG32074	uncharacterized protein	CG32074
FBgn0001206	1505.348749	1.129587998	0.178140704	6.340987601	2.28e-10	8.14e-09	Germ_Up	Early	Hmr	Hybrid male rescue	CG1619
FBgn0040465	127.4418949	4.899387021	0.774031224	6.329702043	2.46e-10	8.71e-09	Germ_Up	Early	Dlip3	Dorsal interacting protein 3	CG12767
FBgn0051516	19.28435266	21.0188786	3.320425099	6.330177002	2.45e-10	8.71e-09	Germ_Up	Early	CG31516	uncharacterized protein	CG31516
FBgn0000212	6876.942699	-1.019139019	0.161123764	-6.325193708	2.53e-10	8.94e-09	Somatic_Up	Early	brm	brahma	CG5942
FBgn0011692	8518.999957	1.634069642	0.258895543	6.311694762	2.76e-10	9.72e-09	Germ_Up	Early	pav	pavarotti	CG1258
FBgn0067861	24.51744612	23.10886703	3.674077193	6.289706454	3.18e-10	1.12e-08	Germ_Up	Early	Sdic1	Sperm-specific dynein intermediate chain 1	CG9580
FBgn0051072	522.9637361	3.553270538	0.565388417	6.284653928	3.29e-10	1.15e-08	Germ_Up	Early	Lerp	lysosomal enzyme receptor protein	CG31072
FBgn0011206	669.3141171	3.304342987	0.526889525	6.271415215	3.58e-10	1.25e-08	Germ_Up	Early	bol	boule	CG4760
FBgn0039696	601.2223236	1.317210886	0.210951609	6.244137672	4.26e-10	1.48e-08	Germ_Up	Early	Rnb	R and B	CG7837
FBgn0041092	3759.768842	-1.35600544	0.217266166	-6.241217696	4.34e-10	1.51e-08	Somatic_Up	Early	tai	taiman	CG13109
FBgn0265343	26.98395554	-19.97521187	3.201586789	-6.239159886	4.4e-10	1.52e-08	Somatic_Up	Early	asRNA:CR44297	antisense RNA:CR44297	CR44297
FBgn0287590	147.2837701	-3.226457374	0.518815925	-6.21888654	5.01e-10	1.73e-08	Somatic_Up	Early	NA	NA	NA
FBgn0043865	99.73621634	9.08229904	1.470097591	6.17802457	6.49e-10	2.23e-08	Germ_Up	Early	SA-2	Stromalin-2	CG13916
FBgn0032647	126.0138513	9.527315318	1.544312226	6.16929346	6.86e-10	2.35e-08	Germ_Up	Early	CG15143	uncharacterized protein	CG15143
FBgn0263088	54.81571207	8.674314508	1.407361266	6.163530798	7.11e-10	2.43e-08	Germ_Up	Early	lncRNA:CR43356	long non-coding RNA:CR43356	CR43356
FBgn0000116	32006.3932	-1.600787764	0.259904721	-6.159133069	7.31e-10	2.49e-08	Somatic_Up	Early	Argk	Arginine kinase	CG32031
FBgn0032006	4938.204766	-2.77523254	0.451134837	-6.151669776	7.67e-10	2.6e-08	Somatic_Up	Early	Pvr	PDGF- and VEGF-receptor related	CG8222
FBgn0286758	73.49961554	8.978516297	1.461098099	6.145046869	7.99e-10	2.71e-08	Germ_Up	Early	snoRNA:Me18S-G1358	small nucleolar RNA Me18S-G1358	CR46384
FBgn0035317	618.4860729	3.929626535	0.640249699	6.137646834	8.38e-10	2.83e-08	Germ_Up	Early	Oseg2	Outer segment 2	CG13809
FBgn0052626	4667.92268	-0.869280877	0.141748196	-6.132571019	8.65e-10	2.91e-08	Somatic_Up	Early	AMPdeam	AMP deaminase	CG32626
FBgn0039681	125.0689561	-7.769458005	1.267149068	-6.131447515	8.71e-10	2.92e-08	Somatic_Up	Early	CG7582	uncharacterized protein	CG7582
FBgn0259195	110.7723152	11.63332341	1.899210009	6.125348621	9.05e-10	3.03e-08	Germ_Up	Early	CG42299	uncharacterized protein	CG42299
FBgn0024288	306.226423	17.79680118	2.915962125	6.103234684	1.04e-09	3.45e-08	Germ_Up	Early	Sox100B	Sox100B	CG15552
FBgn0035689	1968.02091	1.523406558	0.249603841	6.103297733	1.04e-09	3.45e-08	Germ_Up	Early	CG7376	uncharacterized protein	CG7376
FBgn0287184	475.5160241	3.093428582	0.508921215	6.07840367	1.21e-09	4.02e-08	Germ_Up	Early	NA	NA	NA
FBgn0015040	1209.692911	-1.967058962	0.323801159	-6.074897843	1.24e-09	4.1e-08	Somatic_Up	Early	Cyp9c1	Cytochrome P450-9c1	CG3616
FBgn0003028	7398.560871	8.218377888	1.358418967	6.049958141	1.45e-09	4.76e-08	Germ_Up	Early	ovo	ovo	CG6824
FBgn0052483	91.4731352	9.649900396	1.59493952	6.050323713	1.45e-09	4.76e-08	Germ_Up	Early	CG32483	uncharacterized protein	CG32483
FBgn0027515	1823.732514	1.490386868	0.246430663	6.047895382	1.47e-09	4.81e-08	Germ_Up	Early	CG7115	uncharacterized protein	CG7115
FBgn0260743	719.8128168	1.306922195	0.216223971	6.04429837	1.5e-09	4.9e-08	Germ_Up	Early	GC1	Glutamate Carrier 1	CG18347
FBgn0040918	4507.67176	-0.671978798	0.111256549	-6.039903328	1.54e-09	5.02e-08	Somatic_Up	Early	schlank	schlank	CG3576
FBgn0033653	835.9328083	1.29833289	0.215165659	6.034108303	1.6e-09	5.19e-08	Germ_Up	Early	CG13192	uncharacterized protein	CG13192
FBgn0030016	17.20079858	21.74533849	3.608961915	6.025372117	1.69e-09	5.46e-08	Germ_Up	Early	Or7a	Odorant receptor 7a	CG10759
FBgn0085317	11.12864016	21.90815495	3.637950584	6.022114498	1.72e-09	5.56e-08	Germ_Up	Early	CG34288	uncharacterized protein	CG34288
FBgn0052677	1810.868527	2.825118254	0.469385977	6.018752989	1.76e-09	5.66e-08	Germ_Up	Early	X11Lbeta	X11Lbeta	CG32677
FBgn0024329	9478.538512	-0.766810394	0.127498006	-6.014293238	1.81e-09	5.8e-08	Somatic_Up	Early	Mekk1	Mekk1	CG7717
FBgn0262869	14.47501482	21.99800588	3.658789939	6.012371918	1.83e-09	5.85e-08	Germ_Up	Early	Gfrl	Glial cell line-derived neurotrophic family receptor-like	CG43224
FBgn0038549	477.3113137	1.952280673	0.325199296	6.003336091	1.93e-09	6.17e-08	Germ_Up	Early	CG17802	uncharacterized protein	CG17802
FBgn0261283	16133.89796	-1.186175998	0.197783766	-5.997337517	2.01e-09	6.38e-08	Somatic_Up	Early	SREBP	Sterol regulatory element binding protein	CG8522
FBgn0035627	910.5350653	2.395798803	0.40042528	5.983135736	2.19e-09	6.95e-08	Germ_Up	Early	Sse	Separase	CG10583
FBgn0003292	353.8635161	3.654712942	0.612141997	5.970367925	2.37e-09	7.49e-08	Germ_Up	Early	rt	rotated abdomen	CG6097
FBgn0026259	9510.41613	-0.827109836	0.138634109	-5.966135182	2.43e-09	7.67e-08	Somatic_Up	Early	eIF5B	eukaryotic translation initiation factor 5B	CG10840
FBgn0034403	722.348107	2.015785044	0.338005168	5.963769883	2.46e-09	7.73e-08	Germ_Up	Early	CG18190	uncharacterized protein	CG18190
FBgn0040524	41.22672228	8.895799811	1.491639317	5.963774022	2.46e-09	7.73e-08	Germ_Up	Early	CG11052	uncharacterized protein	CG11052
FBgn0016031	1142.988202	-1.663760476	0.280281108	-5.93604217	2.92e-09	9.14e-08	Somatic_Up	Early	lama	lamina ancestor	CG10645
FBgn0033373	668.0022924	1.701222274	0.287103361	5.925469718	3.11e-09	9.72e-08	Germ_Up	Early	CG8080	uncharacterized protein	CG8080
FBgn0264991	16.93789776	20.94374505	3.535403139	5.924004767	3.14e-09	9.78e-08	Germ_Up	Early	CG44142	uncharacterized protein	CG44142
FBgn0029095	716.1053664	3.830048084	0.647664848	5.913626614	3.35e-09	1.04e-07	Germ_Up	Early	aru	arouser	CG4276
FBgn0287612	401.2524564	6.045462289	1.024280858	5.90215295	3.59e-09	1.11e-07	Germ_Up	Early	NA	NA	NA
FBgn0266102	17.81717073	-19.67676521	3.335971973	-5.898360471	3.67e-09	1.13e-07	Somatic_Up	Early	CR44839	pseudo	CR44839
FBgn0000477	25.32122644	-17.94470027	3.045449222	-5.892299942	3.81e-09	1.17e-07	Somatic_Up	Early	DNaseII	Deoxyribonuclease II	CG7780
FBgn0085352	179.244021	7.952305717	1.349558151	5.892525426	3.8e-09	1.17e-07	Germ_Up	Early	CG34323	uncharacterized protein	CG34323
FBgn0037468	7648.384369	1.482889084	0.2519308	5.886096826	3.95e-09	1.21e-07	Germ_Up	Early	CG1943	uncharacterized protein	CG1943
FBgn0039290	52.27745405	8.868087299	1.506569087	5.886279876	3.95e-09	1.21e-07	Germ_Up	Early	CG13654	uncharacterized protein	CG13654
FBgn0000928	4525.4753	-1.337527885	0.227376372	-5.882440082	4.04e-09	1.23e-07	Somatic_Up	Early	fs(1)Yb	female sterile (1) Yb	CG2706
FBgn0001217	465.2166353	-7.227280735	1.228667251	-5.882211583	4.05e-09	1.23e-07	Somatic_Up	Early	Hsc70-2	Heat shock protein cognate 2	CG7756
FBgn0029147	134.4474635	11.45936095	1.950079694	5.8763552	4.19e-09	1.27e-07	Germ_Up	Early	NtR	NtR	CG6698
FBgn0050461	57.8987088	8.292830148	1.411272434	5.876136988	4.2e-09	1.27e-07	Germ_Up	Early	CG30461	uncharacterized protein	CG30461
FBgn0003114	37.13367748	9.897629684	1.684695239	5.875026804	4.23e-09	1.27e-07	Germ_Up	Early	plu	plutonium	CG9183
FBgn0037759	337.7852655	4.44185813	0.756033078	5.875216653	4.22e-09	1.27e-07	Germ_Up	Early	CG8526	uncharacterized protein	CG8526
FBgn0052152	999.5212456	2.465575234	0.419884388	5.872033602	4.3e-09	1.29e-07	Germ_Up	Early	CG32152	uncharacterized protein	CG32152
FBgn0085451	4592.072276	-1.245731713	0.213037525	-5.847475523	4.99e-09	1.49e-07	Somatic_Up	Early	htk	hat-trick	CG34422
FBgn0038149	11043.53278	-1.254706718	0.214643886	-5.845527393	5.05e-09	1.5e-07	Somatic_Up	Early	GILT1	Gamma-interferon-inducible lysosomal thiol reductase 1	CG9796
FBgn0260933	1530.271085	1.42517954	0.244087843	5.838797725	5.26e-09	1.56e-07	Germ_Up	Early	rempA	reduced mechanoreceptor potential A	CG11838
FBgn0003475	939.4636319	1.550131027	0.265651472	5.83520587	5.37e-09	1.59e-07	Germ_Up	Early	spir	spire	CG10076
FBgn0013717	2457.720049	1.540072241	0.26403671	5.832795894	5.45e-09	1.61e-07	Germ_Up	Early	not	non-stop	CG4166
FBgn0031264	160.4080472	4.612819535	0.790815456	5.832991123	5.44e-09	1.61e-07	Germ_Up	Early	CG11835	uncharacterized protein	CG11835
FBgn0038953	2141.717424	-1.397157108	0.239707756	-5.828585316	5.59e-09	1.64e-07	Somatic_Up	Early	CG18596	uncharacterized protein	CG18596
FBgn0002962	3711.139885	7.309221698	1.258302081	5.808797273	6.29e-09	1.85e-07	Germ_Up	Early	nos	nanos	CG5637
FBgn0283440	953.8513872	6.094338712	1.050071387	5.803737522	6.49e-09	1.9e-07	Germ_Up	Early	solo	sisters on the loose	CG46282
FBgn0038156	40.42974789	-10.42980066	1.797778838	-5.801492622	6.57e-09	1.92e-07	Somatic_Up	Early	side-IV	sidestep IV	CG14372
FBgn0032454	5851.046543	-0.758908162	0.130998957	-5.793238198	6.9e-09	2.01e-07	Somatic_Up	Early	CG5787	uncharacterized protein	CG5787
FBgn0028525	555.3367372	6.629092684	1.144769444	5.79076662	7.01e-09	2.03e-07	Germ_Up	Early	c(2)M	crossover suppressor on 2 of Manheim	CG4249
FBgn0029656	19.48390019	20.60781773	3.562895333	5.784008736	7.29e-09	2.11e-07	Germ_Up	Early	CG10793	uncharacterized protein	CG10793
FBgn0267527	89.49634094	-20.52328565	3.558735096	-5.767016959	8.07e-09	2.33e-07	Somatic_Up	Early	asRNA:CR45867	antisense RNA:CR45867	CR45867
FBgn0260745	17614.58818	-2.612440048	0.453160027	-5.764939303	8.17e-09	2.35e-07	Somatic_Up	Early	mfas	midline fasciclin	CG3359
FBgn0035331	91.99570908	11.33857362	1.967562796	5.762750566	8.28e-09	2.38e-07	Germ_Up	Early	MsR1	Myosuppressin receptor 1	CG8985
FBgn0263600	4319.2916	1.180902976	0.205341146	5.750932051	8.88e-09	2.54e-07	Germ_Up	Early	DNApol-delta	DNA-polymerase-delta	CG5949
FBgn0028516	13.27501381	-20.48206832	3.563954656	-5.747005869	9.08e-09	2.6e-07	Somatic_Up	Early	ZnT35C	Zinc transporter 35C	CG3994
FBgn0004875	13927.89746	1.598506742	0.278173616	5.746435498	9.11e-09	2.6e-07	Germ_Up	Early	enc	encore	CG10847
FBgn0031677	575.020003	5.342124214	0.931666277	5.733946098	9.81e-09	2.79e-07	Germ_Up	Early	CG14036	uncharacterized protein	CG14036
FBgn0015949	7768.234362	1.078903626	0.188333109	5.728698635	1.01e-08	2.87e-07	Germ_Up	Early	hrg	hiiragi	CG9854
FBgn0041789	4558.243518	-1.638515685	0.286057705	-5.727920127	1.02e-08	2.88e-07	Somatic_Up	Early	Pax	Paxillin	CG31794
FBgn0047199	129.6077354	10.70141757	1.87228259	5.715706396	1.09e-08	3.08e-07	Germ_Up	Early	CG31517	uncharacterized protein	CG31517
FBgn0030833	2496.674519	1.398756458	0.245162343	5.705429481	1.16e-08	3.27e-07	Germ_Up	Early	CG8915	uncharacterized protein	CG8915
FBgn0263001	28.94220759	9.324100751	1.636226567	5.698538906	1.21e-08	3.39e-07	Germ_Up	Early	lncRNA:CR43309	long non-coding RNA:CR43309	CR43309
FBgn0033541	21.40245331	8.467687771	1.486245472	5.697368255	1.22e-08	3.41e-07	Germ_Up	Early	CG12934	uncharacterized protein	CG12934
FBgn0259110	52.4990442	10.00942654	1.766573768	5.666011074	1.46e-08	4.08e-07	Germ_Up	Early	mmd	mind-meld	CG42252
FBgn0031239	600.0412397	2.267989081	0.400570503	5.661897372	1.5e-08	4.17e-07	Germ_Up	Early	CG17075	uncharacterized protein	CG17075
FBgn0036793	277.2756248	6.034606562	1.067030899	5.655512477	1.55e-08	4.32e-07	Germ_Up	Early	CG4174	uncharacterized protein	CG4174
FBgn0030613	1173.24941	7.627060779	1.348971719	5.653981229	1.57e-08	4.35e-07	Germ_Up	Early	Rab3-GEF	Rab3 GDP-GTP exchange factor	CG5627
FBgn0038494	217.6103587	8.486764388	1.501246289	5.653145958	1.58e-08	4.36e-07	Germ_Up	Early	beat-IIb	beaten path IIb	CG4135
FBgn0038045	293.8068836	6.696252209	1.184624255	5.652638107	1.58e-08	4.36e-07	Germ_Up	Early	NANS	N-acetylneuraminic acid synthase	CG5232
FBgn0259242	489.9906623	2.34004983	0.414272383	5.64857791	1.62e-08	4.45e-07	Germ_Up	Early	CG42340	uncharacterized protein	CG42340
FBgn0034381	9.593832777	-18.88904019	3.346242103	-5.644851631	1.65e-08	4.54e-07	Somatic_Up	Early	List	Lithium-inducible SLC6 transporter	CG15088
FBgn0019643	249.6094807	-4.194270683	0.74548493	-5.626231348	1.84e-08	5.04e-07	Somatic_Up	Early	AANAT1	Arylalkylamine N-acetyltransferase 1	CG3318
FBgn0025865	4149.328441	-1.368933381	0.243742087	-5.61631927	1.95e-08	5.33e-07	Somatic_Up	Early	Cortactin	cortactin	CG3637
FBgn0037106	1102.101656	1.502143121	0.267664011	5.612047414	2e-08	5.45e-07	Germ_Up	Early	CG11307	uncharacterized protein	CG11307
FBgn0027611	9505.784303	-3.407730195	0.607453756	-5.609859453	2.02e-08	5.51e-07	Somatic_Up	Early	LManII	Lysosomal alpha-mannosidase II	CG6206
FBgn0037000	389.9094777	1.974706085	0.352147111	5.607616888	2.05e-08	5.56e-07	Germ_Up	Early	ZnT77C	Zinc transporter 77C	CG5130
FBgn0028331	20239.00786	-1.525949279	0.272342616	-5.603049946	2.11e-08	5.7e-07	Somatic_Up	Early	l(1)G0289	lethal (1) G0289	CG2221
FBgn0263772	327.1911016	6.560437522	1.171115439	5.601870921	2.12e-08	5.72e-07	Germ_Up	Early	CG43689	uncharacterized protein	CG43689
FBgn0263740	10057.36001	-0.759999358	0.135764264	-5.597933762	2.17e-08	5.84e-07	Somatic_Up	Early	eIF2gamma	eukaryotic translation initiation factor 2 subunit gamma	CG43665
FBgn0027088	7988.365502	-0.776132823	0.139000805	-5.583657049	2.36e-08	6.33e-07	Somatic_Up	Early	GlyRS	Glycyl-tRNA synthetase	CG6778
FBgn0013347	2681.064752	1.426575717	0.255828681	5.576293128	2.46e-08	6.57e-07	Germ_Up	Early	TfIIA-S	Transcription-factor-IIA-S	CG5163
FBgn0039714	817.9738649	-1.134401269	0.203426205	-5.576475606	2.45e-08	6.57e-07	Somatic_Up	Early	Zip99C	Zinc/iron regulated transporter-related protein 99C	CG7816
FBgn0037282	3516.269796	1.200667375	0.215355377	5.57528393	2.47e-08	6.59e-07	Germ_Up	Early	CG14657	uncharacterized protein	CG14657
FBgn0050360	34.109689	-14.99809806	2.691851612	-5.571665985	2.52e-08	6.7e-07	Somatic_Up	Early	Mal-A6	Maltase A6	CG30360
FBgn0086665	18.11535216	21.00612115	3.770210831	5.571603842	2.52e-08	6.7e-07	Germ_Up	Early	snoRNA:Psi18S-1377a	ncRNA	CR33750
FBgn0259795	19.59519205	21.22433285	3.811319504	5.568762426	2.57e-08	6.79e-07	Germ_Up	Early	loopin-1	loopin-1	CG4750
FBgn0014466	114.9108934	11.52998891	2.070647148	5.568302123	2.57e-08	6.8e-07	Germ_Up	Early	Cp7Fc	Chorion protein c at 7F	CG15351
FBgn0034998	82.33985033	11.04505607	1.984497454	5.565669054	2.61e-08	6.88e-07	Germ_Up	Early	CG13577	uncharacterized protein	CG13577
FBgn0037654	434.7181698	2.690874218	0.483605477	5.564193015	2.63e-08	6.92e-07	Germ_Up	Early	CG11983	uncharacterized protein	CG11983
FBgn0261705	11.18101171	-17.27975984	3.112712529	-5.55135101	2.83e-08	7.44e-07	Somatic_Up	Early	CG42741	uncharacterized protein	CG42741
FBgn0040351	352.3510187	4.520504223	0.815832949	5.540967949	3.01e-08	7.87e-07	Germ_Up	Early	CG11638	uncharacterized protein	CG11638
FBgn0053547	91.40020296	10.56282478	1.910787321	5.527996058	3.24e-08	8.46e-07	Germ_Up	Early	Rim	Rab3 interacting molecule	CG33547
FBgn0263144	7051.958109	0.988655385	0.178964406	5.524312958	3.31e-08	8.62e-07	Germ_Up	Early	bin3	bicoid-interacting protein 3	CG8276
FBgn0086039	37.04993112	7.764305294	1.405810362	5.523010433	3.33e-08	8.66e-07	Germ_Up	Early	snoRNA:Me28S-A2113	ncRNA	CR34668
FBgn0036007	13112.59809	-2.175803314	0.394525199	-5.514991993	3.49e-08	9.04e-07	Somatic_Up	Early	path	pathetic	CG3424
FBgn0038339	21.13973392	-9.318847157	1.692243528	-5.506800294	3.65e-08	9.45e-07	Somatic_Up	Early	CG6118	uncharacterized protein	CG6118
FBgn0003950	633.8549662	2.757794664	0.500973041	5.504876387	3.69e-08	9.53e-07	Germ_Up	Early	unc	uncoordinated	CG1501
FBgn0267977	1128.157844	1.320453222	0.239962294	5.502752942	3.74e-08	9.63e-07	Germ_Up	Early	mh	maternal haploid	CG9203
FBgn0028622	542.9810844	3.590170601	0.653163991	5.496583784	3.87e-08	9.95e-07	Germ_Up	Early	qsm	quasimodo	CG13432
FBgn0003227	1024.857144	1.745301307	0.317560311	5.495967994	3.89e-08	9.96e-07	Germ_Up	Early	rec	recombination-defective	CG31293
FBgn0033734	863.7544494	0.903915272	0.164505513	5.494741509	3.91e-08	9.98e-07	Germ_Up	Early	CG8520	uncharacterized protein	CG8520
FBgn0263773	294.7829296	2.00442678	0.364768663	5.49506299	3.91e-08	9.98e-07	Germ_Up	Early	fok	fledgling of Klp38B	CG43690
FBgn0036799	233.1389107	5.812564854	1.058245947	5.492640792	3.96e-08	1.01e-06	Germ_Up	Early	CG13380	uncharacterized protein	CG13380
FBgn0037878	3299.589872	1.171651034	0.213418666	5.489918281	4.02e-08	1.02e-06	Germ_Up	Early	CG6693	uncharacterized protein	CG6693
FBgn0000017	4566.545715	-1.210576445	0.220557688	-5.48870663	4.05e-08	1.03e-06	Somatic_Up	Early	Abl	Abl tyrosine kinase	CG4032
FBgn0033234	207.9675284	1.931169433	0.352244745	5.482464853	4.19e-08	1.06e-06	Germ_Up	Early	MFS12	Major Facilitator Superfamily Transporter 12	CG8791
FBgn0039972	569.4165356	6.078426185	1.108698728	5.482486837	4.19e-08	1.06e-06	Germ_Up	Early	Marf1	Meiosis regulator and mRNA stability factor 1	CG17018
FBgn0005586	111.4653852	2.547685423	0.46483174	5.480876638	4.23e-08	1.07e-06	Germ_Up	Early	Rab3	Rab3	CG7576
FBgn0027348	701.5837749	2.310185373	0.421778731	5.477244831	4.32e-08	1.08e-06	Germ_Up	Early	bgm	bubblegum	CG4501
FBgn0010385	26.0486766	-8.723752766	1.594682616	-5.470526035	4.49e-08	1.12e-06	Somatic_Up	Early	Def	Defensin	CG1385
FBgn0037533	6070.300264	-0.886931632	0.162130235	-5.470488786	4.49e-08	1.12e-06	Somatic_Up	Early	CD98hc	CD98 heavy chain	CG2791
FBgn0032881	372.4732506	1.637683104	0.29948714	5.468291901	4.54e-08	1.13e-06	Germ_Up	Early	Amacr	Alpha-methylacyl-CoA racemase	CG9319
FBgn0031871	1451.07086	1.246755925	0.22868304	5.451895024	4.98e-08	1.24e-06	Germ_Up	Early	Fgop2	Fibroblast growth factor receptor 1 oncogene partner 2	CG10158
FBgn0038394	19.31543112	19.55750548	3.589861226	5.44798371	5.09e-08	1.27e-06	Germ_Up	Early	CG10264	uncharacterized protein	CG10264
FBgn0028341	2716.175863	-1.441572175	0.264956693	-5.440784148	5.3e-08	1.31e-06	Somatic_Up	Early	Ptpmeg2	Protein tyrosine phosphatase Meg2	CG32697
FBgn0026737	882.944435	-1.090887098	0.200934614	-5.429065084	5.67e-08	1.4e-06	Somatic_Up	Early	CG6171	uncharacterized protein	CG6171
FBgn0001311	41.91886048	10.5476186	1.947197614	5.416819803	6.07e-08	1.5e-06	Germ_Up	Early	kkv	krotzkopf verkehrt	CG2666
FBgn0037376	3451.208778	0.96566991	0.178322571	5.415298277	6.12e-08	1.51e-06	Germ_Up	Early	Hat1	Histone acetyltransferase 1	CG2051
FBgn0284228	391.5148731	-20.86339222	3.853624606	-5.413965902	6.16e-08	1.51e-06	Somatic_Up	Early	CG46312	uncharacterized protein	CG46312
FBgn0025866	4873.246235	-1.319433561	0.243828207	-5.411324538	6.26e-08	1.53e-06	Somatic_Up	Early	CalpB	Calpain-B	CG8107
FBgn0287695	218.7489289	6.330147326	1.171209402	5.404795518	6.49e-08	1.59e-06	Germ_Up	Early	NA	NA	NA
FBgn0033936	17.86512487	8.384640204	1.552296424	5.401442712	6.61e-08	1.61e-06	Germ_Up	Early	Achl	Achilles	CG17386
FBgn0035150	2055.146649	1.758903515	0.326658762	5.384528803	7.26e-08	1.76e-06	Germ_Up	Early	Rev1	Rev1	CG12189
FBgn0086679	2827.164123	1.655754338	0.307481285	5.384894685	7.25e-08	1.76e-06	Germ_Up	Early	p	pink	CG9770
FBgn0262850	442.3002317	-7.142864073	1.326592004	-5.38437142	7.27e-08	1.76e-06	Somatic_Up	Early	CR43214	pseudo	CR43214
FBgn0262851	442.3002317	-7.142864073	1.326592004	-5.38437142	7.27e-08	1.76e-06	Somatic_Up	Early	CR43215	pseudo	CR43215
FBgn0030813	1187.281289	2.254999691	0.419196763	5.379334689	7.48e-08	1.8e-06	Germ_Up	Early	CG4949	uncharacterized protein	CG4949
FBgn0038612	806.6462918	5.174660594	0.962223194	5.377817356	7.54e-08	1.82e-06	Germ_Up	Early	cona	corona	CG7676
FBgn0261698	367.3686518	6.950307536	1.294944446	5.367263097	7.99e-08	1.92e-06	Germ_Up	Early	SLO2	slowpoke 2	CG42732
FBgn0000927	500.046785	2.881154027	0.537510185	5.360184997	8.31e-08	1.99e-06	Germ_Up	Early	fs(1)Ya	female sterile (1) Young arrest	CG2707
FBgn0033865	66.58512714	9.88647753	1.845379701	5.357421849	8.44e-08	2.02e-06	Germ_Up	Early	CG6220	uncharacterized protein	CG6220
FBgn0036237	2949.867288	-1.365019017	0.254844887	-5.35627391	8.5e-08	2.03e-06	Somatic_Up	Early	viaf	viral IAP-associated factor	CG18593
FBgn0285944	71.53319294	9.224144179	1.725468116	5.345879237	9e-08	2.14e-06	Germ_Up	Early	para	paralytic	CG9907
FBgn0034398	11146.53704	-2.577884979	0.482384697	-5.344043864	9.09e-08	2.16e-06	Somatic_Up	Early	CG15098	uncharacterized protein	CG15098
FBgn0027609	2587.250669	1.03626624	0.193972822	5.342326982	9.18e-08	2.18e-06	Germ_Up	Early	morgue	modifier of rpr and grim, ubiquitously expressed	CG15437
FBgn0003301	2910.274109	1.661529228	0.311263673	5.338012021	9.4e-08	2.22e-06	Germ_Up	Early	rut	rutabaga	CG9533
FBgn0030607	189.259787	4.630754509	0.867518803	5.337929845	9.4e-08	2.22e-06	Germ_Up	Early	dob	doppelganger von brummer	CG5560
FBgn0029728	819.2416524	5.080484094	0.95223025	5.335352551	9.54e-08	2.25e-06	Germ_Up	Early	CG2861	uncharacterized protein	CG2861
FBgn0035904	633.5573641	-2.238826837	0.419954481	-5.331117864	9.76e-08	2.3e-06	Somatic_Up	Early	GstO3	Glutathione S transferase O3	CG6776
FBgn0265003	7630.065836	-0.776895644	0.145738772	-5.330740983	9.78e-08	2.3e-06	Somatic_Up	Early	koi	klaroid	CG44154
FBgn0031590	5409.694158	-0.671185853	0.125991213	-5.32724338	9.97e-08	2.34e-06	Somatic_Up	Early	CG3702	uncharacterized protein	CG3702
FBgn0037028	893.6492785	0.967742703	0.181819802	5.322537425	1.02e-07	2.39e-06	Germ_Up	Early	CG3618	uncharacterized protein	CG3618
FBgn0036685	3984.102839	0.512528039	0.096403529	5.31648627	1.06e-07	2.47e-06	Germ_Up	Early	CG6664	uncharacterized protein	CG6664
FBgn0037915	442.4781871	3.352901662	0.630679945	5.316328338	1.06e-07	2.47e-06	Germ_Up	Early	CG6790	uncharacterized protein	CG6790
FBgn0030805	967.7058155	-1.767688252	0.333564892	-5.299383395	1.16e-07	2.7e-06	Somatic_Up	Early	wus	wurst	CG9089
FBgn0267184	18.32819376	20.87126399	3.940264109	5.296920056	1.18e-07	2.73e-06	Germ_Up	Early	lncRNA:CR45624	long non-coding RNA:CR45624	CR45624
FBgn0039744	11.02318236	-18.9503698	3.58394656	-5.287570415	1.24e-07	2.87e-06	Somatic_Up	Early	CG15526	uncharacterized protein	CG15526
FBgn0003189	12128.80445	-0.851141966	0.161034074	-5.285477442	1.25e-07	2.89e-06	Somatic_Up	Early	r	rudimentary	CG18572
FBgn0003889	71.63560553	9.879219359	1.869169903	5.285351182	1.25e-07	2.89e-06	Germ_Up	Early	betaTub85D	beta-Tubulin at 85D	CG9359
FBgn0001098	20701.73342	-1.547135101	0.292780478	-5.284283673	1.26e-07	2.9e-06	Somatic_Up	Early	Gdh	Glutamate dehydrogenase	CG5320
FBgn0035886	21.73889921	22.17722562	4.198230964	5.282516805	1.27e-07	2.92e-06	Germ_Up	Early	Jon66Ci	Jonah 66Ci	CG7118
FBgn0069056	60.56173635	-8.937866976	1.69214797	-5.281965368	1.28e-07	2.93e-06	Somatic_Up	Early	CG33226	uncharacterized protein	CG33226
FBgn0040207	2283.340243	1.217618855	0.230543622	5.281511787	1.28e-07	2.93e-06	Germ_Up	Early	kat80	katanin 80	CG13956
FBgn0034644	12778.73469	-1.422150911	0.269390446	-5.279143839	1.3e-07	2.96e-06	Somatic_Up	Early	CG10082	uncharacterized protein	CG10082
FBgn0036144	781.9027101	2.699862128	0.51192848	5.273904916	1.34e-07	3.04e-06	Germ_Up	Early	GlcAT-P	Glucuronyltransferase P	CG6207
FBgn0263873	9113.812836	-1.910213264	0.362253735	-5.27313614	1.34e-07	3.05e-06	Somatic_Up	Early	sick	sickie	CG43720
FBgn0027356	1805.831531	-1.111603915	0.21116941	-5.264038544	1.41e-07	3.2e-06	Somatic_Up	Early	Amph	Amphiphysin	CG8604
FBgn0051523	3415.755869	-0.948709339	0.180514778	-5.255577136	1.48e-07	3.34e-06	Somatic_Up	Early	CG31523	uncharacterized protein	CG31523
FBgn0040377	78.45244606	10.26554294	1.953705216	5.254397057	1.49e-07	3.35e-06	Germ_Up	Early	Vha36-3	Vacuolar H[+] ATPase 36kD subunit 3	CG8310
FBgn0000108	713.44303	2.521416632	0.4801061	5.25179045	1.51e-07	3.39e-06	Germ_Up	Early	Appl	beta amyloid protein precursor-like	CG7727
FBgn0031343	71.79080628	10.1065205	1.924840515	5.250575525	1.52e-07	3.41e-06	Germ_Up	Early	CG18131	uncharacterized protein	CG18131
FBgn0004649	3090.64808	6.647012759	1.267220301	5.245349014	1.56e-07	3.5e-06	Germ_Up	Early	yl	yolkless	CG1372
FBgn0266491	6.517307761	-19.64911849	3.748474223	-5.241897721	1.59e-07	3.56e-06	Somatic_Up	Early	SclA	Sarcolamban A	CG45090
FBgn0052373	171.7288243	5.419805404	1.03505128	5.236267522	1.64e-07	3.66e-06	Germ_Up	Early	CG32373	uncharacterized protein	CG32373
FBgn0000166	467.485645	5.587731314	1.067517128	5.234324743	1.66e-07	3.69e-06	Germ_Up	Early	bcd	bicoid	CG1034
FBgn0034838	300.4863487	12.33230877	2.356291921	5.233777979	1.66e-07	3.7e-06	Germ_Up	Early	CG12782	uncharacterized protein	CG12782
FBgn0029761	397.1561425	6.298582954	1.204285342	5.230141673	1.69e-07	3.76e-06	Germ_Up	Early	SK	small conductance calcium-activated potassium channel	CG10706
FBgn0028371	1967.413403	-1.955046045	0.373876608	-5.229121068	1.7e-07	3.78e-06	Somatic_Up	Early	jbug	jitterbug	CG30092
FBgn0003748	5402.969495	-1.48492112	0.284453068	-5.22026755	1.79e-07	3.95e-06	Somatic_Up	Early	Treh	Trehalase	CG9364
FBgn0032175	12.71834498	19.39051195	3.718013465	5.215288252	1.84e-07	4.05e-06	Germ_Up	Early	CG13131	uncharacterized protein	CG13131
FBgn0010621	33627.3412	-0.794618544	0.152557394	-5.20865309	1.9e-07	4.19e-06	Somatic_Up	Early	CCT5	Chaperonin containing TCP1 subunit 5	CG8439
FBgn0038740	678.9527227	4.364672139	0.839469036	5.199324753	2e-07	4.4e-06	Germ_Up	Early	CG4562	uncharacterized protein	CG4562
FBgn0261679	387.7402954	1.109849394	0.213528656	5.197660176	2.02e-07	4.42e-06	Germ_Up	Early	CG42726	uncharacterized protein	CG42726
FBgn0261680	387.7402954	1.109849394	0.213528656	5.197660176	2.02e-07	4.42e-06	Germ_Up	Early	CG42727	uncharacterized protein	CG42727
FBgn0000055	152.4589869	3.728818753	0.718097666	5.192634551	2.07e-07	4.51e-06	Germ_Up	Early	Adh	Alcohol dehydrogenase	CG3481
FBgn0031149	15036.09682	-0.67517656	0.130017195	-5.192978985	2.07e-07	4.51e-06	Somatic_Up	Early	Stt3A	Catalytic subunit 3A of the oligosaccharyltransferase complex	CG1518
FBgn0036170	18.8773916	19.8618894	3.824575277	5.193227471	2.07e-07	4.51e-06	Germ_Up	Early	CG11714	uncharacterized protein	CG11714
FBgn0262101	163.2847705	3.066072993	0.590420014	5.193037026	2.07e-07	4.51e-06	Germ_Up	Early	CG42854	uncharacterized protein	CG42854
FBgn0043069	123.0086643	10.06260801	1.942305474	5.180754594	2.21e-07	4.8e-06	Germ_Up	Early	MESK4	Misexpression suppressor of KSR 4	CG31447
FBgn0003916	37.03293572	6.876300371	1.328367174	5.176505793	2.26e-07	4.86e-06	Germ_Up	Early	snRNA:U1:21D	small nuclear RNA U1 at 21D	CR31656
FBgn0004185	37.03293572	6.876300371	1.328367174	5.176505793	2.26e-07	4.86e-06	Germ_Up	Early	snRNA:U1:95Ca	small nuclear RNA U1 at 95C a	CR31341
FBgn0004186	37.03293572	6.876300371	1.328367174	5.176505793	2.26e-07	4.86e-06	Germ_Up	Early	snRNA:U1:95Cb	small nuclear RNA U1 at 95C b	CR32866
FBgn0020304	9882.957049	-1.3974968	0.269928468	-5.177285716	2.25e-07	4.86e-06	Somatic_Up	Early	drongo	drongo	CG3365
FBgn0260450	2950.05927	-1.413371199	0.272963703	-5.177872305	2.24e-07	4.86e-06	Somatic_Up	Early	CalpC	Calpain C	CG3692
FBgn0266073	9.23032619	-19.71270879	3.809679315	-5.17437484	2.29e-07	4.91e-06	Somatic_Up	Early	lncRNA:CR44826	long non-coding RNA:CR44826	CR44826
FBgn0000416	47289.15815	-1.548095887	0.299256686	-5.173137175	2.3e-07	4.93e-06	Somatic_Up	Early	Sap-r	Saposin-related	CG12070
FBgn0032329	106.219018	9.903102672	1.915354645	5.170375469	2.34e-07	4.99e-06	Germ_Up	Early	Art8	Arginine methyltransferase 8	CG16840
FBgn0035264	362.036861	2.387797812	0.462102381	5.16724845	2.38e-07	5.07e-06	Germ_Up	Early	Oseg4	Outer segment 4	CG2069
FBgn0002524	2599.575349	-0.653259941	0.126787914	-5.152383386	2.57e-07	5.48e-06	Somatic_Up	Early	lace	lace	CG4162
FBgn0031294	53.17334465	9.800584191	1.905058951	5.144504419	2.68e-07	5.7e-06	Germ_Up	Early	IA-2	IA-2 protein tyrosine phosphatase	CG31795
FBgn0024997	74.62003508	6.687237099	1.300324465	5.142744968	2.71e-07	5.74e-06	Germ_Up	Early	CG2681	uncharacterized protein	CG2681
FBgn0030938	234.2186646	2.220364603	0.431859736	5.141402213	2.73e-07	5.77e-06	Germ_Up	Early	CG15047	uncharacterized protein	CG15047
FBgn0030457	2773.516887	1.153221412	0.224349265	5.140295043	2.74e-07	5.8e-06	Germ_Up	Early	CG12096	uncharacterized protein	CG12096
FBgn0053218	79.54711092	-8.161813926	1.587947326	-5.139851803	2.75e-07	5.8e-06	Somatic_Up	Early	lncRNA:CR33218	long non-coding RNA:CR33218	CR33218
FBgn0031034	54.90332307	9.83295863	1.913676531	5.138255327	2.77e-07	5.84e-06	Germ_Up	Early	CG14205	uncharacterized protein	CG14205
FBgn0267978	1207.463435	-5.470626507	1.065139594	-5.136065298	2.81e-07	5.9e-06	Somatic_Up	Early	ap	apterous	CG8376
FBgn0030847	451.5059522	4.223874147	0.822888356	5.13298568	2.85e-07	5.98e-06	Germ_Up	Early	CG12991	uncharacterized protein	CG12991
FBgn0051015	51.16420876	10.19002345	1.985662153	5.131801216	2.87e-07	6.01e-06	Germ_Up	Early	PH4alphaPV	prolyl-4-hydroxylase-alpha PV	CG31015
FBgn0283426	43.0865812	8.437837096	1.645526662	5.127742559	2.93e-07	6.13e-06	Germ_Up	Early	lncRNA:acal	long non-coding RNA:acal	CR46278
FBgn0024177	3732.550996	6.794100562	1.325498142	5.125696029	2.96e-07	6.18e-06	Germ_Up	Early	zpg	zero population growth	CG10125
FBgn0031694	13.06325284	-17.78965832	3.480352729	-5.11145269	3.2e-07	6.66e-06	Somatic_Up	Early	Cyp4ac2	Cyp4ac2	CG17970
FBgn0036919	2493.804724	0.814433989	0.159384957	5.109854811	3.22e-07	6.7e-06	Germ_Up	Early	Grasp65	Grasp65	CG7809
FBgn0287767	3541.598126	1.309335337	0.256330507	5.107996525	3.26e-07	6.75e-06	Germ_Up	Early	NA	NA	NA
FBgn0039124	22.17969581	8.779205052	1.721657459	5.099275122	3.41e-07	7.06e-06	Germ_Up	Early	tbrd-1	testis-specifically expressed bromodomain containing protein-1	CG13597
FBgn0085792	26.19781555	-16.42321788	3.221496917	-5.098008256	3.43e-07	7.09e-06	Somatic_Up	Early	CR41509	pseudo	CR41509
FBgn0000394	1022.505331	-1.299596921	0.255044103	-5.095577221	3.48e-07	7.17e-06	Somatic_Up	Early	cv	crossveinless	CG12410
FBgn0032163	30.67971679	8.566096689	1.683889431	5.087089765	3.64e-07	7.49e-06	Germ_Up	Early	TbCMF46	TbCMF46	CG13125
FBgn0032119	25.26183155	8.01622318	1.576381617	5.085204683	3.67e-07	7.55e-06	Germ_Up	Early	CG3769	uncharacterized protein	CG3769
FBgn0086687	9376.104838	-1.484829226	0.292062212	-5.083948444	3.7e-07	7.58e-06	Somatic_Up	Early	Desat1	Desaturase 1	CG5887
FBgn0038967	20.74686945	-19.36459959	3.809522489	-5.083209154	3.71e-07	7.6e-06	Somatic_Up	Early	CG13847	uncharacterized protein	CG13847
FBgn0028561	33.72976403	9.706735913	1.911370571	5.078416534	3.81e-07	7.77e-06	Germ_Up	Early	sut3	sugar transporter 3	CG17976
FBgn0053105	2939.715154	-1.351668479	0.266154514	-5.07851045	3.8e-07	7.77e-06	Somatic_Up	Early	p24-2	p24-related-2	CG33105
FBgn0036906	351.7774153	2.044101346	0.402586716	5.077418761	3.83e-07	7.79e-06	Germ_Up	Early	CG14102	uncharacterized protein	CG14102
FBgn0003733	626.8774569	6.361536083	1.255899152	5.065323972	4.08e-07	8.29e-06	Germ_Up	Early	tor	torso	CG1389
FBgn0037012	754.3777719	-1.985618181	0.392209175	-5.06265103	4.13e-07	8.39e-06	Somatic_Up	Early	Rcd2	Reduction in Cnn dots 2	CG4786
FBgn0031637	3232.002487	1.132270103	0.224160682	5.051153905	4.39e-07	8.89e-06	Germ_Up	Early	mxt	mextli	CG2950
FBgn0035517	486.6547788	1.840630577	0.364672996	5.047345418	4.48e-07	9.06e-06	Germ_Up	Early	CG1265	uncharacterized protein	CG1265
FBgn0023094	1196.840096	2.344604493	0.465033343	5.041798671	4.61e-07	9.31e-06	Germ_Up	Early	cyc	cycle	CG8727
FBgn0002938	54.78121871	-9.647031474	1.915649153	-5.035907258	4.76e-07	9.58e-06	Somatic_Up	Early	ninaC	neither inactivation nor afterpotential C	CG5125
FBgn0044020	498.746159	1.780645203	0.353901317	5.031473795	4.87e-07	9.79e-06	Germ_Up	Early	Roc2	Regulator of cullins 2	CG8998
FBgn0029754	566.238328	5.907189831	1.174198525	5.030827162	4.88e-07	9.8e-06	Germ_Up	Early	CG15930	uncharacterized protein	CG15930
FBgn0036544	50.45289903	10.22079231	2.036469593	5.018877937	5.2e-07	1.04e-05	Germ_Up	Early	sff	sugar-free frosting	CG6114
FBgn0050389	6408.033462	1.479834598	0.295449145	5.008762508	5.48e-07	1.1e-05	Germ_Up	Early	CG30389	uncharacterized protein	CG30389
FBgn0267682	17.55727501	-19.24266044	3.843456447	-5.006602964	5.54e-07	1.11e-05	Somatic_Up	Early	asRNA:CR46018	antisense RNA:CR46018	CR46018
FBgn0053158	2850.159064	-1.015160994	0.203031232	-5.000023802	5.73e-07	1.14e-05	Somatic_Up	Early	CG33158	uncharacterized protein	CG33158
FBgn0035608	521.4818698	4.695581384	0.940035498	4.995110712	5.88e-07	1.17e-05	Germ_Up	Early	blanks	blanks	CG10630
FBgn0030913	47.98924175	10.03436542	2.009351691	4.993832321	5.92e-07	1.18e-05	Germ_Up	Early	CG6123	uncharacterized protein	CG6123
FBgn0011570	4705.153833	-0.71989991	0.144170899	-4.993378804	5.93e-07	1.18e-05	Somatic_Up	Early	cpb	capping protein beta	CG17158
FBgn0003483	20212.40528	1.046821141	0.209663742	4.992857272	5.95e-07	1.18e-05	Germ_Up	Early	spn-E	spindle E	CG3158
FBgn0259244	7348.154108	-0.74702448	0.149650248	-4.991802482	5.98e-07	1.18e-05	Somatic_Up	Early	CG42342	uncharacterized protein	CG42342
FBgn0015399	10841.80024	-2.710001827	0.543317958	-4.987874568	6.1e-07	1.2e-05	Somatic_Up	Early	kek1	kekkon 1	CG12283
FBgn0032883	1876.507878	0.840646176	0.168650923	4.984533512	6.21e-07	1.22e-05	Germ_Up	Early	Rhau	RHAU helicase	CG9323
FBgn0035504	44.67454387	9.317143342	1.870053159	4.982287961	6.28e-07	1.23e-05	Germ_Up	Early	Teh4	tipE homolog 4	CG15003
FBgn0086669	8.478071815	-18.42026722	3.698912543	-4.979914233	6.36e-07	1.25e-05	Somatic_Up	Early	snoRNA:Psi18S-841a	ncRNA	CR33765
FBgn0013263	6126.503857	-1.078392632	0.216573128	-4.979346425	6.38e-07	1.25e-05	Somatic_Up	Early	Trl	Trithorax-like	CG33261
FBgn0087007	3968.090269	-2.087803415	0.419380698	-4.978301157	6.41e-07	1.25e-05	Somatic_Up	Early	bbg	big bang	CG42230
FBgn0032364	37.5961051	9.586580186	1.92763966	4.973222116	6.58e-07	1.28e-05	Germ_Up	Early	CG4970	uncharacterized protein	CG4970
FBgn0010482	1032.88409	3.001418856	0.603698705	4.971716572	6.64e-07	1.29e-05	Germ_Up	Early	l(2)01289	lethal (2) 01289	CG9432
FBgn0267001	7109.995388	-1.669125075	0.335707255	-4.971966048	6.63e-07	1.29e-05	Somatic_Up	Early	Ten-a	Tenascin accessory	CG42338
FBgn0263831	932.2230216	1.002950122	0.201941775	4.966531182	6.82e-07	1.32e-05	Germ_Up	Early	Gen	XPG-like endonuclease	CG10670
FBgn0030574	153.3266897	4.583063735	0.923313759	4.96371216	6.92e-07	1.34e-05	Germ_Up	Early	sbm	sobremesa	CG9413
FBgn0267497	78477.32461	-3.654393523	0.73657481	-4.961333832	7e-07	1.35e-05	Somatic_Up	Early	28SrRNA:CR45837	28S ribosomal RNA:CR45837	CR45837
FBgn0000256	178.3923489	5.888714755	1.18800916	4.956792384	7.17e-07	1.38e-05	Germ_Up	Early	capu	cappuccino	CG3399
FBgn0267984	59.54188709	9.330525297	1.883524258	4.953759027	7.28e-07	1.4e-05	Germ_Up	Early	asRNA:CR46251	antisense RNA:CR46251	CR46251
FBgn0014465	53.73516181	8.897245893	1.796876054	4.951507853	7.36e-07	1.42e-05	Germ_Up	Early	Cp7Fb	Chorion protein b at 7F	CG15350
FBgn0036274	55.02142494	-11.19103357	2.262041204	-4.947316413	7.52e-07	1.44e-05	Somatic_Up	Early	CG4328	uncharacterized protein	CG4328
FBgn0038840	33.17214049	-9.98237067	2.017700094	-4.947400607	7.52e-07	1.44e-05	Somatic_Up	Early	Grik	grik	CG5621
FBgn0037727	55.89269429	10.11726779	2.047224714	4.941942973	7.73e-07	1.48e-05	Germ_Up	Early	Nepl12	Neprilysin-like 12	CG8358
FBgn0265967	15.87197013	-18.35359454	3.716282569	-4.938697259	7.86e-07	1.5e-05	Somatic_Up	Early	lncRNA:CR44754	long non-coding RNA:CR44754	CR44754
FBgn0002441	5301.370114	1.594596852	0.32292314	4.938007398	7.89e-07	1.51e-05	Germ_Up	Early	l(3)mbt	lethal (3) malignant brain tumor	CG5954
FBgn0263316	2370.299848	-2.304643261	0.46673442	-4.937804378	7.9e-07	1.51e-05	Somatic_Up	Early	Mrp4	Multidrug resistance protein 4	CG14709
FBgn0086906	2590.182095	-2.126188071	0.430851728	-4.93484865	8.02e-07	1.53e-05	Somatic_Up	Early	sls	sallimus	CG1915
FBgn0037364	350.4474074	3.425701251	0.694257455	4.934338447	8.04e-07	1.53e-05	Germ_Up	Early	Rab23	Rab23	CG2108
FBgn0029709	3115.968821	-1.171911246	0.238064843	-4.92265566	8.54e-07	1.62e-05	Somatic_Up	Early	CHOp24	CHOp24	CG3564
FBgn0033980	133.7392814	-3.105317797	0.631089686	-4.92056496	8.63e-07	1.63e-05	Somatic_Up	Early	Cyp6a20	Cyp6a20	CG10245
FBgn0030814	34.79231158	9.36303945	1.906706462	4.910582533	9.08e-07	1.72e-05	Germ_Up	Early	CG4955	uncharacterized protein	CG4955
FBgn0026061	23.98677233	8.503261217	1.732401743	4.908365657	9.18e-07	1.73e-05	Germ_Up	Early	Mipp1	Multiple inositol polyphosphate phosphatase 1	CG4123
FBgn0030318	3034.011371	-1.138060702	0.233147418	-4.881292323	1.05e-06	1.98e-05	Somatic_Up	Early	rho-4	rhomboid-4	CG1697
FBgn0032880	8649.164192	-0.837374753	0.171580388	-4.880364036	1.06e-06	1.99e-05	Somatic_Up	Early	TM9SF2	Transmembrane 9 superfamily protein member 2	CG9318
FBgn0036663	11449.97693	-1.245409734	0.255191683	-4.880291243	1.06e-06	1.99e-05	Somatic_Up	Early	CG9674	uncharacterized protein	CG9674
FBgn0033079	123.6887583	4.914581765	1.007720163	4.876931061	1.08e-06	2.02e-05	Germ_Up	Early	Fmo-2	Flavin-containing monooxygenase 2	CG3174
FBgn0035287	875.8332416	-1.898964443	0.389402555	-4.876610123	1.08e-06	2.02e-05	Somatic_Up	Early	CG13937	uncharacterized protein	CG13937
FBgn0087013	23488.52101	-0.55624476	0.114098235	-4.875139025	1.09e-06	2.03e-05	Somatic_Up	Early	Karybeta3	Karyopherin beta 3	CG1059
FBgn0264574	298.8285355	5.426333327	1.113210174	4.874491318	1.09e-06	2.03e-05	Germ_Up	Early	Glut1	Glucose transporter 1	CG43946
FBgn0030041	247.0425827	5.463990426	1.123336588	4.86407234	1.15e-06	2.14e-05	Germ_Up	Early	CG12116	uncharacterized protein	CG12116
FBgn0051961	972.0310998	1.113848112	0.228979769	4.864395293	1.15e-06	2.14e-05	Germ_Up	Early	TBCC	Tubulin-binding cofactor C	CG31961
FBgn0035371	4672.419032	-1.080538195	0.222264959	-4.861486944	1.17e-06	2.16e-05	Somatic_Up	Early	AhcyL1	Adenosylhomocysteinase like 1	CG9977
FBgn0264957	57.25896171	-11.25239261	2.314694541	-4.861286189	1.17e-06	2.16e-05	Somatic_Up	Early	lncRNA:CR44126	long non-coding RNA:CR44126	CR44126
FBgn0014184	33059.19098	0.927933114	0.191111573	4.855452224	1.2e-06	2.22e-05	Germ_Up	Early	Oda	Ornithine decarboxylase antizyme	CG16747
FBgn0052354	620.2391383	4.059578825	0.836137107	4.855159271	1.2e-06	2.22e-05	Germ_Up	Early	CG32354	uncharacterized protein	CG32354
FBgn0040602	562.0615981	2.727674721	0.561882454	4.854529092	1.21e-06	2.22e-05	Germ_Up	Early	CG14545	uncharacterized protein	CG14545
FBgn0086450	8.476659225	-17.71725083	3.652592072	-4.85059664	1.23e-06	2.26e-05	Somatic_Up	Early	su(r)	suppressor of rudimentary	CG2194
FBgn0037184	505.9451209	1.453320432	0.300040588	4.843746108	1.27e-06	2.34e-05	Germ_Up	Early	CG14450	uncharacterized protein	CG14450
FBgn0039316	24.86999923	-9.554912552	1.973261424	-4.842192949	1.28e-06	2.35e-05	Somatic_Up	Early	CG11893	uncharacterized protein	CG11893
FBgn0015558	564.8203966	2.584920481	0.534484778	4.836284561	1.32e-06	2.42e-05	Germ_Up	Early	tty	tweety	CG1693
FBgn0038803	3364.212537	-1.18662711	0.245619554	-4.831158955	1.36e-06	2.48e-05	Somatic_Up	Early	CG5191	uncharacterized protein	CG5191
FBgn0027512	2494.673367	0.823042821	0.170431513	4.829170415	1.37e-06	2.5e-05	Germ_Up	Early	CG10254	uncharacterized protein	CG10254
FBgn0262854	36.83460259	-8.013834055	1.660301102	-4.826735371	1.39e-06	2.53e-05	Somatic_Up	Early	CG43218	uncharacterized protein	CG43218
FBgn0034270	336.6774559	1.595686944	0.330843228	4.823090847	1.41e-06	2.57e-05	Germ_Up	Early	PIG-A	Phosphatidylinositol glycan anchor biosynthesis class A	CG6401
FBgn0029676	6703.839083	1.141742892	0.236747709	4.822614329	1.42e-06	2.57e-05	Germ_Up	Early	HIP-R	Hsc/Hsp70-interacting protein related	CG2947
FBgn0014024	5654.37388	0.991100753	0.205566148	4.821322783	1.43e-06	2.58e-05	Germ_Up	Early	Rnp4F	RNA-binding protein 4F	CG3312
FBgn0033287	16.43742505	-8.967012435	1.859934854	-4.821143286	1.43e-06	2.58e-05	Somatic_Up	Early	CG8701	uncharacterized protein	CG8701
FBgn0037063	730.1414379	0.967648631	0.200770142	4.819683953	1.44e-06	2.6e-05	Germ_Up	Early	CG9391	uncharacterized protein	CG9391
FBgn0035078	316.8475961	2.312632772	0.480751022	4.810458355	1.51e-06	2.72e-05	Germ_Up	Early	Tpc2	Thiamine pyrophosphate carrier protein 2	CG2857
FBgn0052831	748.7996904	1.148395078	0.239192981	4.801123643	1.58e-06	2.84e-05	Germ_Up	Early	CG33695	uncharacterized protein	CG33695
FBgn0010382	3978.167391	1.136716727	0.236861526	4.799077101	1.59e-06	2.86e-05	Germ_Up	Early	CycE	Cyclin E	CG3938
FBgn0029993	60.27688486	10.0406929	2.092221031	4.79905935	1.59e-06	2.86e-05	Germ_Up	Early	CG1571	uncharacterized protein	CG1571
FBgn0004607	702.7032322	2.860381848	0.596553322	4.794846906	1.63e-06	2.92e-05	Germ_Up	Early	zfh2	Zn finger homeodomain 2	CG1449
FBgn0262126	7835.617443	-0.996075165	0.207808407	-4.793238046	1.64e-06	2.94e-05	Somatic_Up	Early	Sec24CD	Secretory 24CD	CG10882
FBgn0000003	251.2118287	3.741830518	0.780916321	4.791589595	1.65e-06	2.95e-05	Germ_Up	Early	7SLRNA:CR32864	Signal recognition particle 7SL RNA CR32864	CR32864
FBgn0261504	251.2118287	3.741830518	0.780916321	4.791589595	1.65e-06	2.95e-05	Germ_Up	Early	7SLRNA:CR42652	Signal recognition particle 7SL RNA CR42652	CR42652
FBgn0030237	152.733436	-1.566888645	0.327296972	-4.787360649	1.69e-06	3.01e-05	Somatic_Up	Early	CG15209	uncharacterized protein	CG15209
FBgn0265191	3743.64278	-2.020319869	0.42233995	-4.783634298	1.72e-06	3.06e-05	Somatic_Up	Early	Gyg	Glycogenin	CG44244
FBgn0031646	17.27494862	-7.411550445	1.549492261	-4.783212302	1.73e-06	3.06e-05	Somatic_Up	Early	snsl	snustorr snarlik	CG2837
FBgn0033403	56.29790156	8.664965357	1.813940554	4.776873939	1.78e-06	3.16e-05	Germ_Up	Early	CG13739	uncharacterized protein	CG13739
FBgn0015903	2907.52053	-1.177097714	0.246468876	-4.775847297	1.79e-06	3.17e-05	Somatic_Up	Early	apt	apontic	CG5393
FBgn0026428	2798.408425	1.299956028	0.272474551	4.770926389	1.83e-06	3.24e-05	Germ_Up	Early	HDAC6	Histone deacetylase 6	CG6170
FBgn0036302	1154.332656	-0.945678294	0.19834689	-4.767799952	1.86e-06	3.29e-05	Somatic_Up	Early	sowah	sosondowah	CG10632
FBgn0030744	2389.037858	0.792531649	0.166287507	4.766032427	1.88e-06	3.31e-05	Germ_Up	Early	CG9992	uncharacterized protein	CG9992
FBgn0052528	3259.215067	-0.931538497	0.195639762	-4.761498836	1.92e-06	3.38e-05	Somatic_Up	Early	parvin	parvin	CG32528
FBgn0285925	23079.70693	-0.95385677	0.200336929	-4.761262826	1.92e-06	3.38e-05	Somatic_Up	Early	Fas1	Fasciclin 1	CG6588
FBgn0039044	679.1050173	1.550769657	0.325733965	4.760847259	1.93e-06	3.38e-05	Germ_Up	Early	p53	p53	CG33336
FBgn0037130	305.7361433	3.222137479	0.677054955	4.759048666	1.95e-06	3.4e-05	Germ_Up	Early	Syn1	Syntrophin-like 1	CG7152
FBgn0262108	117.5161398	2.284459855	0.480031754	4.758976537	1.95e-06	3.4e-05	Germ_Up	Early	lncRNA:CR42861	long non-coding RNA:CR42861	CR42861
FBgn0013810	2058.277925	7.357453802	1.547035382	4.755840678	1.98e-06	3.45e-05	Germ_Up	Early	Dhc36C	Dynein heavy chain at 36C	CG5526
FBgn0001977	2520.23849	-1.033794474	0.217404287	-4.755170593	1.98e-06	3.45e-05	Somatic_Up	Early	CIAPIN1	Cytokine induced apoptosis inhibitor 1	CG4180
FBgn0051013	59.26311704	9.897573771	2.083055802	4.751468378	2.02e-06	3.51e-05	Germ_Up	Early	CG31013	uncharacterized protein	CG31013
FBgn0004397	4161.424392	-1.573920684	0.331638061	-4.745898819	2.08e-06	3.6e-05	Somatic_Up	Early	Vinc	Vinculin	CG3299
FBgn0027094	8737.856884	-0.650927949	0.137175365	-4.745224842	2.08e-06	3.61e-05	Somatic_Up	Early	AlaRS	Alanyl-tRNA synthetase	CG13391
FBgn0267131	48.25050311	9.757442534	2.056987534	4.74355939	2.1e-06	3.64e-05	Germ_Up	Early	lncRNA:CR45571	long non-coding RNA:CR45571	CR45571
FBgn0031022	430.0440292	2.087959441	0.440405846	4.740989385	2.13e-06	3.68e-05	Germ_Up	Early	CG12204	uncharacterized protein	CG12204
FBgn0266223	59.65179934	-8.193799719	1.728497229	-4.740418198	2.13e-06	3.68e-05	Somatic_Up	Early	lncRNA:CR44918	long non-coding RNA:CR44918	CR44918
FBgn0262473	2918.789909	1.672231094	0.352807414	4.739784451	2.14e-06	3.69e-05	Germ_Up	Early	Tl	Toll	CG5490
FBgn0003116	658.4516969	1.793985106	0.378635017	4.738032737	2.16e-06	3.71e-05	Germ_Up	Early	pn	prune	CG3461
FBgn0050054	142.58384	-3.91975683	0.828297711	-4.732304312	2.22e-06	3.81e-05	Somatic_Up	Early	CG30054	uncharacterized protein	CG30054
FBgn0002926	498.6215075	6.140067523	1.29774003	4.731354033	2.23e-06	3.83e-05	Germ_Up	Early	ndl	nudel	CG10129
FBgn0031716	59.88140961	9.12613276	1.929290591	4.730304913	2.24e-06	3.84e-05	Germ_Up	Early	CG14015	uncharacterized protein	CG14015
FBgn0030521	7398.735381	-1.122938966	0.237611138	-4.725952552	2.29e-06	3.92e-05	Somatic_Up	Early	CtsB1	Cathepsin B1	CG10992
FBgn0039804	21.24639187	8.566022839	1.815036007	4.719478185	2.36e-06	4.04e-05	Germ_Up	Early	CG15544	uncharacterized protein	CG15544
FBgn0030994	163.9348187	4.46881997	0.948516429	4.71137856	2.46e-06	4.19e-05	Germ_Up	Early	HP1D3csd	Heterochromatin Protein 1D3 chromoshadow domain	CG14193
FBgn0036770	1458.217889	-0.90851325	0.192983473	-4.70772566	2.5e-06	4.26e-05	Somatic_Up	Early	Prestin	prestin	CG5485
FBgn0266445	33.58893049	-9.483713536	2.015368072	-4.705698015	2.53e-06	4.3e-05	Somatic_Up	Early	CG45075	uncharacterized protein	CG45075
FBgn0027537	6174.545208	-0.619083922	0.131622352	-4.703486257	2.56e-06	4.34e-05	Somatic_Up	Early	Nup93-1	Nucleoporin 93kD-1	CG11092
FBgn0000625	10.23364072	21.72167055	4.623088534	4.698519268	2.62e-06	4.44e-05	Germ_Up	Early	eyg	eyegone	CG10488
FBgn0002921	38351.39289	-1.60656306	0.342031823	-4.697115736	2.64e-06	4.46e-05	Somatic_Up	Early	Atpalpha	Na pump alpha subunit	CG5670
FBgn0001104	5279.669997	-0.786720857	0.167621687	-4.693431199	2.69e-06	4.54e-05	Somatic_Up	Early	Galphai	G protein alpha i subunit	CG10060
FBgn0085243	8.206365783	-16.83515449	3.587298418	-4.692989691	2.69e-06	4.54e-05	Somatic_Up	Early	CG34214	uncharacterized protein	CG34214
FBgn0032974	5179.590869	0.769428377	0.16409228	4.68899802	2.75e-06	4.62e-05	Germ_Up	Early	CG3651	uncharacterized protein	CG3651
FBgn0050463	5423.675336	-1.66937101	0.356036718	-4.688760807	2.75e-06	4.62e-05	Somatic_Up	Early	Pgant9	Polypeptide N-Acetylgalactosaminyltransferase 9	CG30463
FBgn0000360	37.00757684	9.767431438	2.08598879	4.682398815	2.84e-06	4.75e-05	Germ_Up	Early	Cp38	Chorion protein 38	CG11213
FBgn0004369	2035.777021	-1.778795666	0.379870187	-4.682640884	2.83e-06	4.75e-05	Somatic_Up	Early	Ptp99A	Protein tyrosine phosphatase 99A	CG11516
FBgn0027291	9684.139089	-0.926284355	0.197820546	-4.682447664	2.83e-06	4.75e-05	Somatic_Up	Early	Idh3a	Isocitrate dehydrogenase 3a	CG12233
FBgn0040233	2256.174935	1.210092967	0.258507206	4.681080217	2.85e-06	4.77e-05	Germ_Up	Early	cana	CENP-ana	CG33694
FBgn0050163	28.47720474	8.955696386	1.913452436	4.680386205	2.86e-06	4.78e-05	Germ_Up	Early	Cpr60D	Cuticular protein 60D	CG30163
FBgn0002780	17446.32408	-0.805877328	0.172264787	-4.678131514	2.9e-06	4.83e-05	Somatic_Up	Early	mod	modulo	CG2050
FBgn0001247	4455.350016	-0.552229147	0.118098834	-4.675991514	2.93e-06	4.85e-05	Somatic_Up	Early	Ide	Insulin degrading metalloproteinase	CG5517
FBgn0030958	1136.166403	-2.32960172	0.498140369	-4.676596926	2.92e-06	4.85e-05	Somatic_Up	Early	CR6900	pseudo	CR6900
FBgn0264483	9.734824992	-18.86000918	4.033172157	-4.676222199	2.92e-06	4.85e-05	Somatic_Up	Early	asRNA:CR43891	antisense RNA:CR43891	CR43891
FBgn0259927	511.5194064	5.376348383	1.150847525	4.671642653	2.99e-06	4.95e-05	Germ_Up	Early	CG42450	uncharacterized protein	CG42450
FBgn0039056	11412.43037	-1.471264456	0.315214543	-4.667501827	3.05e-06	5.04e-05	Somatic_Up	Early	CenB1A	Centaurin beta 1A	CG6742
FBgn0023129	755.5797803	2.18059626	0.46765499	4.662831159	3.12e-06	5.15e-05	Germ_Up	Early	aay	astray	CG3705
FBgn0027561	4649.151385	-1.013602911	0.217523197	-4.659746298	3.17e-06	5.22e-05	Somatic_Up	Early	CG18659	uncharacterized protein	CG18659
FBgn0034009	1988.449433	0.915248226	0.196469347	4.658478482	3.19e-06	5.25e-05	Germ_Up	Early	CG8155	uncharacterized protein	CG8155
FBgn0034249	2080.773584	0.786997823	0.169158365	4.65243219	3.28e-06	5.4e-05	Germ_Up	Early	RhoGAP54D	Rho GTPase activating protein at 54D	CG6477
FBgn0040107	52.81596002	8.590085563	1.848985501	4.645837167	3.39e-06	5.56e-05	Germ_Up	Early	lectin-21Ca	lectin-21Ca	CG2826
FBgn0038539	10.92147007	21.60913151	4.652991138	4.644137689	3.41e-06	5.6e-05	Germ_Up	Early	Atg8b	Autophagy-related 8b	CG12334
FBgn0053052	501.6914823	1.119213093	0.241049507	4.643083934	3.43e-06	5.62e-05	Germ_Up	Early	Gorab	Golgin, RAB6 interacting	CG33052
FBgn0045980	60.58205187	9.191506181	1.979829857	4.642573778	3.44e-06	5.63e-05	Germ_Up	Early	niki	nimA-like kinase	CG10951
FBgn0052365	335.0038128	2.731063877	0.588372589	4.64172521	3.46e-06	5.64e-05	Germ_Up	Early	CG32365	uncharacterized protein	CG32365
FBgn0036927	225.8434445	1.952371364	0.420998828	4.637474579	3.53e-06	5.75e-05	Germ_Up	Early	Gabat	gamma-aminobutyric acid transaminase	CG7433
FBgn0039598	16.11412218	-8.965948471	1.933518936	-4.637114384	3.53e-06	5.75e-05	Somatic_Up	Early	aqrs	aquarius	CG14061
FBgn0262582	15189.65643	-1.817415273	0.392525011	-4.630062342	3.66e-06	5.94e-05	Somatic_Up	Early	cic	capicua	CG43122
FBgn0035410	377.4308549	2.725241813	0.589056065	4.626455737	3.72e-06	6.04e-05	Germ_Up	Early	CG14964	uncharacterized protein	CG14964
FBgn0000114	6861.308733	6.66375963	1.440708672	4.625334572	3.74e-06	6.06e-05	Germ_Up	Early	bru1	bruno 1	CG31762
FBgn0265985	14.98497187	-7.4058511	1.601431873	-4.62451836	3.75e-06	6.08e-05	Somatic_Up	Early	lncRNA:CR44764	long non-coding RNA:CR44764	CR44764
FBgn0028852	64.55512401	9.898227003	2.141135046	4.622887762	3.78e-06	6.12e-05	Germ_Up	Early	CG15262	uncharacterized protein	CG15262
FBgn0262508	432.2927913	3.02841027	0.656407904	4.613610303	3.96e-06	6.39e-05	Germ_Up	Early	CG43078	uncharacterized protein	CG43078
FBgn0031049	1510.373959	1.466579321	0.318062747	4.610974832	4.01e-06	6.46e-05	Germ_Up	Early	Sec61gamma	Sec61 gamma subunit	CG14214
FBgn0262533	13.51524659	-16.02783593	3.476302432	-4.610598832	4.02e-06	6.46e-05	Somatic_Up	Early	CR43087	pseudo	CR43087
FBgn0052625	632.4205278	2.311772531	0.50150534	4.609666827	4.03e-06	6.48e-05	Germ_Up	Early	CG32625	uncharacterized protein	CG32625
FBgn0029703	38.82386303	8.216933501	1.783180978	4.60801994	4.07e-06	6.52e-05	Germ_Up	Early	CG12692	uncharacterized protein	CG12692
FBgn0031896	4328.007515	1.113489047	0.241734791	4.606242417	4.1e-06	6.57e-05	Germ_Up	Early	CG4502	uncharacterized protein	CG4502
FBgn0041629	2168.762833	-2.417186054	0.525258785	-4.601895531	4.19e-06	6.69e-05	Somatic_Up	Early	Hexo2	Hexosaminidase 2	CG1787
FBgn0051262	39.93197986	8.933602473	1.941229158	4.602033941	4.18e-06	6.69e-05	Germ_Up	Early	CG31262	uncharacterized protein	CG31262
FBgn0033588	19.71701699	-8.603984029	1.871262792	-4.597956024	4.27e-06	6.81e-05	Somatic_Up	Early	CG13228	uncharacterized protein	CG13228
FBgn0000442	42.27303022	9.63798371	2.097168877	4.595711779	4.31e-06	6.86e-05	Germ_Up	Early	Pkg21D	Protein kinase, cGMP-dependent at 21D	CG3324
FBgn0032645	28.09687569	8.980911013	1.954229719	4.595627079	4.31e-06	6.86e-05	Germ_Up	Early	CG15142	uncharacterized protein	CG15142
FBgn0017429	1133.233447	1.006194533	0.219131385	4.591740858	4.4e-06	6.98e-05	Germ_Up	Early	CG5989	uncharacterized protein	CG5989
FBgn0036670	31.35585802	9.062743219	1.974434157	4.590045805	4.43e-06	7.03e-05	Germ_Up	Early	CG13029	uncharacterized protein	CG13029
FBgn0266000	7000.136562	1.421337676	0.309747226	4.588701867	4.46e-06	7.07e-05	Germ_Up	Early	CG44774	uncharacterized protein	CG44774
FBgn0014011	12449.33449	-1.847786489	0.402802778	-4.587323097	4.49e-06	7.1e-05	Somatic_Up	Early	Rac2	Rac2	CG8556
FBgn0260442	16962.62255	-1.557504585	0.340190871	-4.578325635	4.69e-06	7.4e-05	Somatic_Up	Early	rhea	rhea	CG6831
FBgn0264906	13.17006056	22.56228835	4.941177538	4.566176418	4.97e-06	7.84e-05	Germ_Up	Early	lncRNA:CR44097	long non-coding RNA:CR44097	CR44097
FBgn0019968	6664.916903	-1.478679212	0.323903149	-4.56518936	4.99e-06	7.86e-05	Somatic_Up	Early	Khc-73	Kinesin heavy chain 73	CG8183
FBgn0036428	345.9420112	1.693103518	0.37114815	4.561799698	5.07e-06	7.98e-05	Germ_Up	Early	Gbs-70E	Glycogen binding subunit 70E	CG9238
FBgn0031414	26.29790665	-8.680900756	1.903889794	-4.559560529	5.13e-06	8.05e-05	Somatic_Up	Early	eys	eyes shut	CG33955
FBgn0027660	875.8172699	-1.921403925	0.421487136	-4.558630051	5.15e-06	8.07e-05	Somatic_Up	Early	blot	bloated tubules	CG3897
FBgn0030336	3812.714025	0.751988455	0.164950249	4.558880393	5.14e-06	8.07e-05	Germ_Up	Early	CG1578	uncharacterized protein	CG1578
FBgn0036994	1080.364371	1.284250158	0.282393633	4.547730571	5.42e-06	8.48e-05	Germ_Up	Early	CG5199	uncharacterized protein	CG5199
FBgn0264561	6936.179511	-1.224329898	0.269682203	-4.539898751	5.63e-06	8.79e-05	Somatic_Up	Early	Glg1	Golgi complex-localized glycoprotein 1	CG33214
FBgn0013773	145.3845464	2.426466347	0.534633085	4.538563766	5.66e-06	8.84e-05	Germ_Up	Early	Cyp6a22	Cyp6a22	CG10240
FBgn0010226	12821.97313	-1.37244125	0.303099691	-4.528019299	5.95e-06	9.28e-05	Somatic_Up	Early	GstS1	Glutathione S transferase S1	CG8938
FBgn0031613	270.3980146	6.008764116	1.327775488	4.525436845	6.03e-06	9.38e-05	Germ_Up	Early	HP6	Heterochromatin protein 6	CG15636
FBgn0260812	230.6676858	6.012486443	1.329455134	4.522519255	6.11e-06	9.49e-05	Germ_Up	Early	inaF-D	inaF-D	CG42563
FBgn0086708	3106.090447	-2.422524858	0.535978286	-4.519819031	6.19e-06	9.6e-05	Somatic_Up	Early	stv	starvin	CG32130
FBgn0002413	20051.68342	0.830003023	0.183715539	4.517870543	6.25e-06	9.68e-05	Germ_Up	Early	dco	discs overgrown	CG2048
FBgn0015721	31.31338665	8.480610579	1.877244219	4.517585135	6.25e-06	9.68e-05	Germ_Up	Early	ktub	king tubby	CG9398
FBgn0003654	7742.679443	0.7122155	0.157708827	4.516015468	6.3e-06	9.74e-05	Germ_Up	Early	sw	short wing	CG18000
FBgn0035742	25.35415615	21.99025359	4.871117603	4.514416481	6.35e-06	9.79e-05	Germ_Up	Early	Acbp4	Acyl-CoA binding protein 4	CG8629
FBgn0040102	27.22093426	9.313745952	2.063230915	4.514155872	6.36e-06	9.79e-05	Germ_Up	Early	lectin-24Db	lectin-24Db	CG2958
FBgn0016975	63.84040898	4.444611071	0.984770521	4.513346995	6.38e-06	9.8e-05	Germ_Up	Early	stnB	stoned B	CG12473
FBgn0016976	63.84040898	4.444611071	0.984770521	4.513346995	6.38e-06	9.8e-05	Germ_Up	Early	stnA	stoned A	CG12500
FBgn0086347	6065.378942	-1.085009048	0.240430604	-4.512774293	6.4e-06	9.8e-05	Somatic_Up	Early	Myo31DF	Myosin 31DF	CG7438
FBgn0267969	8.836163389	21.13068172	4.682151068	4.513028609	6.39e-06	9.8e-05	Germ_Up	Early	lncRNA:CR46247	long non-coding RNA:CR46247	CR46247
FBgn0266684	17.39372303	9.388121525	2.081381096	4.510525028	6.47e-06	9.9e-05	Germ_Up	Early	lncRNA:CR45174	long non-coding RNA:CR45174	CR45174
FBgn0026239	3973.817097	-1.548658721	0.343471402	-4.508843276	6.52e-06	9.96e-05	Somatic_Up	Early	gukh	GUK-holder	CG31043
FBgn0037525	912.3309025	1.724767719	0.38288758	4.504632195	6.65e-06	0.000101	Germ_Up	Early	CG17816	uncharacterized protein	CG17816
FBgn0040297	1652.543769	-1.849140417	0.410537643	-4.504192116	6.66e-06	0.000101	Somatic_Up	Early	Nhe2	Na[+]/H[+] hydrogen exchanger 2	CG9256
FBgn0050355	40.04006105	-8.434107532	1.872446208	-4.504325675	6.66e-06	0.000101	Somatic_Up	Early	CG30355	uncharacterized protein	CG30355
FBgn0025682	7235.540245	-2.137761149	0.474811714	-4.502334471	6.72e-06	0.000102	Somatic_Up	Early	scf	supercoiling factor	CG9148
FBgn0027594	5747.64582	-0.864687843	0.19208553	-4.501577194	6.75e-06	0.000102	Somatic_Up	Early	drpr	draper	CG2086
FBgn0031164	17.75266425	-9.335352839	2.073702021	-4.501781231	6.74e-06	0.000102	Somatic_Up	Early	CG1724	uncharacterized protein	CG1724
FBgn0000147	912.3725363	1.708699258	0.379658919	4.500616667	6.78e-06	0.000103	Germ_Up	Early	aurA	aurora A	CG3068
FBgn0034577	6180.741049	-0.901809686	0.200383446	-4.500420085	6.78e-06	0.000103	Somatic_Up	Early	cpa	capping protein alpha	CG10540
FBgn0031673	4206.539547	-1.314423802	0.292272391	-4.497256128	6.88e-06	0.000104	Somatic_Up	Early	CG31650	uncharacterized protein	CG31650
FBgn0267814	12.89658397	8.349712495	1.856713113	4.497039654	6.89e-06	0.000104	Germ_Up	Early	asRNA:CR46139	antisense RNA:CR46139	CR46139
FBgn0036483	1825.631097	0.669138564	0.148901027	4.493847878	6.99e-06	0.000105	Germ_Up	Early	CG12316	uncharacterized protein	CG12316
FBgn0263346	17939.91728	-1.375900631	0.306177463	-4.493801138	7e-06	0.000105	Somatic_Up	Early	smash	smallish	CG43427
FBgn0026252	26754.82554	-0.805440509	0.179435199	-4.488754233	7.16e-06	0.000108	Somatic_Up	Early	msk	moleskin	CG7935
FBgn0003996	17924.92001	-2.12649051	0.47466443	-4.479987073	7.46e-06	0.000112	Somatic_Up	Early	w	white	CG2759
FBgn0037911	932.7419934	1.503754049	0.335692071	4.479563797	7.48e-06	0.000112	Germ_Up	Early	CG10898	uncharacterized protein	CG10898
FBgn0266873	24.6193189	-8.438492288	1.883695592	-4.479753695	7.47e-06	0.000112	Somatic_Up	Early	lncRNA:CR45334	long non-coding RNA:CR45334	CR45334
FBgn0025739	1436.493125	-1.839308724	0.410712433	-4.478337092	7.52e-06	0.000112	Somatic_Up	Early	pon	partner of numb	CG3346
FBgn0038981	3709.45793	-1.809427395	0.404291753	-4.475548619	7.62e-06	0.000114	Somatic_Up	Early	CG5346	uncharacterized protein	CG5346
FBgn0032800	477.3582348	1.571734739	0.35123948	4.474823666	7.65e-06	0.000114	Germ_Up	Early	CG10137	uncharacterized protein	CG10137
FBgn0037980	356.3767299	1.634804861	0.36537518	4.474318323	7.67e-06	0.000114	Germ_Up	Early	DCAF12	DDB1 and CUL4 associated factor 12	CG3313
FBgn0039190	27.68555682	-9.581160502	2.141264915	-4.47453299	7.66e-06	0.000114	Somatic_Up	Early	CG5762	uncharacterized protein	CG5762
FBgn0032864	3255.863616	-1.127370157	0.252042601	-4.472934947	7.72e-06	0.000114	Somatic_Up	Early	CG2493	uncharacterized protein	CG2493
FBgn0015396	7820.989842	0.902390836	0.201882811	4.469874524	7.83e-06	0.000116	Germ_Up	Early	jumu	jumeau	CG4029
FBgn0032780	29.91517103	8.303357055	1.858088391	4.468763216	7.87e-06	0.000116	Germ_Up	Early	CG13085	uncharacterized protein	CG13085
FBgn0259212	8672.212384	-1.055946953	0.236340124	-4.467912326	7.9e-06	0.000117	Somatic_Up	Early	cno	canoe	CG42312
FBgn0283427	43968.71228	-0.957692727	0.214363454	-4.467611934	7.91e-06	0.000117	Somatic_Up	Early	FASN1	Fatty acid synthase 1	CG3523
FBgn0001218	42621.23192	-1.152117841	0.257932978	-4.466733381	7.94e-06	0.000117	Somatic_Up	Early	Hsc70-3	Heat shock 70-kDa protein cognate 3	CG4147
FBgn0000559	213816.9337	-0.716008682	0.160354424	-4.465163252	8e-06	0.000118	Somatic_Up	Early	eEF2	eukaryotic translation elongation factor 2	CG2238
FBgn0030914	17.95881982	9.060175033	2.02977128	4.463643329	8.06e-06	0.000118	Germ_Up	Early	CG6106	uncharacterized protein	CG6106
FBgn0053470	62.04645712	2.256679035	0.505656018	4.462873883	8.09e-06	0.000119	Germ_Up	Early	CG33470	uncharacterized protein	CG33470
FBgn0011705	397.4874402	-1.583647748	0.355091597	-4.459828849	8.2e-06	0.00012	Somatic_Up	Early	rost	rolling stone	CG9552
FBgn0050502	68.15937158	9.380538099	2.103860129	4.458727065	8.24e-06	0.000121	Germ_Up	Early	fa2h	fatty acid 2-hydroylase	CG30502
FBgn0003360	60315.30631	-0.762710397	0.17111662	-4.457254918	8.3e-06	0.000121	Somatic_Up	Early	sesB	stress-sensitive B	CG16944
FBgn0037099	20.72192976	-8.899706718	1.996675108	-4.457263318	8.3e-06	0.000121	Somatic_Up	Early	CG7173	uncharacterized protein	CG7173
FBgn0037249	25201.41621	-0.519218238	0.116572648	-4.454031448	8.43e-06	0.000123	Somatic_Up	Early	eIF3a	eukaryotic translation initiation factor 3 subunit a	CG9805
FBgn0085446	2965.04526	-1.716384203	0.385497515	-4.452387211	8.49e-06	0.000124	Somatic_Up	Early	CG34417	uncharacterized protein	CG34417
FBgn0028572	36.60289438	10.06959355	2.263623601	4.448439902	8.65e-06	0.000126	Germ_Up	Early	qtc	quick-to-court	CG14039
FBgn0038203	8.631825173	22.84286811	5.135487423	4.448042849	8.67e-06	0.000126	Germ_Up	Early	Or88a	Odorant receptor 88a	CG14360
FBgn0013753	1177.908268	1.370543061	0.308311713	4.445316222	8.78e-06	0.000127	Germ_Up	Early	Bgb	Big brother	CG7959
FBgn0032047	404.985705	2.271066456	0.511142887	4.443114662	8.87e-06	0.000128	Germ_Up	Early	CG13088	uncharacterized protein	CG13088
FBgn0036816	5087.817603	-1.175767491	0.264667871	-4.442426227	8.9e-06	0.000129	Somatic_Up	Early	Indy	I'm not dead yet	CG3979
FBgn0287696	968.7516281	1.331392031	0.299728724	4.441990124	8.91e-06	0.000129	Germ_Up	Early	NA	NA	NA
FBgn0016697	4065.116383	-0.873845698	0.196854178	-4.43905081	9.04e-06	0.00013	Somatic_Up	Early	Prosalpha5	Proteasome alpha5 subunit	CG10938
FBgn0284250	54.14585177	8.585640902	1.934156758	4.438958149	9.04e-06	0.00013	Germ_Up	Early	Oaz	O/E-associated zinc finger protein	CG42702
FBgn0053208	12466.05788	-0.961188788	0.216603209	-4.437555617	9.1e-06	0.000131	Somatic_Up	Early	Mical	Molecule interacting with CasL	CG33208
FBgn0033387	19.43939412	8.740662443	1.969991445	4.436903757	9.13e-06	0.000131	Germ_Up	Early	CG8008	uncharacterized protein	CG8008
FBgn0266411	6562.823958	-0.814600137	0.183594103	-4.43696242	9.12e-06	0.000131	Somatic_Up	Early	sima	similar	CG45051
FBgn0266916	3156.20267	1.053333372	0.237526473	4.434593588	9.22e-06	0.000132	Germ_Up	Early	Cenp-C	Centromeric protein-C	CG31258
FBgn0028490	6005.753767	-1.99576575	0.450246375	-4.432608145	9.31e-06	0.000133	Somatic_Up	Early	CG31705	uncharacterized protein	CG31705
FBgn0261456	2889.412591	-1.208618476	0.272764599	-4.430994643	9.38e-06	0.000134	Somatic_Up	Early	hpo	hippo	CG11228
FBgn0032123	2109.146517	-1.366906248	0.308572197	-4.429777735	9.43e-06	0.000135	Somatic_Up	Early	Oatp30B	Organic anion transporting polypeptide 30B	CG3811
FBgn0034689	1450.018769	0.93888753	0.211941983	4.42992708	9.43e-06	0.000135	Germ_Up	Early	CG2921	uncharacterized protein	CG2921
FBgn0003449	1955.083356	0.980904809	0.22152197	4.428024942	9.51e-06	0.000136	Germ_Up	Early	snf	sans fille	CG4528
FBgn0038000	11.21083744	20.78140322	4.698723401	4.422776454	9.74e-06	0.000139	Germ_Up	Early	CG10014	uncharacterized protein	CG10014
FBgn0286980	23.45639659	8.280843141	1.873412192	4.420192831	9.86e-06	0.00014	Germ_Up	Early	NA	NA	NA
FBgn0023515	2223.864608	1.086025678	0.246186335	4.411397069	1.03e-05	0.000146	Germ_Up	Early	CG14814	uncharacterized protein	CG14814
FBgn0037290	19.87755787	-8.989341854	2.038065327	-4.410723119	1.03e-05	0.000146	Somatic_Up	Early	CG1124	uncharacterized protein	CG1124
FBgn0021738	17.85099577	8.875004083	2.013105209	4.408614138	1.04e-05	0.000147	Germ_Up	Early	Crg-1	Circadianly Regulated Gene	CG32788
FBgn0262579	4233.152604	-1.62886297	0.370068324	-4.401519565	1.07e-05	0.000152	Somatic_Up	Early	Ect4	Ectoderm-expressed 4	CG43119
FBgn0002567	483.4252854	2.935088759	0.666909748	4.401028426	1.08e-05	0.000152	Germ_Up	Early	Rab32	Rab32	CG8024
FBgn0261859	3029.645322	-1.332259329	0.303033002	-4.396416629	1.1e-05	0.000155	Somatic_Up	Early	CG42788	uncharacterized protein	CG42788
FBgn0085405	588.1193365	1.590875146	0.361962516	4.395137823	1.11e-05	0.000156	Germ_Up	Early	CG34376	uncharacterized protein	CG34376
FBgn0015609	14779.39674	-3.097047179	0.705041765	-4.392714491	1.12e-05	0.000158	Somatic_Up	Early	CadN	Cadherin-N	CG7100
FBgn0000042	144208.0544	-0.951697653	0.216846154	-4.388814994	1.14e-05	0.00016	Somatic_Up	Early	Act5C	Actin 5C	CG4027
FBgn0028879	36.43455458	6.210179056	1.415668362	4.386747082	1.15e-05	0.000161	Germ_Up	Early	CG15270	uncharacterized protein	CG15270
FBgn0004372	65.85294427	8.527224614	1.944506685	4.385289432	1.16e-05	0.000162	Germ_Up	Early	aly	always early	CG2075
FBgn0039464	2886.348353	-1.256381445	0.286508139	-4.38515097	1.16e-05	0.000162	Somatic_Up	Early	CG6330	uncharacterized protein	CG6330
FBgn0037555	2824.59026	-1.13084064	0.258103232	-4.381350177	1.18e-05	0.000165	Somatic_Up	Early	Ada2b	transcriptional Adaptor 2b	CG9638
FBgn0267823	568.9289976	0.996468471	0.227563546	4.378858071	1.19e-05	0.000167	Germ_Up	Early	Gmer	GDP-4-keto-6-deoxy-D-mannose 3,5-epimerase/4-reductase	CG3495
FBgn0027579	3424.181722	0.710932816	0.162379695	4.378212537	1.2e-05	0.000167	Germ_Up	Early	mino	minotaur	CG5508
FBgn0052250	448.8758674	1.661203287	0.379582458	4.376396365	1.21e-05	0.000168	Germ_Up	Early	PMP34	Peroxisomal Membrane Protein 34	CG32250
FBgn0264710	87.01634354	-10.2075094	2.33496954	-4.371581396	1.23e-05	0.000172	Somatic_Up	Early	asRNA:CR43979	antisense RNA:CR43979	CR43979
FBgn0038741	418.33386	1.915402068	0.438399449	4.369079547	1.25e-05	0.000173	Germ_Up	Early	CG17186	uncharacterized protein	CG17186
FBgn0032907	834.9036613	1.048798742	0.240130882	4.367612911	1.26e-05	0.000174	Germ_Up	Early	CG9272	uncharacterized protein	CG9272
FBgn0034051	4602.75656	0.899383952	0.205941187	4.367188352	1.26e-05	0.000174	Germ_Up	Early	Mlf	Myelodysplasia/myeloid leukemia factor	CG8295
FBgn0003401	3570.901112	1.287988188	0.294949101	4.366815096	1.26e-05	0.000175	Germ_Up	Early	shu	shutdown	CG4735
FBgn0266101	1505.317168	1.50489727	0.344671226	4.366181902	1.26e-05	0.000175	Germ_Up	Early	CG44838	uncharacterized protein	CG44838
FBgn0030501	1683.632913	1.600070489	0.366635585	4.36419855	1.28e-05	0.000176	Germ_Up	Early	BthD	BthD selenoprotein	CG11177
FBgn0035087	2944.243719	-1.640697732	0.376399155	-4.358930429	1.31e-05	0.00018	Somatic_Up	Early	CG2765	uncharacterized protein	CG2765
FBgn0083048	25.93401747	-8.675992385	1.990397302	-4.358924913	1.31e-05	0.00018	Somatic_Up	Early	snoRNA:Psi18S-1377d	ncRNA	CR34626
FBgn0040338	27.59132653	8.89701177	2.041467009	4.358146241	1.31e-05	0.00018	Germ_Up	Early	TfIIA-S-2	TfIIA-S-2	CG11639
FBgn0038542	100.2859659	-4.545664443	1.043424719	-4.356485295	1.32e-05	0.000182	Somatic_Up	Early	TyrR	Tyramine receptor	CG7431
FBgn0030817	38.34586665	7.210796197	1.656024203	4.354281889	1.34e-05	0.000183	Germ_Up	Early	CG4991	uncharacterized protein	CG4991
FBgn0046685	2570.417613	-0.886105471	0.203535625	-4.353564494	1.34e-05	0.000184	Somatic_Up	Early	Wsck	wsck	CG31127
FBgn0050503	44.09762439	22.34891681	5.135918427	4.351493725	1.35e-05	0.000185	Germ_Up	Early	CG30503	uncharacterized protein	CG30503
FBgn0259993	29255.27211	-1.606162871	0.369215667	-4.350202375	1.36e-05	0.000186	Somatic_Up	Early	lncRNA:CR42491	long non-coding RNA:CR42491	CR42491
FBgn0001123	3042.305241	-1.572480624	0.361612616	-4.348522581	1.37e-05	0.000187	Somatic_Up	Early	Galphas	G protein alpha s subunit	CG2835
FBgn0038738	3361.990714	-0.957445207	0.220178916	-4.348487242	1.37e-05	0.000187	Somatic_Up	Early	CG4572	uncharacterized protein	CG4572
FBgn0011710	4480.367156	-0.711513906	0.163662786	-4.347438563	1.38e-05	0.000188	Somatic_Up	Early	Sep1	Septin 1	CG1403
FBgn0039667	23.26741296	-8.912681075	2.050477165	-4.346637567	1.38e-05	0.000188	Somatic_Up	Early	CG2010	uncharacterized protein	CG2010
FBgn0260780	204.9209926	3.974038959	0.915021686	4.343109045	1.4e-05	0.000191	Germ_Up	Early	wisp	wispy	CG15737
FBgn0030230	130.6389095	2.905712703	0.669202994	4.342049763	1.41e-05	0.000192	Germ_Up	Early	Rph	Rabphilin	CG11556
FBgn0038592	49.18676653	9.479111404	2.183269544	4.341704592	1.41e-05	0.000192	Germ_Up	Early	CG18599	uncharacterized protein	CG18599
FBgn0052547	30.1900807	8.961510538	2.064719725	4.340303641	1.42e-05	0.000193	Germ_Up	Early	CG32547	uncharacterized protein	CG32547
FBgn0034629	27.64027591	8.671166357	1.999103727	4.337526982	1.44e-05	0.000195	Germ_Up	Early	Acox57D-d	acyl-Coenzyme A oxidase at 57D distal	CG9709
FBgn0000565	679.5780711	-1.6842297	0.388510976	-4.335089105	1.46e-05	0.000197	Somatic_Up	Early	Eip71CD	Ecdysone-induced protein 28/29kD	CG7266
FBgn0003687	508.2789705	1.529141658	0.352956317	4.332382177	1.48e-05	0.000199	Germ_Up	Early	Tbp	TATA binding protein	CG9874
FBgn0000359	42.29338968	9.660204435	2.230555581	4.330851253	1.49e-05	2e-04	Germ_Up	Early	Cp36	Chorion protein 36	CG1478
FBgn0266377	3234.063496	-2.533811279	0.585178649	-4.329979026	1.49e-05	0.000201	Somatic_Up	Early	Pde8	Phosphodiesterase 8	CG45019
FBgn0032740	65.14362344	9.237496941	2.133667553	4.329398425	1.5e-05	0.000201	Germ_Up	Early	CG15172	uncharacterized protein	CG15172
FBgn0263005	2394.969767	-0.791429941	0.182809176	-4.329268129	1.5e-05	0.000201	Somatic_Up	Early	CG43313	uncharacterized protein	CG43313
FBgn0031610	491.759002	1.540591673	0.356280363	4.324099314	1.53e-05	0.000205	Germ_Up	Early	CG15436	uncharacterized protein	CG15436
FBgn0264442	2653.192102	-1.508266555	0.348902422	-4.322889322	1.54e-05	0.000206	Somatic_Up	Early	ab	abrupt	CG43860
FBgn0259150	282.4655084	5.727422478	1.328353332	4.311670955	1.62e-05	0.000217	Germ_Up	Early	OtopLc	Otopetrin-like c	CG42265
FBgn0250820	1133.755707	-1.205073373	0.279603555	-4.309935811	1.63e-05	0.000218	Somatic_Up	Early	meigo	medial glomeruli	CG5802
FBgn0260789	3945.063585	1.358050518	0.315088169	4.310065092	1.63e-05	0.000218	Germ_Up	Early	mxc	multi sex combs	CG12124
FBgn0033763	14.97682803	-7.757138583	1.800219246	-4.308996586	1.64e-05	0.000219	Somatic_Up	Early	CG8646	uncharacterized protein	CG8646
FBgn0032979	2187.17182	0.587372726	0.136373675	4.307082906	1.65e-05	0.00022	Germ_Up	Early	Clamp	Chromatin-linked adaptor for MSL proteins	CG1832
FBgn0034627	195.6408355	1.943358256	0.451244246	4.306666008	1.66e-05	0.00022	Germ_Up	Early	eEFSec	eukaryotic translation elongation factor, selenocysteine-specific	CG9841
FBgn0263586	16.50436924	7.595379174	1.763541617	4.30688967	1.66e-05	0.00022	Germ_Up	Early	lncRNA:CR43611	long non-coding RNA:CR43611	CR43611
FBgn0032797	393.1418839	5.972671831	1.387226965	4.305475586	1.67e-05	0.000221	Germ_Up	Early	Hasp	Hig-anchoring scaffold protein	CG10186
FBgn0030455	46.88306113	10.07491458	2.340450818	4.304689724	1.67e-05	0.000222	Germ_Up	Early	CG4318	uncharacterized protein	CG4318
FBgn0284237	366.1527101	7.127505099	1.65673413	4.302141767	1.69e-05	0.000224	Germ_Up	Early	CG46321	uncharacterized protein	CG46321
FBgn0040507	490.9197724	4.625235462	1.075729809	4.299625636	1.71e-05	0.000226	Germ_Up	Early	ACXD	Adenylyl cyclase X D	CG5712
FBgn0052600	84.85124513	6.056328489	1.409316459	4.297351707	1.73e-05	0.000228	Germ_Up	Early	dpr8	defective proboscis extension response 8	CG32600
FBgn0032666	12842.78604	-2.418513148	0.563857216	-4.289229753	1.79e-05	0.000236	Somatic_Up	Early	CG5758	uncharacterized protein	CG5758
FBgn0035049	3498.242922	-2.188559155	0.510258275	-4.28912036	1.79e-05	0.000236	Somatic_Up	Early	Mmp1	Matrix metalloproteinase 1	CG4859
FBgn0052190	5145.911355	-0.86656776	0.202042834	-4.289029926	1.79e-05	0.000236	Somatic_Up	Early	NUCB1	NUCB1	CG32190
FBgn0266111	4636.33097	1.174481887	0.273789399	4.289727402	1.79e-05	0.000236	Germ_Up	Early	ana3	anastral spindle 3	CG13162
FBgn0027779	5213.964322	-1.096421029	0.255729761	-4.287420535	1.81e-05	0.000237	Somatic_Up	Early	VhaSFD	Vacuolar H[+]-ATPase SFD subunit	CG17332
FBgn0038783	19.16545745	21.36660934	4.984829649	4.286326885	1.82e-05	0.000238	Germ_Up	Early	CG4367	uncharacterized protein	CG4367
FBgn0003345	7896.237768	-1.291493505	0.301409719	-4.284843603	1.83e-05	0.00024	Somatic_Up	Early	sd	scalloped	CG8544
FBgn0039564	228.877913	3.9451347	0.920782781	4.284544393	1.83e-05	0.00024	Germ_Up	Early	Nep7	Neprilysin 7	CG5527
FBgn0038301	1140.676846	1.400724718	0.326967297	4.283990264	1.84e-05	0.00024	Germ_Up	Early	CG6654	uncharacterized protein	CG6654
FBgn0037215	4167.181845	-0.896700562	0.209352075	-4.28321794	1.84e-05	0.00024	Somatic_Up	Early	beta-Man	beta-Mannosidase	CG12582
FBgn0037614	557.7555201	1.393282472	0.325505881	4.280360365	1.87e-05	0.000243	Germ_Up	Early	TMEM216	Transmembrane protein 216	CG8116
FBgn0031031	26.70262933	8.474638358	1.980311367	4.279447414	1.87e-05	0.000244	Germ_Up	Early	CG14218	uncharacterized protein	CG14218
FBgn0040368	35.19962034	9.077611644	2.121623211	4.278616295	1.88e-05	0.000245	Germ_Up	Early	eIF4E7	eukaryotic translation initiation factor 4E7	CG32859
FBgn0004133	3252.927338	-2.034179953	0.475851002	-4.27482541	1.91e-05	0.000249	Somatic_Up	Early	blow	blown fuse	CG1363
FBgn0011725	5502.402694	0.846917283	0.198129396	4.274566521	1.92e-05	0.000249	Germ_Up	Early	twin	twin	CG31137
FBgn0025641	4916.118568	1.773510369	0.414967712	4.273851479	1.92e-05	0.000249	Germ_Up	Early	DAAM	Dishevelled Associated Activator of Morphogenesis	CG14622
FBgn0030943	1241.82645	1.627152082	0.38079688	4.27301842	1.93e-05	0.00025	Germ_Up	Early	Nup35	Nucleoporin 35kDa	CG6540
FBgn0028670	13849.25861	-1.29714902	0.303706348	-4.271063251	1.95e-05	0.000251	Somatic_Up	Early	Vha100-2	Vacuolar H[+] ATPase 100kD subunit 2	CG18617
FBgn0052436	432.9005374	2.217216899	0.519131115	4.271015233	1.95e-05	0.000251	Germ_Up	Early	CG32436	uncharacterized protein	CG32436
FBgn0052557	32.11640531	8.798104099	2.060009494	4.270904636	1.95e-05	0.000251	Germ_Up	Early	Mco4	Multicopper oxidase 4	CG32557
FBgn0034187	1443.623965	6.983905293	1.636012039	4.268859351	1.96e-05	0.000253	Germ_Up	Early	CG6967	uncharacterized protein	CG6967
FBgn0015299	575.645214	1.377363873	0.323179033	4.261922134	2.03e-05	0.000261	Germ_Up	Early	Ssb-c31a	Single stranded-binding protein c31A	CG8396
FBgn0267040	32.44583045	8.101538139	1.900851101	4.262058261	2.03e-05	0.000261	Germ_Up	Early	lncRNA:CR45484	long non-coding RNA:CR45484	CR45484
FBgn0011604	14076.59665	0.83995899	0.197142956	4.260659416	2.04e-05	0.000262	Germ_Up	Early	Iswi	Imitation SWI	CG8625
FBgn0004657	13182.37338	-1.159693036	0.272263975	-4.259443559	2.05e-05	0.000263	Somatic_Up	Early	mys	myospheroid	CG1560
FBgn0035232	4634.580252	-0.528782518	0.124145355	-4.259382209	2.05e-05	0.000263	Somatic_Up	Early	CG12099	uncharacterized protein	CG12099
FBgn0040348	303.1871049	-1.271171439	0.298726114	-4.255307382	2.09e-05	0.000267	Somatic_Up	Early	CG3703	uncharacterized protein	CG3703
FBgn0034258	29857.49527	-0.651722141	0.15316647	-4.254992235	2.09e-05	0.000267	Somatic_Up	Early	eIF3c	eukaryotic translation initiation factor 3 subunit c	CG4954
FBgn0050359	2246.287949	-2.210200542	0.519472106	-4.25470495	2.09e-05	0.000267	Somatic_Up	Early	Mal-A5	Maltase A5	CG30359
FBgn0023489	28.68368426	8.327605272	1.957730798	4.25370295	2.1e-05	0.000268	Germ_Up	Early	Pph13	PvuII-PstI homology 13	CG2819
FBgn0010100	18498.56293	-1.47093715	0.345877298	-4.252771595	2.11e-05	0.000269	Somatic_Up	Early	mAcon1	Mitochondrial aconitase 1	CG9244
FBgn0267777	9.848615396	21.3493957	5.020723221	4.252255056	2.12e-05	0.000269	Germ_Up	Early	lncRNA:CR46108	long non-coding RNA:CR46108	CR46108
FBgn0260942	391.2910212	-2.49855	0.588118958	-4.248375209	2.15e-05	0.000274	Somatic_Up	Early	bond	james bond	CG6921
FBgn0040089	2079.513664	-2.01406889	0.474282139	-4.246562807	2.17e-05	0.000276	Somatic_Up	Early	meso18E	meso18E	CG14233
FBgn0027280	17989.92557	-1.274950225	0.30054368	-4.242146181	2.21e-05	0.000281	Somatic_Up	Early	l(1)G0193	lethal (1) G0193	CG2206
FBgn0029801	1704.861073	1.362284474	0.321153869	4.241843564	2.22e-05	0.000281	Germ_Up	Early	CG15771	uncharacterized protein	CG15771
FBgn0031047	9813.566889	1.210567905	0.285377329	4.241990457	2.22e-05	0.000281	Germ_Up	Early	Rcd-1	Required for cell differentiation 1	CG14213
FBgn0032447	340.4383828	2.298738197	0.542799919	4.23496415	2.29e-05	0.000289	Germ_Up	Early	PICK1	Protein interacting with C kinase 1	CG6167
FBgn0267711	44.65222742	9.048064706	2.13738555	4.233239392	2.3e-05	0.000291	Germ_Up	Early	asRNA:CR46044	antisense RNA:CR46044	CR46044
FBgn0033988	3087.311917	1.067979093	0.252344324	4.232229499	2.31e-05	0.000292	Germ_Up	Early	pcs	parcas	CG7761
FBgn0034452	334.1957846	3.065038433	0.724230689	4.23213001	2.31e-05	0.000292	Germ_Up	Early	Oseg6	Outer segment 6	CG11237
FBgn0039180	30.694171	9.011533576	2.129490887	4.231778418	2.32e-05	0.000292	Germ_Up	Early	CG5715	uncharacterized protein	CG5715
FBgn0003250	32.8882827	8.747302708	2.067487153	4.230886125	2.33e-05	0.000293	Germ_Up	Early	Rh4	Rhodopsin 4	CG9668
FBgn0264679	26.69203665	21.72974222	5.136458759	4.230490934	2.33e-05	0.000293	Germ_Up	Early	asRNA:CR43964	antisense RNA:CR43964	CR43964
FBgn0030794	841.6787422	1.404711344	0.332553098	4.224021229	2.4e-05	0.000301	Germ_Up	Early	CG13005	uncharacterized protein	CG13005
FBgn0052568	32.53776304	9.566573627	2.264743314	4.224131525	2.4e-05	0.000301	Germ_Up	Early	CG32568	uncharacterized protein	CG32568
FBgn0030667	86.06689859	8.948923879	2.120009327	4.221171939	2.43e-05	0.000304	Germ_Up	Early	CG15599	uncharacterized protein	CG15599
FBgn0033926	1857.491177	-3.25922585	0.772185579	-4.22078052	2.43e-05	0.000304	Somatic_Up	Early	Arc1	Activity-regulated cytoskeleton associated protein 1	CG12505
FBgn0037205	693.5824714	4.638000896	1.09881916	4.220895542	2.43e-05	0.000304	Germ_Up	Early	BoYb	Brother of Yb	CG11133
FBgn0263391	17733.37401	1.090343569	0.258399949	4.219596685	2.45e-05	0.000305	Germ_Up	Early	hts	hu li tai shao	CG43443
FBgn0038828	24.4900993	9.692514906	2.298265185	4.217317901	2.47e-05	0.000308	Germ_Up	Early	CG17270	uncharacterized protein	CG17270
FBgn0285911	1626.652465	0.861862399	0.20443578	4.21580996	2.49e-05	0.00031	Germ_Up	Early	Vps16A	Vacuolar protein sorting 16A	CG8454
FBgn0042712	2011.038763	-0.779376214	0.184959475	-4.213767438	2.51e-05	0.000312	Somatic_Up	Early	HBS1	HBS1	CG1898
FBgn0039356	481.4539255	1.233366811	0.292926924	4.210493158	2.55e-05	0.000316	Germ_Up	Early	CG5039	uncharacterized protein	CG5039
FBgn0028509	5224.191745	-1.786140824	0.424321401	-4.209405468	2.56e-05	0.000318	Somatic_Up	Early	CenG1A	Centaurin gamma 1A	CG31811
FBgn0003048	7564.173562	-1.016544984	0.241530193	-4.208769815	2.57e-05	0.000318	Somatic_Up	Early	pcx	pecanex	CG3443
FBgn0046756	42.78041415	7.350949313	1.746963826	4.20784289	2.58e-05	0.000319	Germ_Up	Early	asRNA:CR33945	antisense RNA:CR33945	CR33945
FBgn0003204	3555.007267	-0.549023508	0.130486249	-4.207520031	2.58e-05	0.000319	Somatic_Up	Early	ras	raspberry	CG1799
FBgn0039251	374.71016	2.136419951	0.508114204	4.204605839	2.62e-05	0.000323	Germ_Up	Early	Trf4-2	Topoisomerase related function 4-2	CG17462
FBgn0030791	4738.735307	-0.963512082	0.229253357	-4.202826484	2.64e-05	0.000325	Somatic_Up	Early	CG9132	uncharacterized protein	CG9132
FBgn0085443	6252.985643	-1.07558302	0.256015577	-4.201240529	2.65e-05	0.000327	Somatic_Up	Early	spri	sprint	CG34414
FBgn0024980	19.56438196	8.638821284	2.057589289	4.198515871	2.69e-05	0.00033	Germ_Up	Early	Syx4	Syntaxin 4	CG2715
FBgn0265268	172.8747396	4.41363552	1.051239293	4.19850699	2.69e-05	0.00033	Germ_Up	Early	CG18234	uncharacterized protein	CG18234
FBgn0031281	1689.03709	-1.416204807	0.337460578	-4.19665259	2.71e-05	0.000332	Somatic_Up	Early	Saf6	SAGA factor-like TAF6	CG3883
FBgn0036549	322.1045985	1.409251935	0.335796971	4.196738075	2.71e-05	0.000332	Germ_Up	Early	CG10516	uncharacterized protein	CG10516
FBgn0013987	3984.717983	-1.121582932	0.26744751	-4.193656291	2.74e-05	0.000336	Somatic_Up	Early	MAPk-Ak2	MAP kinase activated protein-kinase-2	CG3086
FBgn0010453	17281.17466	-2.768459387	0.66052645	-4.191292244	2.77e-05	0.00034	Somatic_Up	Early	Wnt4	Wnt oncogene analog 4	CG4698
FBgn0024238	8354.827326	-1.440247567	0.343695816	-4.190471631	2.78e-05	0.00034	Somatic_Up	Early	Fim	Fimbrin	CG8649
FBgn0038912	339.3534898	-2.034875425	0.48556745	-4.190716295	2.78e-05	0.00034	Somatic_Up	Early	CG6656	uncharacterized protein	CG6656
FBgn0033706	16.77339769	8.339825047	1.990762785	4.189261076	2.8e-05	0.000341	Germ_Up	Early	Vha36-2	Vacuolar H[+] ATPase 36kD subunit 2	CG13167
FBgn0002643	10565.73023	-1.732841164	0.41379904	-4.187639399	2.82e-05	0.000344	Somatic_Up	Early	mam	mastermind	CG8118
FBgn0037610	449.606475	1.433538452	0.342493862	4.185588738	2.84e-05	0.000346	Germ_Up	Early	CG8043	uncharacterized protein	CG8043
FBgn0032817	4300.31758	-1.13346521	0.270949857	-4.183302481	2.87e-05	0.000349	Somatic_Up	Early	CG10631	uncharacterized protein	CG10631
FBgn0034181	9240.331286	-0.692720182	0.165648714	-4.181862735	2.89e-05	0.000351	Somatic_Up	Early	CG8963	uncharacterized protein	CG8963
FBgn0033169	1331.117577	0.858072689	0.205236026	4.180906757	2.9e-05	0.000352	Germ_Up	Early	CG11123	uncharacterized protein	CG11123
FBgn0027580	2583.176953	-1.127077293	0.269609453	-4.180407185	2.91e-05	0.000353	Somatic_Up	Early	PCB	Pyruvate carboxylase	CG1516
FBgn0261458	9533.086456	-0.912335029	0.218340046	-4.178505251	2.93e-05	0.000355	Somatic_Up	Early	capt	capulet	CG33979
FBgn0266369	2019.820502	0.877728	0.21010493	4.177569752	2.95e-05	0.000356	Germ_Up	Early	Mtp	Microsomal triacylglycerol transfer protein	CG9342
FBgn0029723	42.39254819	10.37441498	2.484445968	4.175745864	2.97e-05	0.000359	Germ_Up	Early	Proc-R	Proctolin receptor	CG6986
FBgn0259171	2933.323573	-1.020642695	0.244461198	-4.175070333	2.98e-05	0.00036	Somatic_Up	Early	Pde9	Phosphodiesterase 9	CG42276
FBgn0052251	4929.456379	0.777028306	0.186217704	4.17268761	3.01e-05	0.000363	Germ_Up	Early	Claspin	claspin	CG32251
FBgn0004053	361.1093354	5.644468902	1.352828702	4.172345614	3.01e-05	0.000363	Germ_Up	Early	zen	zerknullt	CG1046
FBgn0038575	218.0488269	5.654660403	1.355507603	4.171618359	3.02e-05	0.000364	Germ_Up	Early	CG7208	uncharacterized protein	CG7208
FBgn0283476	12.14517448	7.876974585	1.888439602	4.171155157	3.03e-05	0.000364	Germ_Up	Early	Dhc16F	Dynein heavy chain at 16F	CG7092
FBgn0029878	2912.062849	0.846967149	0.203125695	4.169670155	3.05e-05	0.000366	Germ_Up	Early	Pat1	Protein interacting with APP tail-1	CG10695
FBgn0261444	23659.54524	-1.675839037	0.401948758	-4.169285273	3.06e-05	0.000366	Somatic_Up	Early	CG3638	uncharacterized protein	CG3638
FBgn0031879	43.19831617	10.84945458	2.602624328	4.168659482	3.06e-05	0.000367	Germ_Up	Early	uif	uninflatable	CG9138
FBgn0085462	24.66041579	8.790277453	2.108568107	4.168837337	3.06e-05	0.000367	Germ_Up	Early	CG34433	uncharacterized protein	CG34433
FBgn0000261	2908.800752	0.732618916	0.175987552	4.162901894	3.14e-05	0.000376	Germ_Up	Early	Cat	Catalase	CG6871
FBgn0031053	222.18426	5.040835991	1.21124996	4.161681039	3.16e-05	0.000377	Germ_Up	Early	CG14223	uncharacterized protein	CG14223
FBgn0286035	20.36450203	-7.564539496	1.820190509	-4.155905363	3.24e-05	0.000386	Somatic_Up	Early	sisRNA:CR46357	stable intronic sequence RNA CR46357	CR46357
FBgn0032644	554.767402	0.943453103	0.227109419	4.154178663	3.26e-05	0.000389	Germ_Up	Early	CG5131	uncharacterized protein	CG5131
FBgn0030864	1995.046238	0.7012755	0.168836387	4.153580355	3.27e-05	0.00039	Germ_Up	Early	CG8173	uncharacterized protein	CG8173
FBgn0036518	10103.35224	-0.96566699	0.232514438	-4.153148497	3.28e-05	0.00039	Somatic_Up	Early	RhoGAP71E	Rho GTPase activating protein at 71E	CG32149
FBgn0003231	5775.583809	-0.973258525	0.234443645	-4.151353831	3.31e-05	0.000393	Somatic_Up	Early	ref(2)P	refractory to sigma P	CG10360
FBgn0039562	18200.63271	-0.95932909	0.2311963	-4.149413682	3.33e-05	0.000396	Somatic_Up	Early	Gp93	Glycoprotein 93	CG5520
FBgn0031900	13.6862935	-7.985778785	1.926342029	-4.145566398	3.39e-05	0.000402	Somatic_Up	Early	CG13786	uncharacterized protein	CG13786
FBgn0026197	32.34951947	-3.663017338	0.883778219	-4.144724615	3.4e-05	0.000403	Somatic_Up	Early	lncRNA:noe	long non-coding RNA:noe	CR32172
FBgn0270926	598.1149414	-1.958881269	0.472855043	-4.142667605	3.43e-05	0.000406	Somatic_Up	Early	AsnS	Asparagine synthetase	CG33486
FBgn0028537	13.92359662	21.28612795	5.13932243	4.141816015	3.45e-05	0.000407	Germ_Up	Early	CG31775	uncharacterized protein	CG31775
FBgn0260954	13.92359662	21.28612795	5.13932243	4.141816015	3.45e-05	0.000407	Germ_Up	Early	CG42586	uncharacterized protein	CG42586
FBgn0000163	5715.62806	-0.953233267	0.230372997	-4.137782107	3.51e-05	0.000413	Somatic_Up	Early	baz	bazooka	CG5055
FBgn0014010	5333.79006	-1.270056237	0.306947765	-4.13769501	3.51e-05	0.000413	Somatic_Up	Early	Rab5	Rab5	CG3664
FBgn0264869	99.20936269	-21.24747033	5.13477687	-4.137953969	3.5e-05	0.000413	Somatic_Up	Early	lncRNA:CR44060	long non-coding RNA:CR44060	CR44060
FBgn0030603	1400.214011	-1.573616444	0.380358303	-4.137194928	3.52e-05	0.000413	Somatic_Up	Early	CG5541	uncharacterized protein	CG5541
FBgn0028425	2299.537747	-0.800861846	0.193871458	-4.130890931	3.61e-05	0.000424	Somatic_Up	Early	JhI-21	Juvenile hormone Inducible-21	CG12317
FBgn0037023	18.38773639	9.472716514	2.29346702	4.130304221	3.62e-05	0.000424	Germ_Up	Early	CG3698	uncharacterized protein	CG3698
FBgn0052056	2200.027192	0.671067887	0.162471166	4.130381442	3.62e-05	0.000424	Germ_Up	Early	scramb1	scramblase 1	CG32056
FBgn0030749	4077.648005	-1.757738709	0.425604692	-4.129979633	3.63e-05	0.000425	Somatic_Up	Early	AnxB11	Annexin B11	CG9968
FBgn0030063	573.3872558	1.488996231	0.360579948	4.129448233	3.64e-05	0.000425	Germ_Up	Early	CG1789	uncharacterized protein	CG1789
FBgn0046687	1491.903474	-1.641383064	0.397599564	-4.128231545	3.66e-05	0.000427	Somatic_Up	Early	Tre1	Trapped in endoderm 1	CG3171
FBgn0034914	6896.509478	-1.065941368	0.2582317	-4.127848622	3.66e-05	0.000427	Somatic_Up	Early	CG5554	uncharacterized protein	CG5554
FBgn0259140	264.836095	2.520739224	0.610802235	4.126931895	3.68e-05	0.000428	Germ_Up	Early	CG42255	uncharacterized protein	CG42255
FBgn0259685	9399.230849	-1.393710022	0.338015673	-4.123211245	3.74e-05	0.000435	Somatic_Up	Early	crb	crumbs	CG6383
FBgn0032076	219.0549075	2.092021892	0.507600715	4.12139272	3.77e-05	0.000438	Germ_Up	Early	Argl	Argininosuccinate lyase	CG9510
FBgn0036942	294.6938905	1.744973607	0.42343343	4.12101049	3.77e-05	0.000438	Germ_Up	Early	CG7328	uncharacterized protein	CG7328
FBgn0250788	37588.2702	-0.841691495	0.2042501	-4.12088657	3.77e-05	0.000438	Somatic_Up	Early	beta-Spec	beta Spectrin	CG5870
FBgn0032089	263.7307995	4.057066077	0.984927401	4.119152407	3.8e-05	0.000441	Germ_Up	Early	Rcd-1r	Rcd-1 related	CG9573
FBgn0052569	34.23791707	8.492451955	2.066193326	4.110192328	3.95e-05	0.000458	Germ_Up	Early	TwdlZ	TweedleZ	CG32569
FBgn0260771	586.2001919	0.718727984	0.174874129	4.109973189	3.96e-05	0.000458	Germ_Up	Early	Larp7	La related protein 7	CG42569
FBgn0041250	33.89034316	8.556275918	2.082454959	4.108744769	3.98e-05	0.00046	Germ_Up	Early	Gr21a	Gustatory receptor 21a	CG13948
FBgn0039559	6606.983149	0.631224682	0.153718117	4.106377931	4.02e-05	0.000464	Germ_Up	Early	NSD	Nuclear receptor binding SET domain protein	CG4976
FBgn0262109	53859.85149	-0.970709648	0.236381137	-4.106544461	4.02e-05	0.000464	Somatic_Up	Early	lncRNA:CR42862	long non-coding RNA:CR42862	CR42862
FBgn0037973	584.4534403	-2.385969266	0.581136244	-4.105696886	4.03e-05	0.000465	Somatic_Up	Early	CG18547	uncharacterized protein	CG18547
FBgn0030691	381.3500279	2.640953304	0.643737022	4.102534441	4.09e-05	0.00047	Germ_Up	Early	Efhc1.1	EF-hand domain containing 1.1	CG8959
FBgn0032643	7290.313294	-0.597958979	0.14575907	-4.102379224	4.09e-05	0.00047	Somatic_Up	Early	GCS2beta	Glucosidase 2 beta subunit	CG6453
FBgn0263593	6087.473896	-0.977651231	0.238345913	-4.101816638	4.1e-05	0.000471	Somatic_Up	Early	Lpin	Lipin	CG8709
FBgn0003502	8545.714937	-1.001863265	0.244456087	-4.098336339	4.16e-05	0.000478	Somatic_Up	Early	Btk29A	Btk family kinase at 29A	CG8049
FBgn0032029	447.066843	-0.974452994	0.237898551	-4.09608629	4.2e-05	0.000482	Somatic_Up	Early	CG17292	uncharacterized protein	CG17292
FBgn0030808	8792.631021	-1.555179167	0.379794591	-4.094790195	4.23e-05	0.000484	Somatic_Up	Early	RhoGAP15B	Rho GTPase activating protein at 15B	CG4937
FBgn0019960	5498.644378	-0.823656546	0.201336414	-4.090946736	4.3e-05	0.000491	Somatic_Up	Early	Mitofilin	mitofilin	CG6455
FBgn0026175	31.96954174	9.65917239	2.361170583	4.09084056	4.3e-05	0.000491	Germ_Up	Early	SkpC	SKP1-related C	CG11941
FBgn0037950	52.21094924	9.811428111	2.398246536	4.091084033	4.29e-05	0.000491	Germ_Up	Early	HisCl1	Histamine-gated chloride channel subunit 1	CG14723
FBgn0265811	15.30794455	-8.042766169	1.966753487	-4.089361592	4.33e-05	0.000493	Somatic_Up	Early	asRNA:CR44600	antisense RNA:CR44600	CR44600
FBgn0039915	21.83564747	8.348118403	2.043841738	4.08452291	4.42e-05	0.000503	Germ_Up	Early	Gat	GABA transporter	CG1732
FBgn0051230	16.26215598	-7.28157815	1.782706762	-4.08456304	4.42e-05	0.000503	Somatic_Up	Early	CG31230	uncharacterized protein	CG31230
FBgn0003187	955.2787733	6.398053849	1.567958164	4.080500358	4.49e-05	0.000511	Germ_Up	Early	qua	quail	CG6433
FBgn0052423	11997.07961	1.367860405	0.335288513	4.079651857	4.51e-05	0.000512	Germ_Up	Early	shep	alan shepard	CG32423
FBgn0039798	32.53645192	8.1628064	2.003633006	4.074002762	4.62e-05	0.000524	Germ_Up	Early	CG11313	uncharacterized protein	CG11313
FBgn0032723	3943.10813	0.641989997	0.157610062	4.073280522	4.64e-05	0.000526	Germ_Up	Early	ssp3	short spindle 3	CG18397
FBgn0030245	2472.140127	-0.970925569	0.238412799	-4.072455736	4.65e-05	0.000527	Somatic_Up	Early	CG1637	uncharacterized protein	CG1637
FBgn0053213	247.0698314	1.582725968	0.388997547	4.068729944	4.73e-05	0.000535	Germ_Up	Early	CG33213	uncharacterized protein	CG33213
FBgn0031959	26.85727388	-8.984084531	2.208521054	-4.067918897	4.74e-05	0.000536	Somatic_Up	Early	spz3	spatzle 3	CG7104
FBgn0086361	9942.435207	0.749779275	0.184374866	4.066602409	4.77e-05	0.000539	Germ_Up	Early	alph	alphabet	CG1906
FBgn0034117	380.4534258	2.278009064	0.560726793	4.062600705	4.85e-05	0.000547	Germ_Up	Early	CG7997	uncharacterized protein	CG7997
FBgn0261285	1147.201039	1.378012511	0.339369897	4.060503078	4.9e-05	0.000552	Germ_Up	Early	Ppcs	Phosphopantothenoylcysteine synthetase	CG5629
FBgn0037607	31783.89078	-1.004208689	0.247468945	-4.057918014	4.95e-05	0.000557	Somatic_Up	Early	CG8036	uncharacterized protein	CG8036
FBgn0026255	52.94965781	9.074861223	2.237313125	4.056142665	4.99e-05	0.000561	Germ_Up	Early	clumsy	clumsy	CG8681
FBgn0050410	7199.02155	-0.936678414	0.231284667	-4.04989412	5.12e-05	0.000576	Somatic_Up	Early	Rpi	Ribose-5-phosphate isomerase	CG30410
FBgn0033479	427.816664	0.952327776	0.235400603	4.045562173	5.22e-05	0.000586	Germ_Up	Early	PIG-N	Phosphatidylinositol glycan anchor biosynthesis class N	CG2292
FBgn0024194	1375.373681	-1.653578344	0.409115902	-4.041833468	5.3e-05	0.000595	Somatic_Up	Early	rasp	rasp	CG11495
FBgn0040398	1416.160575	-1.67858964	0.41563029	-4.038660518	5.38e-05	0.000602	Somatic_Up	Early	CG14629	uncharacterized protein	CG14629
FBgn0031157	233.0461964	5.476251998	1.356370914	4.037429542	5.4e-05	0.000604	Germ_Up	Early	CG1503	uncharacterized protein	CG1503
FBgn0035121	17789.30639	-0.439699255	0.108909639	-4.037285014	5.41e-05	0.000604	Somatic_Up	Early	Tudor-SN	Tudor staphylococcal nuclease	CG7008
FBgn0011661	33322.04587	-0.506325762	0.125456169	-4.035877748	5.44e-05	0.000607	Somatic_Up	Early	Moe	Moesin	CG10701
FBgn0250822	41.78454463	-8.875215927	2.19905546	-4.035921825	5.44e-05	0.000607	Somatic_Up	Early	CG34222	uncharacterized protein	CG34222
FBgn0037472	1028.360025	-1.331047062	0.329918339	-4.034474309	5.47e-05	0.00061	Somatic_Up	Early	CG10098	uncharacterized protein	CG10098
FBgn0014141	19111.09967	-1.126275421	0.27941107	-4.030890472	5.56e-05	0.000617	Somatic_Up	Early	cher	cheerio	CG3937
FBgn0019949	1488.972576	0.757695095	0.187971954	4.030894385	5.56e-05	0.000617	Germ_Up	Early	Cdk9	Cyclin-dependent kinase 9	CG5179
FBgn0031645	3712.230295	-1.957908856	0.48567536	-4.031311899	5.55e-05	0.000617	Somatic_Up	Early	CG3036	uncharacterized protein	CG3036
FBgn0283510	2153.189772	-0.976298377	0.242251768	-4.030098046	5.58e-05	0.000619	Somatic_Up	Early	Pal1	Peptidyl-alpha-hydroxyglycine-alpha-amidating lyase 1	CG12130
FBgn0267623	17.69043807	-8.446843657	2.098273462	-4.025616208	5.68e-05	0.00063	Somatic_Up	Early	lncRNA:CR45961	long non-coding RNA:CR45961	CR45961
FBgn0004646	4321.600821	-2.307240841	0.573365584	-4.024030927	5.72e-05	0.000634	Somatic_Up	Early	ogre	optic ganglion reduced	CG3039
FBgn0037135	13925.29895	-0.968942112	0.24079629	-4.023907979	5.72e-05	0.000634	Somatic_Up	Early	CG7414	uncharacterized protein	CG7414
FBgn0000557	182.2405857	3.946245839	0.981107761	4.022234863	5.76e-05	0.000637	Germ_Up	Early	eEF1alpha2	eukaryotic translation elongation factor 1 alpha 2	CG1873
FBgn0039938	531.9482003	2.798500626	0.696001807	4.02082379	5.8e-05	0.000641	Germ_Up	Early	Sox102F	Sox102F	CG11153
FBgn0031201	43.44076608	-8.568181063	2.132176077	-4.018514772	5.86e-05	0.000646	Somatic_Up	Early	CG12446	uncharacterized protein	CG12446
FBgn0040475	2208.410984	-0.997557685	0.248358876	-4.01659768	5.9e-05	0.00065	Somatic_Up	Early	SH3PX1	SH3 and PX domain containing 1	CG6757
FBgn0260393	20.23017662	8.660655013	2.156117574	4.016782348	5.9e-05	0.00065	Germ_Up	Early	CG17147	uncharacterized protein	CG17147
FBgn0265082	9856.147459	-1.770960002	0.440893923	-4.016748492	5.9e-05	0.00065	Somatic_Up	Early	Cdep	Chondrocyte-derived ezrin-like domain containing protein	CG44193
FBgn0001124	3804.181186	-0.85552285	0.213061993	-4.015370547	5.94e-05	0.000652	Somatic_Up	Early	Got1	Glutamate oxaloacetate transaminase 1	CG8430
FBgn0052237	13.38186694	7.826250947	1.950474462	4.01248573	6.01e-05	0.00066	Germ_Up	Early	CG32237	uncharacterized protein	CG32237
FBgn0033538	4579.827212	-1.810531476	0.451411884	-4.010819251	6.05e-05	0.000663	Somatic_Up	Early	CG11883	uncharacterized protein	CG11883
FBgn0036974	7512.808668	-0.609462558	0.151946485	-4.011034275	6.05e-05	0.000663	Somatic_Up	Early	eRF1	eukaryotic translation release factor 1	CG5605
FBgn0086676	8540.512614	-1.477281696	0.368546764	-4.008396873	6.11e-05	0.000669	Somatic_Up	Early	spin	spinster	CG8428
FBgn0052793	13.84613659	8.817825234	2.200447103	4.007287983	6.14e-05	0.000672	Germ_Up	Early	CG32793	uncharacterized protein	CG32793
FBgn0051116	41.34894267	8.662583916	2.16222189	4.00633439	6.17e-05	0.000674	Germ_Up	Early	ClC-a	Chloride channel-a	CG31116
FBgn0261554	3093.805222	-0.774671998	0.193387658	-4.005798536	6.18e-05	0.000675	Somatic_Up	Early	CG42672	uncharacterized protein	CG42672
FBgn0040777	6158.228246	-0.857645734	0.214165577	-4.004591891	6.21e-05	0.000678	Somatic_Up	Early	CG14767	uncharacterized protein	CG14767
FBgn0002736	2340.029583	-1.287322712	0.321511523	-4.003970684	6.23e-05	0.000679	Somatic_Up	Early	mago	mago nashi	CG9401
FBgn0263782	3458.33288	-1.389193908	0.347183076	-4.00132957	6.3e-05	0.000686	Somatic_Up	Early	Hmgcr	HMG Coenzyme A reductase	CG10367
FBgn0028473	16043.6925	-0.687417664	0.17181674	-4.000877112	6.31e-05	0.000686	Somatic_Up	Early	Non1	Novel nucleolar protein 1	CG8801
FBgn0051729	4908.399387	-0.723532401	0.180902758	-3.999565343	6.35e-05	0.000689	Somatic_Up	Early	CG31729	uncharacterized protein	CG31729
FBgn0035871	1693.54173	-1.069447411	0.267507849	-3.997816946	6.39e-05	0.000694	Somatic_Up	Early	BI-1	Bax Inhibitor-1	CG7188
FBgn0038721	1666.052077	-1.041071057	0.260465497	-3.996963392	6.42e-05	0.000695	Somatic_Up	Early	subdued	subdued	CG16718
FBgn0250825	18.5887522	-9.468453905	2.368899162	-3.996984783	6.42e-05	0.000695	Somatic_Up	Early	CG34241	uncharacterized protein	CG34241
FBgn0040238	2144.856185	-1.306814811	0.327015672	-3.996184045	6.44e-05	0.000697	Somatic_Up	Early	Best1	Bestrophin 1	CG6264
FBgn0036687	57.28114848	7.12694979	1.783542391	3.995952004	6.44e-05	0.000697	Germ_Up	Early	CG6652	uncharacterized protein	CG6652
FBgn0033451	1123.05317	-2.196098862	0.549830724	-3.994136314	6.49e-05	0.000701	Somatic_Up	Early	Marc	Mitochondrial amidoxime reducing component	CG1665
FBgn0260462	7748.943965	-0.846699361	0.21200907	-3.993694047	6.51e-05	0.000702	Somatic_Up	Early	CG12163	uncharacterized protein	CG12163
FBgn0030793	809.7899123	0.856502664	0.2145186	3.992673192	6.53e-05	0.000704	Germ_Up	Early	CG9125	uncharacterized protein	CG9125
FBgn0017424	7.6095267	-20.49545011	5.135760314	-3.990733378	6.59e-05	0.000709	Somatic_Up	Early	asRNA:CR11538	antisense RNA:CR11538	CR11538
FBgn0001942	76463.18913	-0.999007228	0.250399335	-3.989656084	6.62e-05	0.000712	Somatic_Up	Early	eIF4A	eukaryotic translation initiation factor 4A	CG9075
FBgn0036622	217.0646133	5.05937749	1.269919083	3.98401564	6.78e-05	0.000728	Germ_Up	Early	Agpat4	1-Acylglycerol-3-phosphate O-acyltransferase 4	CG4753
FBgn0051038	1152.823831	-2.466153351	0.619257023	-3.982439053	6.82e-05	0.000733	Somatic_Up	Early	CG31038	uncharacterized protein	CG31038
FBgn0266489	2508.474786	-2.137860493	0.536855428	-3.982190326	6.83e-05	0.000733	Somatic_Up	Early	CG45088	uncharacterized protein	CG45088
FBgn0005558	141.6089015	4.542381752	1.1409123	3.981359263	6.85e-05	0.000734	Germ_Up	Early	ey	eyeless	CG1464
FBgn0250850	7304.718284	0.875210474	0.219831124	3.981285543	6.85e-05	0.000734	Germ_Up	Early	rig	rigor mortis	CG30149
FBgn0034726	853.686573	0.961626662	0.241590212	3.980404067	6.88e-05	0.000735	Germ_Up	Early	Mes4	Mesoderm-expressed 4	CG11301
FBgn0264464	779.0662326	-2.550244989	0.640666314	-3.980613516	6.87e-05	0.000735	Somatic_Up	Early	asRNA:CR43872	antisense RNA:CR43872	CR43872
FBgn0286813	11499.66031	0.836664251	0.210185949	3.980590783	6.87e-05	0.000735	Germ_Up	Early	SRPK	SR Protein Kinase	CG8174
FBgn0035539	2011.413314	-2.386359274	0.599784815	-3.978692382	6.93e-05	0.000739	Somatic_Up	Early	slow	slowdown	CG7447
FBgn0027569	1953.070833	-0.611362689	0.1537349	-3.976733263	6.99e-05	0.000745	Somatic_Up	Early	cert	ceramide transfer protein	CG7207
FBgn0013334	3015.87572	0.717387477	0.180457049	3.975391836	7.03e-05	0.000748	Germ_Up	Early	Sap47	Synapse-associated protein 47kD	CG8884
FBgn0038012	539.6398724	5.051866217	1.271471333	3.973244293	7.09e-05	0.000754	Germ_Up	Early	CG10013	uncharacterized protein	CG10013
FBgn0031814	1385.902529	0.784105939	0.197396813	3.97223201	7.12e-05	0.000757	Germ_Up	Early	retm	real-time	CG9528
FBgn0266310	41.88183331	-7.696082129	1.943465402	-3.959978974	7.5e-05	0.000796	Somatic_Up	Early	asRNA:CR44975	antisense RNA:CR44975	CR44975
FBgn0031307	3068.145953	-1.847035086	0.466614931	-3.958371158	7.55e-05	8e-04	Somatic_Up	Early	MFS3	Major Facilitator Superfamily Transporter 3	CG4726
FBgn0051217	1582.551006	-1.953489033	0.493508737	-3.958367678	7.55e-05	8e-04	Somatic_Up	Early	modSP	modular serine protease	CG31217
FBgn0047038	128.3058138	2.215929857	0.559942902	3.957421102	7.58e-05	0.000802	Germ_Up	Early	ND-13B	NADH dehydrogenase (ubiquinone) 13 kDa B subunit	CG6463
FBgn0267795	6995.294451	-1.485870241	0.375628319	-3.955692816	7.63e-05	0.000807	Somatic_Up	Early	Frl	Formin-like	CG32138
FBgn0037794	452.5942626	1.164218053	0.294361888	3.955057022	7.65e-05	0.000809	Germ_Up	Early	CG6254	uncharacterized protein	CG6254
FBgn0033916	1422.069585	0.95743988	0.242144376	3.954004198	7.69e-05	0.000811	Germ_Up	Early	Usp20-33	Ubiquitin specific protease 20/33	CG8494
FBgn0034611	2517.75828	-1.256645618	0.317889878	-3.953084711	7.72e-05	0.000814	Somatic_Up	Early	MFS16	Major Facilitator Superfamily Transporter 16	CG10069
FBgn0037715	271.2739181	1.371599435	0.347057431	3.952082026	7.75e-05	0.000816	Germ_Up	Early	CG9399	uncharacterized protein	CG9399
FBgn0266446	228.5908123	-2.357465357	0.596660435	-3.951100521	7.78e-05	0.000818	Somatic_Up	Early	CG45076	uncharacterized protein	CG45076
FBgn0267578	17.73135471	-18.76083973	4.74814674	-3.951192067	7.78e-05	0.000818	Somatic_Up	Early	lncRNA:CR45918	long non-coding RNA:CR45918	CR45918
FBgn0031260	3112.653238	-1.195177773	0.302530159	-3.950607036	7.8e-05	0.000819	Somatic_Up	Early	Spp	Signal peptide peptidase	CG11840
FBgn0033564	744.8127148	1.613621896	0.408602793	3.949121058	7.84e-05	0.000823	Germ_Up	Early	Pex6	Peroxin 6	CG11919
FBgn0038332	144.017657	2.255381858	0.571204026	3.948469822	7.87e-05	0.000824	Germ_Up	Early	CG6136	uncharacterized protein	CG6136
FBgn0264816	846.490992	1.134656386	0.287370814	3.948405094	7.87e-05	0.000824	Germ_Up	Early	koko	kokopelli	CG44010
FBgn0011745	5214.398038	-0.469204272	0.118857815	-3.947609759	7.89e-05	0.000826	Somatic_Up	Early	Arp1	Actin-related protein 1	CG6174
FBgn0031547	17.84811436	9.352924908	2.369844475	3.946640806	7.93e-05	0.000829	Germ_Up	Early	Sr-CIV	Scavenger receptor class C, type IV	CG3212
FBgn0003997	3334.100474	-1.064945778	0.269868795	-3.946161234	7.94e-05	0.00083	Somatic_Up	Early	hid	head involution defective	CG5123
FBgn0015773	6036.770223	-2.640549212	0.669386896	-3.944727972	7.99e-05	0.000834	Somatic_Up	Early	NetA	Netrin-A	CG18657
FBgn0032455	4084.663268	-0.876064441	0.222104355	-3.944382101	8e-05	0.000834	Somatic_Up	Early	Pih1D1	PIH1 domain containing 1	CG5792
FBgn0261113	22445.26251	-1.774915745	0.4501097	-3.943295922	8.04e-05	0.000837	Somatic_Up	Early	Xrp1	Xrp1	CG17836
FBgn0261556	3264.715188	-1.252790533	0.317699761	-3.943315949	8.04e-05	0.000837	Somatic_Up	Early	CG42674	uncharacterized protein	CG42674
FBgn0031011	3327.213867	-1.388621026	0.352254322	-3.942097909	8.08e-05	0.00084	Somatic_Up	Early	CG8034	uncharacterized protein	CG8034
FBgn0030512	2134.27339	-0.896028919	0.227339441	-3.941370296	8.1e-05	0.000841	Somatic_Up	Early	Nadsyn	NAD synthetase	CG9940
FBgn0036896	1295.603302	-0.827269721	0.209897971	-3.941294517	8.1e-05	0.000841	Somatic_Up	Early	wnd	wallenda	CG8789
FBgn0026143	3483.823557	-0.576186483	0.146287542	-3.938725571	8.19e-05	0.000847	Somatic_Up	Early	CDC45L	CDC45L	CG3658
FBgn0029778	782.5965853	-0.922108396	0.234111655	-3.938754761	8.19e-05	0.000847	Somatic_Up	Early	RhoGAP5A	Rho GTPase activating protein at 5A	CG3208
FBgn0031710	765.7496279	0.790994143	0.20082016	3.938818414	8.19e-05	0.000847	Germ_Up	Early	Vps52	Vacuolar protein sorting 52	CG7371
FBgn0034279	36.75608115	8.787413	2.231033706	3.938718171	8.19e-05	0.000847	Germ_Up	Early	CG18635	uncharacterized protein	CG18635
FBgn0010235	4017.006566	-0.518986796	0.131807505	-3.93746012	8.23e-05	0.00085	Somatic_Up	Early	Klc	Kinesin light chain	CG5433
FBgn0032079	542.3833871	2.512009532	0.637972889	3.937486335	8.23e-05	0.00085	Germ_Up	Early	CG31886	uncharacterized protein	CG31886
FBgn0028427	2352.090489	-0.70721251	0.179764533	-3.934104783	8.35e-05	0.000861	Somatic_Up	Early	Ilk	Integrin linked kinase	CG10504
FBgn0024321	532.5096646	-2.106426385	0.535971399	-3.930109679	8.49e-05	0.000875	Somatic_Up	Early	NK7.1	NK7.1	CG8524
FBgn0027588	15994.35211	-0.453037803	0.115297688	-3.929287847	8.52e-05	0.000876	Somatic_Up	Early	GCS2alpha	Glucosidase 2 alpha subunit	CG14476
FBgn0030776	16.45143762	7.64839222	1.946467053	3.929371529	8.52e-05	0.000876	Germ_Up	Early	CG4653	uncharacterized protein	CG4653
FBgn0026433	2826.328304	0.658143174	0.16758249	3.927278873	8.59e-05	0.000883	Germ_Up	Early	Grip128	Grip128	CG9201
FBgn0260817	1110.335053	0.847171011	0.215911542	3.923694872	8.72e-05	0.000895	Germ_Up	Early	gkt	glaikit	CG8825
FBgn0041205	1430.888441	0.739428354	0.188481742	3.923076823	8.74e-05	0.000897	Germ_Up	Early	key	kenny	CG16910
FBgn0010415	10970.72136	-1.036317779	0.264229977	-3.922029554	8.78e-05	9e-04	Somatic_Up	Early	Sdc	Syndecan	CG10497
FBgn0031284	507.170701	-1.1394529	0.290777199	-3.918645972	8.9e-05	0.000912	Somatic_Up	Early	PGAP2	Post-GPI attachment to proteins 2	CG3876
FBgn0033434	2695.832839	-0.796400195	0.203252508	-3.918279787	8.92e-05	0.000912	Somatic_Up	Early	CG1902	uncharacterized protein	CG1902
FBgn0263234	22.23210284	9.548328845	2.437932713	3.916567834	8.98e-05	0.000918	Germ_Up	Early	Phae1	Phaedra 1	CG16996
FBgn0028646	1045.676517	-1.703147402	0.435171721	-3.913736393	9.09e-05	0.000928	Somatic_Up	Early	aralar1	aralar1	CG2139
FBgn0043841	2633.034857	-2.214819355	0.565979516	-3.913250026	9.11e-05	0.000929	Somatic_Up	Early	vir-1	virus-induced RNA 1	CG31764
FBgn0041336	31.44921667	-8.27407982	2.114910698	-3.912259665	9.14e-05	0.000932	Somatic_Up	Early	Cyp6t2Psi	pseudo	CR31621
FBgn0036619	35.78605471	8.507293804	2.177125278	3.907581199	9.32e-05	0.000949	Germ_Up	Early	Cpr72Ec	Cuticular protein 72Ec	CG4784
FBgn0036373	3480.486215	-1.369302894	0.350625238	-3.905317541	9.41e-05	0.000957	Somatic_Up	Early	Tgi	Tondu-domain-containing Growth Inhibitor	CG10741
FBgn0029828	70.01495414	-7.847535434	2.010946609	-3.902408646	9.52e-05	0.000968	Somatic_Up	Early	CG6067	uncharacterized protein	CG6067
FBgn0266064	3811.908528	0.912558795	0.233994157	3.899921299	9.62e-05	0.000977	Germ_Up	Early	GlyS	Glycogen synthase	CG6904
FBgn0286785	4226.914538	-1.6364641	0.419731569	-3.898834926	9.67e-05	0.000981	Somatic_Up	Early	scb	scab	CG8095
FBgn0026015	6757.428204	-0.933332875	0.239918716	-3.890204533	1e-04	0.001015285	Somatic_Up	Early	Top3beta	Topoisomerase 3beta	CG3458
FBgn0267408	1217.269049	-2.454330664	0.631111327	-3.888902889	0.000101	0.001019822	Somatic_Up	Early	AOX1	Aldehyde oxidase 1	CG18522
FBgn0043900	3060.420094	0.554494455	0.142598527	3.888500569	0.000101	0.001020591	Germ_Up	Early	pygo	pygopus	CG11518
FBgn0020930	810.6947742	1.033496893	0.265882845	3.887038649	0.000101	0.001025828	Germ_Up	Early	Dgkepsilon	Diacyl glycerol kinase epsilon	CG8657
FBgn0030912	20.11609403	8.687376224	2.238309724	3.881221678	0.000104	0.001049733	Germ_Up	Early	CG6023	uncharacterized protein	CG6023
FBgn0261555	4838.728943	-2.215361693	0.570856912	-3.880765294	0.000104	0.001050758	Somatic_Up	Early	CG42673	uncharacterized protein	CG42673
FBgn0000535	212.1207819	3.659714296	0.943542696	3.878694957	0.000105	0.001058785	Germ_Up	Early	eag	ether a go-go	CG10952
FBgn0020508	18.26391272	19.94295945	5.143089597	3.877622404	0.000105	0.001060599	Germ_Up	Early	Ag5r2	Antigen 5-related 2	CG9540
FBgn0040323	572.3070871	-1.718863436	0.443272346	-3.877669001	0.000105	0.001060599	Somatic_Up	Early	GNBP1	Gram-negative bacteria binding protein 1	CG6895
FBgn0263933	5862.783409	0.703223637	0.181336451	3.878004843	0.000105	0.001060599	Germ_Up	Early	ebi	ebi	CG4063
FBgn0033663	33298.58882	-0.8975053	0.231513499	-3.876686696	0.000106	0.001063729	Somatic_Up	Early	ERp60	Endoplasmic reticulum p60	CG8983
FBgn0020616	4830.013841	0.754205363	0.194564397	3.876379102	0.000106	0.00106412	Germ_Up	Early	SA	Stromalin	CG3423
FBgn0000405	12264.35718	0.776593569	0.200458622	3.874084148	0.000107	0.001073235	Germ_Up	Early	CycB	Cyclin B	CG3510
FBgn0028506	1463.017143	-1.448715646	0.374081957	-3.87272259	0.000108	0.001078285	Somatic_Up	Early	CG4455	uncharacterized protein	CG4455
FBgn0260934	14347.2372	-0.793951906	0.205077036	-3.871481285	0.000108	0.001082823	Somatic_Up	Early	par-1	par-1	CG8201
FBgn0041180	5557.579648	-1.33111009	0.343892719	-3.870713212	0.000109	0.001085271	Somatic_Up	Early	Tep4	Thioester-containing protein 4	CG10363
FBgn0035026	2936.884232	0.808810231	0.209032353	3.86930645	0.000109	0.001090578	Germ_Up	Early	Fcp1	TFIIF-interacting CTD phosphatase	CG12252
FBgn0003044	5739.30488	1.110515682	0.287210941	3.866550761	0.00011	0.001101986	Germ_Up	Early	Pcl	Polycomblike	CG5109
FBgn0031728	101.472558	-2.0751139	0.537041752	-3.863971272	0.000112	0.001112703	Somatic_Up	Early	Hsp60C	Heat shock protein 60C	CG7235
FBgn0038167	1919.902092	1.668799473	0.432259737	3.860640563	0.000113	0.001126978	Germ_Up	Early	Lkb1	Lkb1 kinase	CG9374
FBgn0003884	233135.2499	-0.617869508	0.160099403	-3.859286777	0.000114	0.001132231	Somatic_Up	Early	alphaTub84B	alpha-Tubulin at 84B	CG1913
FBgn0031229	1573.976795	0.816685913	0.211754111	3.856765322	0.000115	0.001142953	Germ_Up	Early	CG3436	uncharacterized protein	CG3436
FBgn0029713	854.9367771	-1.515731784	0.393081721	-3.856022052	0.000115	0.001144957	Somatic_Up	Early	CG11436	uncharacterized protein	CG11436
FBgn0264089	16249.9147	-1.009048548	0.261689294	-3.855903049	0.000115	0.001144957	Somatic_Up	Early	sli	slit	CG43758
FBgn0032681	7325.033886	-2.270469417	0.589081302	-3.854254771	0.000116	0.001151676	Somatic_Up	Early	CG10283	uncharacterized protein	CG10283
FBgn0026189	9548.124757	-0.602795873	0.156466983	-3.852543584	0.000117	0.00115873	Somatic_Up	Early	prominin-like	prominin-like	CG7740
FBgn0033260	3899.151798	0.584417329	0.1517529	3.851111442	0.000118	0.001164498	Germ_Up	Early	Cul4	Cullin 4	CG8711
FBgn0034950	128.1535388	3.269964797	0.849586724	3.848888764	0.000119	0.001174075	Germ_Up	Early	Pask	PAS kinase	CG3105
FBgn0037920	398.5474872	1.182909263	0.307367654	3.848515768	0.000119	0.001174826	Germ_Up	Early	CG14710	uncharacterized protein	CG14710
FBgn0266067	10.33062382	-19.25407212	5.008005951	-3.844658394	0.000121	0.001192408	Somatic_Up	Early	lncRNA:CR44820	long non-coding RNA:CR44820	CR44820
FBgn0037810	17475.59574	0.718804766	0.187053412	3.842778159	0.000122	0.001200524	Germ_Up	Early	sle	slender lobes	CG12819
FBgn0037978	1945.358737	0.888028997	0.231140057	3.841951962	0.000122	0.001203513	Germ_Up	Early	KLHL18	Kelch like family member 18	CG3571
FBgn0267366	40.33659559	8.619898224	2.243838585	3.841585701	0.000122	0.001204251	Germ_Up	Early	mil	milkah	CG5017
FBgn0264494	1327.242325	-1.466577944	0.381816652	-3.841052866	0.000123	0.001205808	Somatic_Up	Early	CG17646	uncharacterized protein	CG17646
FBgn0029924	529.9171692	1.71996123	0.447889466	3.840146641	0.000123	0.001209205	Germ_Up	Early	CG4586	uncharacterized protein	CG4586
FBgn0039858	30608.30877	-1.226231849	0.319546418	-3.837413842	0.000124	0.001221664	Somatic_Up	Early	CycG	Cyclin G	CG11525
FBgn0004050	1592.51549	-0.673808784	0.175673958	-3.835564416	0.000125	0.001229815	Somatic_Up	Early	z	zeste	CG7803
FBgn0035431	22.0843616	8.146121134	2.125086586	3.833312576	0.000126	0.001240046	Germ_Up	Early	CG14968	uncharacterized protein	CG14968
FBgn0053196	2970.946161	1.922927944	0.501674903	3.833016031	0.000127	0.001240456	Germ_Up	Early	dpy	dumpy	CG33196
FBgn0036740	1627.324689	-0.749727703	0.195658878	-3.831810303	0.000127	0.001245463	Somatic_Up	Early	Vps60	Vacuolar protein sorting 60	CG6259
FBgn0035982	9.316422419	-19.06051198	4.976988603	-3.829727874	0.000128	0.001254953	Somatic_Up	Early	CG4461	uncharacterized protein	CG4461
FBgn0037234	2133.055861	-0.681980674	0.178172205	-3.827649068	0.000129	0.001264492	Somatic_Up	Early	CG9795	uncharacterized protein	CG9795
FBgn0030551	264.8967942	5.208759169	1.362362437	3.823328527	0.000132	0.001285744	Germ_Up	Early	CG11674	uncharacterized protein	CG11674
FBgn0039830	36024.15155	-1.071620825	0.280331028	-3.822697869	0.000132	0.001287915	Somatic_Up	Early	ATPsynC	ATP synthase, subunit C	CG1746
FBgn0034951	736.2566398	1.511151995	0.395578007	3.820111247	0.000133	0.001300364	Germ_Up	Early	CG3860	uncharacterized protein	CG3860
FBgn0024944	10.3768629	8.61169191	2.254559425	3.819678388	0.000134	0.001301515	Germ_Up	Early	Oamb	Octopamine receptor in mushroom bodies	CG3856
FBgn0037254	24.37937127	8.928338923	2.337683213	3.819310878	0.000134	0.001302323	Germ_Up	Early	CG14651	uncharacterized protein	CG14651
FBgn0260049	3793.270672	-0.712136448	0.186565443	-3.817086576	0.000135	0.001312975	Somatic_Up	Early	flr	flare	CG10724
FBgn0033951	424.927535	0.967778669	0.253567354	3.816653263	0.000135	0.001314141	Germ_Up	Early	CG10139	uncharacterized protein	CG10139
FBgn0265434	40182.51817	-0.830603031	0.217695605	-3.81543316	0.000136	0.001319507	Somatic_Up	Early	zip	zipper	CG15792
FBgn0014340	1342.318642	1.199937651	0.314561487	3.814636255	0.000136	0.001322626	Germ_Up	Early	mof	males absent on the first	CG3025
FBgn0033830	92.97684492	-6.884401082	1.804947392	-3.814183788	0.000137	0.001323905	Somatic_Up	Early	CG10814	uncharacterized protein	CG10814
FBgn0024542	618.1708704	0.858231415	0.225170222	3.811478302	0.000138	0.001337326	Germ_Up	Early	Neos	Neosin	CG8614
FBgn0001316	24295.41908	-1.135559662	0.297973441	-3.810942535	0.000138	0.00133907	Somatic_Up	Early	klar	klarsicht	CG17046
FBgn0085264	24.67817563	7.357484248	1.931985671	3.808249905	0.00014	0.001352565	Germ_Up	Early	CG34235	uncharacterized protein	CG34235
FBgn0035464	2030.023639	0.917142157	0.241006506	3.805466386	0.000142	0.001366688	Germ_Up	Early	PIG-B	Phosphatidylinositol glycan anchor biosynthesis class B	CG12006
FBgn0036574	3175.104864	0.612048728	0.160882762	3.804315148	0.000142	0.001371877	Germ_Up	Early	elg1	enhanced level of genomic instability 1	CG16838
FBgn0003514	10168.01849	-0.975567984	0.256487187	-3.803573952	0.000143	0.001373624	Somatic_Up	Early	sqh	spaghetti squash	CG3595
FBgn0263479	25.37754897	9.46526813	2.48846201	3.803661898	0.000143	0.001373624	Germ_Up	Early	scaRNA:PsiU2-35.45	small Cajal body-specific RNA : PsiU2-35.45	CR43594
FBgn0263768	649.4978557	-1.118046499	0.293989138	-3.803019756	0.000143	0.001375519	Somatic_Up	Early	lncRNA:CR43685	long non-coding RNA:CR43685	CR43685
FBgn0052205	1135.08654	-1.847804911	0.486084613	-3.801405894	0.000144	0.001383322	Somatic_Up	Early	hpRNA:CR32205	hairpin RNA:CR32205	CR32205
FBgn0052813	2238.699208	-0.672039243	0.176811404	-3.800881781	0.000144	0.001385063	Somatic_Up	Early	CG32813	uncharacterized protein	CG32813
FBgn0002973	895.7596534	1.053926317	0.277387991	3.799466272	0.000145	0.001390612	Germ_Up	Early	numb	numb	CG3779
FBgn0031032	30.38238261	8.336188206	2.193943737	3.799636274	0.000145	0.001390612	Germ_Up	Early	CG14204	uncharacterized protein	CG14204
FBgn0051477	50.77025138	5.108356105	1.344688928	3.798912891	0.000145	0.001392528	Germ_Up	Early	ATPsynepsilonL	ATP synthase, epsilon subunit-like	CG31477
FBgn0033927	912.6502019	-2.833986193	0.746275134	-3.797508538	0.000146	0.001399242	Somatic_Up	Early	CR10102	pseudo	CR10102
FBgn0035499	12372.48836	-1.646630154	0.433907828	-3.794884646	0.000148	0.001412915	Somatic_Up	Early	Chd64	Chd64	CG14996
FBgn0034569	1126.846043	1.244544563	0.328099152	3.79319652	0.000149	0.001420134	Germ_Up	Early	dgt3	dim gamma-tubulin 3	CG3221
FBgn0040382	981.281839	0.949221754	0.250241387	3.79322447	0.000149	0.001420134	Germ_Up	Early	CG5273	uncharacterized protein	CG5273
FBgn0026150	4326.592496	-0.72621621	0.191531284	-3.791632331	0.00015	0.001427892	Somatic_Up	Early	ApepP	Aminopeptidase P	CG6291
FBgn0267827	32.09041301	8.639810914	2.278908537	3.791205647	0.00015	0.001429131	Germ_Up	Early	lncRNA:CR46148	long non-coding RNA:CR46148	CR46148
FBgn0028983	2582.496278	-1.152216404	0.304021244	-3.789920699	0.000151	0.001435322	Somatic_Up	Early	Spn55B	Serpin 55B	CG10913
FBgn0038271	14679.96324	-0.767688774	0.202898119	-3.783617012	0.000155	0.001470934	Somatic_Up	Early	UQCR-C1	Ubiquinol-cytochrome c reductase core protein 1	CG3731
FBgn0004456	4960.267413	-2.182093409	0.576806433	-3.783060113	0.000155	0.001472979	Somatic_Up	Early	mew	multiple edematous wings	CG1771
FBgn0039189	1087.896831	1.478727885	0.390912821	3.782756163	0.000155	0.001473528	Germ_Up	Early	CG18528	uncharacterized protein	CG18528
FBgn0003278	3371.423865	0.85518879	0.226117889	3.782048353	0.000156	0.001476473	Germ_Up	Early	RpI135	RNA polymerase I 135kD subunit	CG4033
FBgn0031116	57.71607499	5.695352705	1.506072723	3.781592097	0.000156	0.001476862	Germ_Up	Early	CG1695	uncharacterized protein	CG1695
FBgn0037206	2380.646726	-1.860781402	0.492094337	-3.78135098	0.000156	0.001476862	Somatic_Up	Early	CG12768	uncharacterized protein	CG12768
FBgn0037757	2058.384036	-0.549070232	0.145199825	-3.781479976	0.000156	0.001476862	Somatic_Up	Early	CG8516	uncharacterized protein	CG8516
FBgn0027108	35987.50855	-2.495631846	0.660633735	-3.777633073	0.000158	0.001497811	Somatic_Up	Early	Inx2	Innexin 2	CG4590
FBgn0027581	7733.398091	-1.44091805	0.38158205	-3.776168319	0.000159	0.001504496	Somatic_Up	Early	CG6191	uncharacterized protein	CG6191
FBgn0033177	1837.879839	-0.741679471	0.196413996	-3.776102951	0.000159	0.001504496	Somatic_Up	Early	CG11141	uncharacterized protein	CG11141
FBgn0030160	271.4173556	-2.840489456	0.752342849	-3.775525296	0.00016	0.001506717	Somatic_Up	Early	CG9691	uncharacterized protein	CG9691
FBgn0264302	617.067831	-1.314660198	0.348268312	-3.774848741	0.00016	0.001508271	Somatic_Up	Early	CG43780	uncharacterized protein	CG43780
FBgn0264303	617.067831	-1.314660198	0.348268312	-3.774848741	0.00016	0.001508271	Somatic_Up	Early	CG43781	uncharacterized protein	CG43781
FBgn0036714	3116.584525	0.927689879	0.245840025	3.773551025	0.000161	0.001513595	Germ_Up	Early	CG7692	uncharacterized protein	CG7692
FBgn0259173	5419.72911	-1.036549032	0.274672811	-3.77375914	0.000161	0.001513595	Somatic_Up	Early	corn	cornetto	CG42278
FBgn0000180	1774.834407	-1.348400562	0.357443644	-3.77234449	0.000162	0.001519022	Somatic_Up	Early	bib	big brain	CG4722
FBgn0033052	5050.497423	-1.05676371	0.280142225	-3.772240008	0.000162	0.001519022	Somatic_Up	Early	SCAP	SREBP cleavage activating protein	CG33131
FBgn0261260	6138.241187	-1.79661229	0.476608281	-3.769578421	0.000164	0.001534026	Somatic_Up	Early	mgl	Megalin	CG42611
FBgn0027506	2306.959075	0.465481414	0.123523764	3.768355174	0.000164	0.001540271	Germ_Up	Early	EDTP	Egg-derived tyrosine phosphatase	CG6542
FBgn0025878	659.6414735	-2.237960065	0.593919418	-3.768120718	0.000164	0.001540429	Somatic_Up	Early	wrapper	wrapper	CG10382
FBgn0284221	8260.865815	-2.169469926	0.575975174	-3.766603188	0.000165	0.001548524	Somatic_Up	Early	Sema5c	Semaphorin 5c	CG5661
FBgn0029914	1262.524858	-0.866964337	0.23018824	-3.766327665	0.000166	0.001548939	Somatic_Up	Early	CG4558	uncharacterized protein	CG4558
FBgn0039602	1555.655582	0.772720848	0.205272739	3.764361759	0.000167	0.001559872	Germ_Up	Early	CG1647	uncharacterized protein	CG1647
FBgn0023540	315.2887313	3.564211106	0.946895721	3.764100973	0.000167	0.0015602	Germ_Up	Early	CG3630	uncharacterized protein	CG3630
FBgn0052865	346.6891529	-5.368789274	1.427297556	-3.761506667	0.000169	0.001575162	Somatic_Up	Early	lncRNA:alphagamma-element:CR32865	alphagamma-element:CR32865	CR32865
FBgn0032520	121.0550499	5.975327021	1.588919019	3.760624015	0.000169	0.001579416	Germ_Up	Early	CG10859	uncharacterized protein	CG10859
FBgn0036085	9.125133488	-19.30371209	5.136508366	-3.758138936	0.000171	0.001593855	Somatic_Up	Early	CG6527	uncharacterized protein	CG6527
FBgn0029822	855.0733931	0.995412403	0.265110935	3.754701419	0.000174	0.001614546	Germ_Up	Early	CG12236	uncharacterized protein	CG12236
FBgn0086655	5139.418535	0.97322497	0.259343813	3.752643864	0.000175	0.001626509	Germ_Up	Early	jing	jing	CG9397
FBgn0024689	2481.768034	0.712654688	0.189951952	3.751762917	0.000176	0.001630883	Germ_Up	Early	fws	four way stop	CG6549
FBgn0039209	7146.677504	-1.522713949	0.406136594	-3.74926557	0.000177	0.001645844	Somatic_Up	Early	REPTOR	Repressed by TOR	CG13624
FBgn0037207	2531.402955	-1.668812187	0.445198899	-3.748464315	0.000178	0.001649743	Somatic_Up	Early	Mes2	Mesoderm-expressed 2	CG11100
FBgn0085428	500.9199485	-2.179949191	0.581859836	-3.74651945	0.000179	0.001661205	Somatic_Up	Early	Nox	NADPH oxidase	CG34399
FBgn0005624	2173.072329	0.946817248	0.252743364	3.746160654	0.00018	0.001662206	Germ_Up	Early	Psc	Posterior sex combs	CG3886
FBgn0037723	2713.745831	-0.854560147	0.228164232	-3.745372975	0.00018	0.001666054	Somatic_Up	Early	SpdS	Spermidine Synthase	CG8327
FBgn0036403	196.3223093	2.559923467	0.683588309	3.744832134	0.000181	0.001668269	Germ_Up	Early	CG6661	uncharacterized protein	CG6661
FBgn0037856	1496.40522	-0.825513772	0.220459159	-3.744520188	0.000181	0.001668966	Somatic_Up	Early	Leash	leash	CG4674
FBgn0033998	3856.545498	-0.617417781	0.16503198	-3.741200835	0.000183	0.001689774	Somatic_Up	Early	row	relative of woc	CG8092
FBgn0036291	219.1215532	1.573395438	0.420643118	3.740452111	0.000184	0.001693421	Germ_Up	Early	CG10681	uncharacterized protein	CG10681
FBgn0034797	567.9275585	5.094497731	1.362153102	3.74003313	0.000184	0.001693937	Germ_Up	Early	nahoda	nahoda	CG12781
FBgn0263916	5915.81514	-1.508305519	0.403294325	-3.73996217	0.000184	0.001693937	Somatic_Up	Early	Ent2	Equilibrative nucleoside transporter 2	CG31911
FBgn0267923	12.56024519	7.474436737	1.999035887	3.739020787	0.000185	0.001698896	Germ_Up	Early	lncRNA:CR46204	long non-coding RNA:CR46204	CR46204
FBgn0061359	2958.469644	-0.992656253	0.265623291	-3.737082881	0.000186	0.001710634	Somatic_Up	Early	CG33671	uncharacterized protein	CG33671
FBgn0000308	23250.25763	-1.661970713	0.4447674	-3.736718817	0.000186	0.001711708	Somatic_Up	Early	chic	chickadee	CG9553
FBgn0050094	242.3915997	1.702488185	0.455654821	3.736355032	0.000187	0.001712781	Germ_Up	Early	CG30094	uncharacterized protein	CG30094
FBgn0038784	29.75683765	6.258031242	1.675222595	3.735641617	0.000187	0.001716239	Germ_Up	Early	CG4362	uncharacterized protein	CG4362
FBgn0040697	21.47196161	8.581254973	2.298371263	3.733624375	0.000189	0.001728635	Germ_Up	Early	Teh3	tipE homolog 3	CG18676
FBgn0029715	1203.001063	-1.375802013	0.368747113	-3.731017723	0.000191	0.001745195	Somatic_Up	Early	CG11444	uncharacterized protein	CG11444
FBgn0052549	2460.06319	-0.947059412	0.253854381	-3.730719194	0.000191	0.001745838	Somatic_Up	Early	CG32549	uncharacterized protein	CG32549
FBgn0052087	21.04119205	9.183268994	2.463811817	3.727260714	0.000194	0.001768517	Germ_Up	Early	CG32087	uncharacterized protein	CG32087
FBgn0004638	8466.296006	-0.678566555	0.182086944	-3.726607411	0.000194	0.00177166	Somatic_Up	Early	drk	downstream of receptor kinase	CG6033
FBgn0035160	647.1198323	-2.869650507	0.771335438	-3.72036648	0.000199	0.001814543	Somatic_Up	Early	hng3	hinge3	CG13897
FBgn0001987	1481.072293	-2.306391241	0.620146762	-3.719105515	2e-04	0.00182214	Somatic_Up	Early	Gli	Gliotactin	CG3903
FBgn0263237	1011.789076	0.768084649	0.206587328	3.717965936	0.000201	0.00182889	Germ_Up	Early	Cdk7	Cyclin-dependent kinase 7	CG3319
FBgn0026206	11554.19096	1.296852803	0.348953274	3.716408187	0.000202	0.001838702	Germ_Up	Early	mei-P26	meiotic P26	CG12218
FBgn0029939	553.2991356	3.041147799	0.818456978	3.715708805	0.000203	0.001842299	Germ_Up	Early	CG9650	uncharacterized protein	CG9650
FBgn0027066	15126.81757	-1.118289087	0.30098061	-3.715485485	0.000203	0.001842432	Somatic_Up	Early	Eb1	Eb1	CG3265
FBgn0037746	1452.361442	0.601987787	0.162094883	3.713798826	0.000204	0.001853258	Germ_Up	Early	CG8478	uncharacterized protein	CG8478
FBgn0014133	8111.572459	-0.701275769	0.188895532	-3.712505854	0.000205	0.001861246	Somatic_Up	Early	bif	bifocal	CG1822
FBgn0015277	1983.43308	1.038356693	0.279767617	3.711497074	0.000206	0.001867169	Germ_Up	Early	Pi3K59F	Phosphotidylinositol 3 kinase 59F	CG5373
FBgn0035443	801.6272739	0.98680367	0.265972427	3.710172817	0.000207	0.001875446	Germ_Up	Early	CG12010	uncharacterized protein	CG12010
FBgn0002791	3163.593149	0.802516063	0.216358934	3.709188462	0.000208	0.001881231	Germ_Up	Early	mr	morula	CG3060
FBgn0031799	978.0385633	-1.175969481	0.317191207	-3.707446666	0.000209	0.001892684	Somatic_Up	Early	Pez	Pez	CG9493
FBgn0053169	18.74839182	8.862798022	2.390736072	3.707141967	0.00021	0.001893434	Germ_Up	Early	CG33169	uncharacterized protein	CG33169
FBgn0037081	2234.509976	0.626298006	0.168963326	3.706709736	0.00021	0.001895138	Germ_Up	Early	barc	barricade	CG6049
FBgn0266115	10.99142693	-7.955311791	2.14735179	-3.704708204	0.000212	0.001908627	Somatic_Up	Early	asRNA:CR44841	antisense RNA:CR44841	CR44841
FBgn0034390	477.411417	2.10198853	0.5674641	3.704178873	0.000212	0.001911078	Germ_Up	Early	CG15093	uncharacterized protein	CG15093
FBgn0038320	6167.82069	-0.539501093	0.145678483	-3.703368427	0.000213	0.001915239	Somatic_Up	Early	Sra-1	specifically Rac1-associated protein 1	CG4931
FBgn0038652	101.8087782	3.287147364	0.88764576	3.703219811	0.000213	0.001915239	Germ_Up	Early	CG7720	uncharacterized protein	CG7720
FBgn0261625	973.7880524	-1.521631846	0.411007208	-3.702202334	0.000214	0.001921395	Somatic_Up	Early	GLS	Glutaminase	CG42708
FBgn0265418	18.53579796	8.93629871	2.41416155	3.701615872	0.000214	0.001924298	Germ_Up	Early	lncRNA:CR44330	long non-coding RNA:CR44330	CR44330
FBgn0037690	146.1566959	6.157590203	1.664259922	3.699896947	0.000215687	0.001935826	Germ_Up	Early	Task7	TWIK-related acid-sensitive K[+] channel 7	CG9361
FBgn0034974	27.40170251	8.162432414	2.208646625	3.695671513	0.000219	0.001966734	Germ_Up	Early	CG16786	uncharacterized protein	CG16786
FBgn0031273	146.8705916	5.301822745	1.436266222	3.691392768	0.000223	0.001998522	Germ_Up	Early	CG2839	uncharacterized protein	CG2839
FBgn0030178	547.9987761	1.785260892	0.48401138	3.688468839	0.000226	0.002020009	Germ_Up	Early	Naxe	NAD(P)HX epimerase	CG2974
FBgn0037916	106.6920034	3.8008598	1.030716233	3.687590899	0.000226	0.00202537	Germ_Up	Early	CG5342	uncharacterized protein	CG5342
FBgn0000370	12237.90261	-1.320021049	0.35801285	-3.687077286	0.000227	0.002027841	Somatic_Up	Early	crc	cryptocephal	CG8669
FBgn0035238	710.0874043	1.051839096	0.28529987	3.686784352	0.000227	0.002028557	Germ_Up	Early	CG12104	uncharacterized protein	CG12104
FBgn0266756	2613.940648	-1.661282775	0.450662898	-3.686309171	0.000228	0.002030727	Somatic_Up	Early	btsz	bitesize	CG44012
FBgn0035833	497.8190307	1.51409576	0.410989286	3.684027327	0.00023	0.002047372	Germ_Up	Early	CG7565	uncharacterized protein	CG7565
FBgn0039270	403.0258331	1.442630265	0.391716643	3.68284139	0.000231	0.002055287	Germ_Up	Early	PQBP1	Poly-glutamine tract binding protein 1	CG11820
FBgn0026079	2595.591566	-0.795854256	0.216141471	-3.68209883	0.000231	0.002059646	Somatic_Up	Early	Nsun2	NOP2-Sun domain family, member 2	CG6133
FBgn0033925	1174.828912	1.070872468	0.290888762	3.681381372	0.000232	0.002062428	Germ_Up	Early	CG8617	uncharacterized protein	CG8617
FBgn0261053	1637.452631	-1.855563541	0.504044334	-3.681349864	0.000232	0.002062428	Somatic_Up	Early	Cad86C	Cadherin 86C	CG42601
FBgn0038760	693.6399453	0.973008626	0.264380569	3.680333347	0.000233	0.002069025	Germ_Up	Early	MED25	Mediator complex subunit 25	CG12254
FBgn0039058	18.5318202	8.910279871	2.42164968	3.679425619	0.000234	0.002074758	Germ_Up	Early	VhaAC39-2	Vacuolar H[+] ATPase AC39 subunit 2	CG4624
FBgn0030360	22.30089192	8.450874323	2.298400861	3.676849616	0.000236	0.002094154	Germ_Up	Early	CG1806	uncharacterized protein	CG1806
FBgn0037742	314.6887491	3.508315307	0.954847285	3.674216143	0.000239	0.002114195	Germ_Up	Early	Rpt3R	Regulatory particle triple-A ATPase 3-related	CG9475
FBgn0003391	14193.07626	-1.433002245	0.390059886	-3.673800603	0.000239	0.002115964	Somatic_Up	Early	shg	shotgun	CG3722
FBgn0264986	14.46680667	-7.862208907	2.141456834	-3.671430021	0.000241	0.002134004	Somatic_Up	Early	asRNA:CR44137	antisense RNA:CR44137	CR44137
FBgn0036239	7164.076858	1.043428377	0.284302511	3.670134226	0.000242	0.002143158	Germ_Up	Early	Pop2	Pop2	CG5684
FBgn0032474	1564.989353	-0.498483032	0.135858225	-3.669141345	0.000243	0.002149801	Somatic_Up	Early	DnaJ-H	DnaJ homolog	CG9828
FBgn0040268	3112.864382	1.123107526	0.306141732	3.668586823	0.000244	0.002152771	Germ_Up	Early	Top3alpha	Topoisomerase 3alpha	CG10123
FBgn0052815	345.5976467	2.577167954	0.702583171	3.668132203	0.000244	0.002154903	Germ_Up	Early	CG32815	uncharacterized protein	CG32815
FBgn0004574	1848.147818	-0.826559163	0.225393718	-3.667179245	0.000245	0.002161246	Somatic_Up	Early	Rop	Ras opposite	CG15811
FBgn0032691	536.0221869	0.847575814	0.231163432	3.666565284	0.000246	0.002164736	Germ_Up	Early	Atac2	Ada2a-containing complex component 2	CG10414
FBgn0259735	6940.979443	-1.86911883	0.509850303	-3.666014947	0.000246	0.002167693	Somatic_Up	Early	mtgo	miles to go	CG42389
FBgn0002306	170.692327	4.203489014	1.147000285	3.664767192	0.000248	0.002175695	Germ_Up	Early	sas	stranded at second	CG2507
FBgn0016917	17966.04361	-1.069564373	0.291858287	-3.66467022	0.000248	0.002175695	Somatic_Up	Early	Stat92E	Signal-transducer and activator of transcription protein at 92E	CG4257
FBgn0035229	3120.044214	1.259906095	0.343904277	3.663537148	0.000249	0.002183634	Germ_Up	Early	pns	pinstripe	CG7852
FBgn0030696	18.95778173	-7.595866874	2.073707042	-3.662941157	0.000249	0.002183901	Somatic_Up	Early	CG8509	uncharacterized protein	CG8509
FBgn0259113	4884.28387	0.891003679	0.243250159	3.662910986	0.000249	0.002183901	Germ_Up	Early	DNApol-alpha180	DNA polymerase alpha 180kD	CG6349
FBgn0267513	189.9454559	-4.901691611	1.338198016	-3.662904558	0.000249	0.002183901	Somatic_Up	Early	28SrRNA-Psi:CR45853	28S ribosomal RNA pseudogene:CR45853	CR45853
FBgn0029766	8407.900997	-2.084529743	0.569327204	-3.661391425	0.000251	0.002192277	Somatic_Up	Early	CG15784	uncharacterized protein	CG15784
FBgn0029895	3422.295377	1.428157806	0.390056067	3.661416716	0.000251	0.002192277	Germ_Up	Early	CG14441	uncharacterized protein	CG14441
FBgn0039449	824.2784733	1.599576222	0.436884619	3.661324184	0.000251	0.002192277	Germ_Up	Early	CG6425	uncharacterized protein	CG6425
FBgn0039738	696.4312056	-1.555140866	0.424987877	-3.659259354	0.000253	0.002208293	Somatic_Up	Early	Mgat2	Mannosyl (alpha-1,6-)-glycoprotein beta-1,2-N-acetylglucosaminyltransferase	CG7921
FBgn0005612	857.1109256	-1.792690653	0.489963701	-3.658823396	0.000253	0.002209975	Somatic_Up	Early	Sox14	Sox box protein 14	CG3090
FBgn0265830	34.29690328	7.217318501	1.972664492	3.658664984	0.000254	0.002209975	Germ_Up	Early	lncRNA:CR44619	long non-coding RNA:CR44619	CR44619
FBgn0026415	1057.560886	-2.894325669	0.791324102	-3.657572997	0.000255	0.002217683	Somatic_Up	Early	Idgf4	Imaginal disc growth factor 4	CG1780
FBgn0050284	496.7229881	-1.509888369	0.412843923	-3.657286168	0.000255	0.00221844	Somatic_Up	Early	CG30284	uncharacterized protein	CG30284
FBgn0038788	496.155772	1.768462714	0.483866249	3.654858585	0.000257	0.002237798	Germ_Up	Early	Sirt2	Sirtuin 2	CG5085
FBgn0038576	900.3761448	0.859686994	0.235444165	3.651341253	0.000261	0.002266915	Germ_Up	Early	Arp5	Actin-related protein 5	CG7940
FBgn0037814	1670.420609	1.343464279	0.368023757	3.650482488	0.000262	0.002272745	Germ_Up	Early	CG6325	uncharacterized protein	CG6325
FBgn0035880	838.6375284	2.255675577	0.617957228	3.650213115	0.000262	0.002273368	Germ_Up	Early	Culd	CUB and LDLa domain	CG17352
FBgn0040236	2723.916596	-0.916402326	0.251172779	-3.648493789	0.000264	0.002285093	Somatic_Up	Early	c11.1	c11.1	CG12132
FBgn0267458	23.33293073	-8.409072495	2.304756717	-3.648572724	0.000264	0.002285093	Somatic_Up	Early	lncRNA:CR45808	long non-coding RNA:CR45808	CR45808
FBgn0051759	453.7924675	-1.142258379	0.313174333	-3.647356311	0.000265	0.002293456	Somatic_Up	Early	CG31759	uncharacterized protein	CG31759
FBgn0016926	2763.011553	-1.33785577	0.366866533	-3.646709767	0.000266	0.002297456	Somatic_Up	Early	Pino	Pinocchio	CG4710
FBgn0264508	11.66005484	-8.153297114	2.237364353	-3.644152596	0.000268	0.002318626	Somatic_Up	Early	lncRNA:CR43907	long non-coding RNA:CR43907	CR43907
FBgn0029866	15.60722429	7.612285264	2.089494037	3.643123709	0.000269	0.002326123	Germ_Up	Early	CG3842	uncharacterized protein	CG3842
FBgn0039241	3846.764561	-1.122828509	0.308280316	-3.642232251	0.00027	0.002332397	Somatic_Up	Early	CG11089	uncharacterized protein	CG11089
FBgn0032120	2941.077452	-0.943823176	0.259208882	-3.641168338	0.000271	0.002340255	Somatic_Up	Early	CG33298	uncharacterized protein	CG33298
FBgn0259151	14.95884072	7.787623881	2.139177847	3.64047519	0.000272	0.00234476	Germ_Up	Early	CG42266	uncharacterized protein	CG42266
FBgn0038739	1056.454151	1.294850667	0.355746022	3.6398177	0.000273	0.002348948	Germ_Up	Early	CG4686	uncharacterized protein	CG4686
FBgn0034062	324.3185249	1.270475023	0.349137571	3.638895182	0.000274	0.002355567	Germ_Up	Early	CG8388	uncharacterized protein	CG8388
FBgn0004370	6998.295489	-1.362666047	0.374598079	-3.637674947	0.000275	0.002364935	Somatic_Up	Early	Ptp10D	Protein tyrosine phosphatase 10D	CG1817
FBgn0011766	5717.938157	-0.529465072	0.145632366	-3.635627755	0.000277	0.002381969	Somatic_Up	Early	E2f1	E2F transcription factor 1	CG6376
FBgn0265089	550.3461562	6.494757845	1.786659615	3.635140008	0.000278	0.002384652	Germ_Up	Early	eIF4E3	eukaryotic translation initiation factor 4E3	CG8023
FBgn0261862	4294.001351	-0.964031997	0.265319937	-3.63346987	0.00028	0.00239831	Somatic_Up	Early	whd	withered	CG12891
FBgn0051542	14.42040861	8.883628746	2.446474855	3.631195606	0.000282	0.002417696	Germ_Up	Early	CG31542	uncharacterized protein	CG31542
FBgn0024245	2425.848374	-0.85898279	0.236594528	-3.630611392	0.000283	0.002421323	Somatic_Up	Early	dnt	doughnut on 2	CG17559
FBgn0028494	1907.709777	-1.656252658	0.456260607	-3.630058423	0.000283	0.002424662	Somatic_Up	Early	CG6424	uncharacterized protein	CG6424
FBgn0003257	2543.316188	-0.889762831	0.245264548	-3.627767803	0.000286	0.002442537	Somatic_Up	Early	r-l	rudimentary-like	CG3593
FBgn0259219	16.90387822	9.134628831	2.517845943	3.62795383	0.000286	0.002442537	Germ_Up	Early	CG42319	uncharacterized protein	CG42319
FBgn0032026	8281.362039	-0.54824359	0.151140843	-3.627368874	0.000286	0.002444448	Somatic_Up	Early	CG7627	uncharacterized protein	CG7627
FBgn0033096	13.65740152	8.52419142	2.35318111	3.62241197	0.000292	0.002489888	Germ_Up	Early	Zip42C.1	Zinc/iron regulated transporter-related protein 42C.1	CG9428
FBgn0023095	2383.391918	-1.59992	0.441843632	-3.621009528	0.000293	0.002500264	Somatic_Up	Early	caps	capricious	CG11282
FBgn0028504	1038.6882	0.819801029	0.226405418	3.62094263	0.000294	0.002500264	Germ_Up	Early	CG12182	uncharacterized protein	CG12182
FBgn0051098	75.4129613	-2.401925968	0.663723569	-3.618864964	0.000296	0.002518506	Somatic_Up	Early	CG31098	uncharacterized protein	CG31098
FBgn0039358	3964.100224	-1.077701614	0.297881344	-3.617888915	0.000297	0.0025261	Somatic_Up	Early	CG5028	uncharacterized protein	CG5028
FBgn0029114	4925.245348	-2.334904198	0.645533381	-3.617015426	0.000298	0.002532714	Somatic_Up	Early	Tollo	tollo	CG6890
FBgn0011762	590.921288	0.932048371	0.257978223	3.612895533	0.000303	0.002571362	Germ_Up	Early	DNApol-alpha50	DNA polymerase alpha 50kD	CG7108
FBgn0030662	1504.118805	-1.877175891	0.520086736	-3.609351599	0.000307	0.002602798	Somatic_Up	Early	CG9220	uncharacterized protein	CG9220
FBgn0261570	7472.797508	-1.029159723	0.285122625	-3.609533703	0.000307	0.002602798	Somatic_Up	Early	CG42684	uncharacterized protein	CG42684
FBgn0010398	487.91246	1.021218774	0.283075195	3.607588347	0.000309	0.002618563	Germ_Up	Early	Lrr47	Leucine-rich repeat 47	CG6098
FBgn0267153	27.88316626	-6.300876717	1.747572163	-3.605503023	0.000312	0.002637686	Somatic_Up	Early	lncRNA:CR45593	long non-coding RNA:CR45593	CR45593
FBgn0025631	3125.871431	-1.939512715	0.538144748	-3.60407255	0.000313	0.002650251	Somatic_Up	Early	moody	moody	CG4322
FBgn0034494	1863.428001	-1.104973079	0.306724056	-3.602498918	0.000315	0.002664339	Somatic_Up	Early	CG10444	uncharacterized protein	CG10444
FBgn0000071	10295.71085	-2.483849122	0.689592643	-3.601907806	0.000316	0.002668392	Somatic_Up	Early	Ama	Amalgam	CG2198
FBgn0286029	46.58159394	9.381167707	2.605195219	3.600946154	0.000317	0.002676264	Germ_Up	Early	lncRNA:CR46349	long non-coding RNA:CR46349	CR46349
FBgn0001186	5643.234896	-1.306967663	0.362987376	-3.600587101	0.000317	0.002677945	Somatic_Up	Early	Hex-A	Hexokinase A	CG3001
FBgn0036697	1122.573097	1.22885043	0.34140249	3.599418476	0.000319	0.002687984	Germ_Up	Early	rogdi	rogdi	CG7725
FBgn0003009	1071.313653	6.806786137	1.891604606	3.598419096	0.00032	0.002688218	Germ_Up	Early	ord	orientation disruptor	CG3134
FBgn0030576	22.371329	8.446110411	2.346863585	3.59889278	0.00032	0.002688218	Germ_Up	Early	CG15890	uncharacterized protein	CG15890
FBgn0037071	470.808832	1.277494268	0.354996471	3.598611174	0.00032	0.002688218	Germ_Up	Early	CG7632	uncharacterized protein	CG7632
FBgn0039006	221.5899649	-2.276567941	0.632598014	-3.598759226	0.00032	0.002688218	Somatic_Up	Early	Cyp6d4	Cyp6d4	CG12800
FBgn0267504	61315.2918	-2.743265901	0.762219228	-3.599051033	0.000319	0.002688218	Somatic_Up	Early	28SrRNA:CR45844	28S ribosomal RNA:CR45844	CR45844
FBgn0031195	352.7978111	1.264866701	0.351549557	3.597975517	0.000321	0.002690789	Germ_Up	Early	CG17600	uncharacterized protein	CG17600
FBgn0013997	10692.31545	-0.516817619	0.143769051	-3.594776589	0.000325	0.002722028	Somatic_Up	Early	Nrx-IV	Neurexin IV	CG6827
FBgn0053252	9.300245179	-7.742363389	2.154510791	-3.593559811	0.000326	0.002732732	Somatic_Up	Early	CG33252	uncharacterized protein	CG33252
FBgn0031463	7.875100185	-7.157379296	1.991987953	-3.593083626	0.000327	0.002735686	Somatic_Up	Early	G6P	Glucose-6-Phosphatase	CG15400
FBgn0000257	949.7781233	0.880009299	0.244968128	3.592342018	0.000328	0.002741437	Germ_Up	Early	car	carnation	CG12230
FBgn0001297	4710.592741	-1.445148475	0.402400299	-3.591320584	0.000329	0.002750152	Somatic_Up	Early	kay	kayak	CG33956
FBgn0029881	7175.303267	-2.152245642	0.599681413	-3.588981741	0.000332	0.002772871	Somatic_Up	Early	pigs	pickled eggs	CG3973
FBgn0035997	2041.276487	0.756172872	0.210717097	3.588569137	0.000332	0.002775192	Germ_Up	Early	phol	pleiohomeotic like	CG3445
FBgn0027783	6755.727382	0.683432775	0.190498556	3.58760082	0.000334	0.002783442	Germ_Up	Early	SMC2	Structural maintenance of chromosomes 2	CG10212
FBgn0262614	18304.97487	-1.718311277	0.479231994	-3.585552086	0.000336	0.002803299	Somatic_Up	Early	pyd	polychaetoid	CG43140
FBgn0051989	1065.095218	0.768250256	0.214356548	3.583983144	0.000338	0.002818104	Germ_Up	Early	Cap-D3	Chromosome associated protein D3	CG31989
FBgn0004647	22007.58875	-1.361722594	0.380121312	-3.582336878	0.000341	0.002833072	Somatic_Up	Early	N	Notch	CG3936
FBgn0010830	1414.8303	0.651708613	0.181929101	3.582212033	0.000341	0.002833072	Germ_Up	Early	l(3)04053	lethal (3) 04053	CG11238
FBgn0027287	16157.21163	-1.933671038	0.540123438	-3.580053935	0.000344	0.002852343	Somatic_Up	Early	Gmap	Golgi microtubule-associated protein	CG33206
FBgn0036448	5164.479802	-0.570180944	0.159266039	-3.580053517	0.000344	0.002852343	Somatic_Up	Early	mop	myopic	CG9311
FBgn0263199	690.5558068	0.953834417	0.266666554	3.576880574	0.000348	0.002885037	Germ_Up	Early	Galk	Galactokinase	CG5288
FBgn0037659	6062.68595	-0.97163054	0.271734848	-3.575656742	0.000349	0.00289428	Somatic_Up	Early	Kdm2	Lysine (K)-specific demethylase 2	CG11033
FBgn0051108	1207.105722	-1.255845764	0.351216285	-3.575704819	0.000349	0.00289428	Somatic_Up	Early	TTLL5	Tubulin tyrosine ligase-like 5	CG31108
FBgn0015569	551.6523784	1.072017543	0.299922457	3.574315689	0.000351	0.002904857	Germ_Up	Early	alpha-Est10	alpha-Esterase-10	CG1131
FBgn0027601	3503.769086	-1.847347245	0.516816336	-3.574475333	0.000351	0.002904857	Somatic_Up	Early	pdgy	pudgy	CG9009
FBgn0003016	6289.733945	-1.701518305	0.47615325	-3.573467794	0.000352	0.002912133	Somatic_Up	Early	osp	outspread	CG3479
FBgn0020412	8885.354993	0.779531909	0.218249606	3.571744866	0.000355	0.0029292	Germ_Up	Early	JIL-1	JIL-1 kinase	CG6297
FBgn0011225	4012.669376	-0.859765546	0.240752254	-3.57116301	0.000355	0.002933553	Somatic_Up	Early	jar	jaguar	CG5695
FBgn0265048	596.3225228	1.547560868	0.433439307	3.570421151	0.000356	0.002939708	Germ_Up	Early	cv-d	crossveinless d	CG31150
FBgn0000038	16.66847781	7.756670318	2.173608731	3.568567888	0.000359	0.002955756	Germ_Up	Early	nAChRbeta1	nicotinic Acetylcholine Receptor beta1	CG11348
FBgn0052106	11.56948976	-18.01393313	5.048158638	-3.568416609	0.000359	0.002955756	Somatic_Up	Early	CG32106	uncharacterized protein	CG32106
FBgn0286818	28149.04149	-1.159801397	0.325017853	-3.568423655	0.000359	0.002955756	Somatic_Up	Early	Pdi	Protein disulfide isomerase	CG6988
FBgn0037648	668.0617892	0.842251755	0.236124039	3.566988606	0.000361	0.002969493	Germ_Up	Early	CG11975	uncharacterized protein	CG11975
FBgn0039754	1259.932497	-3.278320182	0.919116594	-3.566816445	0.000361	0.002969493	Somatic_Up	Early	CG9747	uncharacterized protein	CG9747
FBgn0037902	915.043302	2.015838981	0.56522122	3.566460195	0.000362	0.002971351	Germ_Up	Early	CG5281	uncharacterized protein	CG5281
FBgn0032668	85.02570027	3.091295014	0.866935786	3.565771611	0.000363	0.00297655	Germ_Up	Early	CG17681	uncharacterized protein	CG17681
FBgn0050001	553.2808202	1.370598307	0.384392965	3.565617563	0.000363	0.00297655	Germ_Up	Early	CG30001	uncharacterized protein	CG30001
FBgn0086254	3739.161311	0.883683614	0.247930804	3.564234858	0.000365	0.002990094	Germ_Up	Early	CG6084	uncharacterized protein	CG6084
FBgn0036287	474.1205461	-1.422330967	0.399406719	-3.561109267	0.000369	0.003023708	Somatic_Up	Early	CG10663	uncharacterized protein	CG10663
FBgn0262820	17.12317964	8.089096873	2.272256677	3.559939753	0.000371	0.003034987	Germ_Up	Early	CG43191	uncharacterized protein	CG43191
FBgn0034788	20.27603848	8.708467685	2.447365465	3.558302922	0.000373	0.00305173	Germ_Up	Early	CG13532	uncharacterized protein	CG13532
FBgn0001208	24.94776254	9.475664216	2.664886665	3.555747544	0.000377	0.003077161	Germ_Up	Early	Hn	Henna	CG7399
FBgn0053558	3975.310099	1.097055695	0.308531023	3.555738694	0.000377	0.003077161	Germ_Up	Early	mim	missing-in-metastasis	CG33558
FBgn0287461	597.7740627	-1.17929866	0.331701518	-3.55530076	0.000378	0.003080046	Somatic_Up	Early	NA	NA	NA
FBgn0037565	5991.122177	-1.849308938	0.520186423	-3.555088823	0.000378	0.003080287	Somatic_Up	Early	CG9626	uncharacterized protein	CG9626
FBgn0030933	22.18119265	8.266406587	2.325675022	3.554411734	0.000379	0.003085983	Germ_Up	Early	CG6470	uncharacterized protein	CG6470
FBgn0014417	775.0691469	-1.494468725	0.420614075	-3.553063988	0.000381	0.003098397	Somatic_Up	Early	CG13397	uncharacterized protein	CG13397
FBgn0261564	2801.852598	-0.45927512	0.129264999	-3.55297354	0.000381	0.003098397	Somatic_Up	Early	ReepA	Receptor expression enhancing protein A	CG42678
FBgn0033528	2004.83207	0.944275636	0.265938676	3.550726995	0.000384	0.003122695	Germ_Up	Early	trsn	translin	CG11761
FBgn0265725	116.3695476	3.206135786	0.903798755	3.547400091	0.000389	0.003160106	Germ_Up	Early	CG44532	uncharacterized protein	CG44532
FBgn0011704	3219.391313	0.774268659	0.218529076	3.543092181	0.000395	0.003209853	Germ_Up	Early	RnrS	Ribonucleoside diphosphate reductase small subunit	CG8975
FBgn0261989	67.58016096	-6.760093	1.908360562	-3.542356269	0.000397	0.003216491	Somatic_Up	Early	CG42807	uncharacterized protein	CG42807
FBgn0262617	2488.666694	0.984655193	0.278067887	3.541060436	0.000399	0.003229991	Germ_Up	Early	Nuak1	Nuak1 ortholog	CG43143
FBgn0014342	304.0987456	1.684458395	0.475837796	3.539984445	4e-04	0.003237272	Germ_Up	Early	mia	meiosis I arrest	CG10390
FBgn0034989	5847.520778	1.095859326	0.309590705	3.53970358	0.000401	0.003237272	Germ_Up	Early	CG3356	uncharacterized protein	CG3356
FBgn0039648	7.08321948	7.701907661	2.175658956	3.540034453	4e-04	0.003237272	Germ_Up	Early	CG14515	uncharacterized protein	CG14515
FBgn0266201	8.925800379	-6.901797708	1.949724188	-3.539884129	4e-04	0.003237272	Somatic_Up	Early	asRNA:CR44896	antisense RNA:CR44896	CR44896
FBgn0032889	525.9572143	-1.875615778	0.530148481	-3.537906541	0.000403	0.003257034	Somatic_Up	Early	CG9331	uncharacterized protein	CG9331
FBgn0034368	5823.837731	0.573253654	0.162057764	3.537341507	0.000404	0.003261659	Germ_Up	Early	zda	zonda	CG5482
FBgn0000578	10511.29825	-1.087758344	0.3076439	-3.535770888	0.000407	0.00327639	Somatic_Up	Early	ena	enabled	CG15112
FBgn0263232	2922.490032	1.456415565	0.411908041	3.535778424	0.000407	0.00327639	Germ_Up	Early	Nxf3	Nuclear export factor 3	CG32135
FBgn0036696	170.8863443	-1.818425386	0.514554503	-3.533980124	0.000409	0.003296298	Somatic_Up	Early	CG14057	uncharacterized protein	CG14057
FBgn0030932	2118.604619	-1.294483473	0.366369911	-3.533269066	0.00041	0.003302802	Somatic_Up	Early	Ggt-1	gamma-glutamyl transpeptidase	CG6461
FBgn0035267	2970.48671	-2.014378379	0.570176621	-3.532902446	0.000411	0.003305012	Somatic_Up	Early	CG13921	uncharacterized protein	CG13921
FBgn0030673	717.0603591	1.616868556	0.457919575	3.530900715	0.000414	0.003327735	Germ_Up	Early	CG15601	uncharacterized protein	CG15601
FBgn0051718	15.7909097	7.66693525	2.171570528	3.530594633	0.000415	0.003329199	Germ_Up	Early	Ir31a	Ionotropic receptor 31a	CG31718
FBgn0000455	2113.238961	1.230813912	0.349016826	3.526517401	0.000421	0.003378461	Germ_Up	Early	Dip-C	Dipeptidase C	CG5663
FBgn0003410	3653.988755	0.786221247	0.223018326	3.525366097	0.000423	0.003390751	Germ_Up	Early	sina	seven in absentia	CG9949
FBgn0000083	9647.833791	-1.523739871	0.432324673	-3.524526738	0.000424	0.003399079	Somatic_Up	Early	AnxB9	Annexin B9	CG5730
FBgn0037244	582.2763774	1.043636355	0.296161197	3.523879445	0.000425	0.003404957	Germ_Up	Early	CG14647	uncharacterized protein	CG14647
FBgn0004170	19.60131957	7.88772816	2.239982627	3.521334525	0.000429	0.003435351	Germ_Up	Early	sc	scute	CG3827
FBgn0050160	9.340422246	-8.209729366	2.332797039	-3.519264312	0.000433	0.003459801	Somatic_Up	Early	CG30160	uncharacterized protein	CG30160
FBgn0032876	1183.984689	1.177601392	0.334634667	3.519065737	0.000433	0.003459922	Germ_Up	Early	Cen	Centrocortin	CG1962
FBgn0000808	141.1512923	3.917371667	1.113450555	3.518226876	0.000434	0.003468404	Germ_Up	Early	gd	gastrulation-defective	CG1505
FBgn0031772	208.6074818	1.820446154	0.51759532	3.517122515	0.000436	0.003480387	Germ_Up	Early	CG13994	uncharacterized protein	CG13994
FBgn0052199	151.5156399	3.811703912	1.084537695	3.514588686	0.00044	0.003511259	Germ_Up	Early	CG32199	uncharacterized protein	CG32199
FBgn0014427	1916.215503	-1.523132567	0.433639495	-3.512439675	0.000444	0.00353726	Somatic_Up	Early	CG11899	uncharacterized protein	CG11899
FBgn0033883	625.9937788	1.476508227	0.420685929	3.509763759	0.000449	0.003570508	Germ_Up	Early	CG16935	uncharacterized protein	CG16935
FBgn0036787	96.98621752	4.10912625	1.171120437	3.508713639	0.00045	0.003582088	Germ_Up	Early	CG4306	uncharacterized protein	CG4306
FBgn0011211	27263.1907	-0.634266561	0.180786862	-3.508366439	0.000451	0.003584221	Somatic_Up	Early	blw	bellwether	CG3612
FBgn0011829	151.0080215	-4.989071857	1.422927369	-3.506202752	0.000455	0.003610923	Somatic_Up	Early	Ret	Ret oncogene	CG14396
FBgn0259714	243.3821415	1.77243552	0.505805544	3.504183657	0.000458	0.003635835	Germ_Up	Early	DIP-epsilon	Dpr-interacting protein epsilon	CG42368
FBgn0261565	1859.024134	-1.317155627	0.376278171	-3.500483764	0.000464	0.00368407	Somatic_Up	Early	Lmpt	Limpet	CG42679
FBgn0031652	309.3122807	1.661606367	0.474867904	3.499091751	0.000467	0.003700737	Germ_Up	Early	jet	jetlag	CG8873
FBgn0285952	68924.95189	-1.367363064	0.391033589	-3.496791839	0.000471	0.003730148	Somatic_Up	Early	eEF5	eukaryotic translation elongation factor 5	CG3186
FBgn0263258	1164.995466	1.316992239	0.376662965	3.496473937	0.000471	0.003731956	Germ_Up	Early	chas	chascon	CG32556
FBgn0050460	1067.368404	-2.073377794	0.593139903	-3.495596541	0.000473	0.003741603	Somatic_Up	Early	CG30460	uncharacterized protein	CG30460
FBgn0026563	7.255409257	-17.96187336	5.140082368	-3.494471892	0.000475	0.003749459	Somatic_Up	Early	CG1979	uncharacterized protein	CG1979
FBgn0038478	1948.273517	0.693602876	0.19847437	3.494672267	0.000475	0.003749459	Germ_Up	Early	cal1	chromosome alignment defect 1	CG5148
FBgn0051156	1006.044312	0.861675691	0.246574361	3.494587538	0.000475	0.003749459	Germ_Up	Early	CG31156	uncharacterized protein	CG31156
FBgn0261278	11307.14847	-0.52569954	0.150457741	-3.49400127	0.000476	0.003753429	Somatic_Up	Early	grp	grapes	CG17161
FBgn0265052	21.18467982	-5.325573596	1.525695184	-3.490588195	0.000482	0.003799027	Somatic_Up	Early	St3	Sulfotransferase 3	CG44167
FBgn0085459	23.58652732	7.207796637	2.065936979	3.488875367	0.000485	0.003820764	Germ_Up	Early	CG34430	uncharacterized protein	CG34430
FBgn0030148	17.90116816	8.541327043	2.448778526	3.487994914	0.000487	0.003830674	Germ_Up	Early	CG3106	uncharacterized protein	CG3106
FBgn0026393	573.0814974	1.44291662	0.414094322	3.484511964	0.000493	0.003878153	Germ_Up	Early	Or43b	Odorant receptor 43b	CG17853
FBgn0010348	18550.98128	-0.837345259	0.240459417	-3.48227268	0.000497	0.003907987	Somatic_Up	Early	Arf79F	ADP ribosylation factor at 79F	CG8385
FBgn0266322	340.6019402	-1.681934784	0.483052899	-3.481885288	0.000498	0.0039109	Somatic_Up	Early	asRNA:CR44987	antisense RNA:CR44987	CR44987
FBgn0039341	2494.827358	-1.035803158	0.297568377	-3.480891246	5e-04	0.003922692	Somatic_Up	Early	CG5112	uncharacterized protein	CG5112
FBgn0032924	3179.574302	0.966395617	0.277762554	3.4792149	0.000503	0.003944549	Germ_Up	Early	Nbr	Nibbler	CG9247
FBgn0029843	110.3543008	4.499562314	1.293523006	3.478532884	0.000504	0.003951833	Germ_Up	Early	Nep1	Neprilysin 1	CG5905
FBgn0052082	386.1001669	-2.739584528	0.78763416	-3.478244937	0.000505	0.003953315	Somatic_Up	Early	IRSp53	Insulin receptor substrate 53 kDa	CG32082
FBgn0025635	1409.698527	0.723199359	0.207999682	3.476925306	0.000507	0.003970047	Germ_Up	Early	CG17829	uncharacterized protein	CG17829
FBgn0030809	15200.54986	0.756732219	0.217683782	3.476291219	0.000508	0.003976667	Germ_Up	Early	Ubr1	Ubr1 ubiquitin ligase	CG9086
FBgn0033960	269.6080429	2.325601479	0.669064636	3.475899567	0.000509	0.0039797	Germ_Up	Early	CG10151	uncharacterized protein	CG10151
FBgn0037792	1629.269084	0.617884375	0.177811693	3.474936676	0.000511	0.003991227	Germ_Up	Early	TAF1B	TATA box-binding protein-associated factor RNA polymerase I subunit B	CG6241
FBgn0000542	1210.300737	-1.83213571	0.527466673	-3.473462503	0.000514	0.00401042	Somatic_Up	Early	ec	echinus	CG2904
FBgn0015625	5463.397273	0.480757151	0.138424148	3.473072849	0.000515	0.00401345	Germ_Up	Early	CycB3	Cyclin B3	CG5814
FBgn0026562	11673.58914	-1.957045797	0.563577819	-3.472538717	0.000516	0.004018646	Somatic_Up	Early	SPARC	Secreted protein, acidic, cysteine-rich	CG6378
FBgn0028468	1895.919109	-1.346743906	0.387899982	-3.471884424	0.000517	0.004025652	Somatic_Up	Early	rtet	tetracycline resistance	CG5760
FBgn0051636	23.6189643	8.497137424	2.448633252	3.470155205	0.00052	0.004048844	Germ_Up	Early	CG31636	uncharacterized protein	CG31636
FBgn0020309	13708.21927	-1.005594465	0.28982647	-3.469643278	0.000521	0.004052118	Somatic_Up	Early	crol	crooked legs	CG14938
FBgn0284408	79551.2902	-1.759749279	0.507195931	-3.469565053	0.000521	0.004052118	Somatic_Up	Early	trol	terribly reduced optic lobes	CG33950
FBgn0087035	23490.39385	-0.471290767	0.135853172	-3.469118599	0.000522	0.004056043	Somatic_Up	Early	AGO2	Argonaute 2	CG7439
FBgn0287609	14.02037486	-6.731336938	1.940748392	-3.468423298	0.000524	0.004063735	Somatic_Up	Early	NA	NA	NA
FBgn0035868	25188.08559	-2.302828536	0.664088893	-3.467651034	0.000525	0.004072608	Somatic_Up	Early	CG7194	uncharacterized protein	CG7194
FBgn0086908	5730.26499	1.174844949	0.339022899	3.465385234	0.000529	0.004104236	Germ_Up	Early	egg	eggless	CG12196
FBgn0034529	1312.20667	0.704790485	0.203591999	3.461778891	0.000537	0.004156747	Germ_Up	Early	FAM21	Family with sequence similarity 21	CG16742
FBgn0023536	854.7795786	1.043279484	0.301587436	3.459293589	0.000542	0.004192396	Germ_Up	Early	CG3156	uncharacterized protein	CG3156
FBgn0037644	2314.542999	1.283868771	0.371257849	3.458159263	0.000544	0.00420718	Germ_Up	Early	CG11964	uncharacterized protein	CG11964
FBgn0053221	52.14233377	9.391837394	2.71602398	3.457936109	0.000544	0.004207761	Germ_Up	Early	CR33221	pseudo	CR33221
FBgn0040363	27.60640752	8.96541855	2.59587284	3.453720233	0.000553	0.004271139	Germ_Up	Early	CG11384	uncharacterized protein	CG11384
FBgn0033610	231.9217119	1.560483669	0.452337464	3.449821855	0.000561	0.004330307	Germ_Up	Early	CG18335	uncharacterized protein	CG18335
FBgn0002561	16.95136922	7.579706437	2.198022595	3.448420619	0.000564	0.004349839	Germ_Up	Early	l(1)sc	lethal of scute	CG3839
FBgn0031420	1401.988059	-1.248615345	0.362242274	-3.44690677	0.000567	0.004371275	Somatic_Up	Early	Atxn7	Ataxin 7	CG9866
FBgn0023097	6495.586469	0.789752732	0.229206329	3.445597403	0.00057	0.004389487	Germ_Up	Early	bon	bonus	CG5206
FBgn0052532	39.45859172	7.463736705	2.167582166	3.44334661	0.000575	0.004423143	Germ_Up	Early	CG32532	uncharacterized protein	CG32532
FBgn0035173	739.8791395	-1.769940485	0.514334947	-3.441221516	0.000579	0.004454969	Somatic_Up	Early	CG13907	uncharacterized protein	CG13907
FBgn0261985	6462.748252	-0.501073746	0.145637431	-3.440556064	0.000581	0.004462873	Somatic_Up	Early	Ptpmeg	Protein tyrosine phosphatase Meg	CG1228
FBgn0025592	1324.469328	0.564469048	0.164109374	3.43959053	0.000583	0.004475751	Germ_Up	Early	Gk1	Glycerol kinase 1	CG18374
FBgn0000179	18.3920043	7.999345276	2.326043462	3.439035171	0.000584	0.004481869	Germ_Up	Early	bi	bifid	CG3578
FBgn0039776	1361.922718	-2.202318758	0.640641925	-3.437675043	0.000587	0.004501355	Somatic_Up	Early	PH4alphaEFB	prolyl-4-hydroxylase-alpha EFB	CG31022
FBgn0050115	2279.540656	-2.135948821	0.621444597	-3.437070389	0.000588	0.004508328	Somatic_Up	Early	GEFmeso	Guanine nucleotide exchange factor in mesoderm	CG30115
FBgn0029137	129.9834623	4.007401984	1.167561419	3.432283663	0.000599	0.004584457	Germ_Up	Early	Patsas	patsas	CG6618
FBgn0042133	21.19943849	-6.757924303	1.968999608	-3.432161325	0.000599	0.004584457	Somatic_Up	Early	CG18810	uncharacterized protein	CG18810
FBgn0015391	7221.604891	0.695346226	0.202694095	3.430520382	0.000602	0.004609125	Germ_Up	Early	glu	gluon	CG11397
FBgn0265254	9.188424142	-6.479222704	1.88882961	-3.430284377	0.000603	0.004609987	Somatic_Up	Early	lncRNA:CR44268	long non-coding RNA:CR44268	CR44268
FBgn0035158	1518.851619	0.898924985	0.262304137	3.427033192	0.00061	0.004662355	Germ_Up	Early	CG13895	uncharacterized protein	CG13895
FBgn0036772	1821.428081	-0.978199127	0.285570869	-3.425416361	0.000614	0.004686996	Somatic_Up	Early	CG5290	uncharacterized protein	CG5290
FBgn0041184	6279.49504	-2.124613341	0.620522962	-3.42390769	0.000617	0.004709882	Somatic_Up	Early	Socs36E	Suppressor of cytokine signaling at 36E	CG15154
FBgn0286511	1670.026428	-1.44610654	0.422413134	-3.423441234	0.000618	0.004714761	Somatic_Up	Early	Pld	Phospholipase D	CG12110
FBgn0035401	953.4734819	-0.740831488	0.21644056	-3.422794182	0.00062	0.004719572	Somatic_Up	Early	Alg2	ALG2, alpha-1,3/1,6-mannosyltransferase	CG1291
FBgn0035861	29.94910704	6.836222198	1.997249694	3.422817997	0.00062	0.004719572	Germ_Up	Early	CG7213	uncharacterized protein	CG7213
FBgn0030347	167.3852765	1.877450136	0.548562028	3.422493791	0.00062	0.00472158	Germ_Up	Early	CG15739	uncharacterized protein	CG15739
FBgn0035638	373.2996493	-2.501125971	0.731014024	-3.421447316	0.000623	0.00473657	Somatic_Up	Early	Tektin-C	Tektin C	CG10541
FBgn0015926	486.2547563	1.109473909	0.32440052	3.420074385	0.000626	0.004757311	Germ_Up	Early	dah	discontinuous actin hexagon	CG6157
FBgn0035498	4983.819016	-0.572410102	0.167470758	-3.417970459	0.000631	0.004790987	Somatic_Up	Early	Fit1	Fermitin 1	CG14991
FBgn0029667	21.83308025	8.372651031	2.450530098	3.416669331	0.000634	0.004808385	Germ_Up	Early	Gas8	Growth arrest specific protein 8	CG14271
FBgn0038311	271.4777542	3.306896121	0.967886713	3.416614856	0.000634	0.004808385	Germ_Up	Early	CG14864	uncharacterized protein	CG14864
FBgn0284247	8131.037964	-2.19754679	0.643250872	-3.416313735	0.000635	0.004810448	Somatic_Up	Early	ds	dachsous	CG17941
FBgn0001090	17383.50125	-2.45841353	0.720090096	-3.414036026	0.00064	0.00484429	Somatic_Up	Early	bnb	bangles and beads	CG7088
FBgn0032052	2254.557693	-0.760166722	0.222651263	-3.414158584	0.00064	0.00484429	Somatic_Up	Early	PIG-U	Phosphatidylinositol glycan anchor biosynthesis class U	CG13089
FBgn0039049	1327.972961	0.722945366	0.212054888	3.409236978	0.000651	0.004926993	Germ_Up	Early	CG6726	uncharacterized protein	CG6726
FBgn0033272	2123.99372	0.704469996	0.206660426	3.408828725	0.000652	0.004931042	Germ_Up	Early	RagC-D	Ras-related GTP binding C/D	CG8707
FBgn0085753	4015.634971	-3.253981592	0.95517339	-3.406692048	0.000658	0.004966452	Somatic_Up	Early	28SrRNA-Psi:CR40596	28S ribosomal RNA pseudogene:CR40596	CR40596
FBgn0266224	15.69995828	-6.975113181	2.047844689	-3.406075285	0.000659	0.004974331	Somatic_Up	Early	lncRNA:CR44919	long non-coding RNA:CR44919	CR44919
FBgn0030088	778.566775	1.169161281	0.34341931	3.404471585	0.000663	0.005000262	Germ_Up	Early	Arfrp1	ADP-ribosylation factor related protein 1	CG7039
FBgn0262364	156.0877951	2.019499852	0.593940335	3.400172933	0.000673	0.005076122	Germ_Up	Early	CG43062	uncharacterized protein	CG43062
FBgn0040372	4802.092278	0.910161061	0.267714835	3.399740851	0.000674	0.00508073	Germ_Up	Early	G9a	G9a	CG2995
FBgn0261881	282.7760473	1.092236083	0.321288242	3.39955199	0.000675	0.005080824	Germ_Up	Early	l(2)35Be	lethal (2) 35Be	CG4140
FBgn0010300	18064.95188	-1.033343824	0.304166488	-3.397296757	0.000681	0.005119445	Somatic_Up	Early	brat	brain tumor	CG10719
FBgn0000427	16051.73693	-2.6757612	0.78781338	-3.396440411	0.000683	0.005126426	Somatic_Up	Early	dec-1	defective chorion 1	CG2175
FBgn0033412	29.74350125	9.032662033	2.65924455	3.396702283	0.000682	0.005126426	Germ_Up	Early	CG13955	uncharacterized protein	CG13955
FBgn0042135	1890.88975	-0.965743959	0.284345663	-3.396373091	0.000683	0.005126426	Somatic_Up	Early	Gdap2	Gdap2	CG18812
FBgn0014163	74540.98497	-2.139020206	0.629880098	-3.395916479	0.000684	0.005131546	Somatic_Up	Early	fax	failed axon connections	CG4609
FBgn0033793	44.31320012	8.290958598	2.442178136	3.394903294	0.000687	0.005147125	Germ_Up	Early	CG3955	uncharacterized protein	CG3955
FBgn0267112	16.60029143	-8.136673786	2.397811435	-3.39337517	0.00069	0.005172466	Somatic_Up	Early	lncRNA:CR45552	long non-coding RNA:CR45552	CR45552
FBgn0266669	2086.378115	0.796299988	0.234764522	3.391909389	0.000694	0.005196739	Germ_Up	Early	Sec3	Secretory 3	CG3885
FBgn0287775	3797.547515	-2.348969092	0.693527785	-3.386986281	0.000707	0.00528736	Somatic_Up	Early	NA	NA	NA
FBgn0266376	2564.049247	-1.938386508	0.572350593	-3.386711805	0.000707	0.005289119	Somatic_Up	Early	lncRNA:CR45018	long non-coding RNA:CR45018	CR45018
FBgn0030239	426.4974549	1.127934812	0.333623326	3.38086316	0.000723	0.005395784	Germ_Up	Early	CG17333	uncharacterized protein	CG17333
FBgn0050022	292.0465268	-1.765446561	0.522164622	-3.38101527	0.000722	0.005395784	Somatic_Up	Early	CG30022	uncharacterized protein	CG30022
FBgn0001083	9.525134569	7.724097516	2.285163445	3.380107245	0.000725	0.005407042	Germ_Up	Early	fw	furrowed	CG1500
FBgn0033649	832.7332721	-2.206432969	0.652940877	-3.379223215	0.000727	0.005420849	Somatic_Up	Early	pyr	pyramus	CG13194
FBgn0003651	100.0304169	6.451419403	1.909884015	3.377911618	0.00073	0.005436221	Germ_Up	Early	svp	seven up	CG11502
FBgn0030357	83.43965815	-3.495106691	1.034699319	-3.377896	0.00073	0.005436221	Somatic_Up	Early	Sclp	sclp	CG2471
FBgn0051021	57.65706708	9.393528253	2.780875174	3.377903596	0.00073	0.005436221	Germ_Up	Early	CG31021	uncharacterized protein	CG31021
FBgn0037578	1815.324315	0.553570319	0.16389198	3.377653502	0.000731	0.005437404	Germ_Up	Early	CG9601	uncharacterized protein	CG9601
FBgn0015359	730.0695859	1.067438137	0.31606643	3.377258816	0.000732	0.005441599	Germ_Up	Early	CG2034	uncharacterized protein	CG2034
FBgn0038809	3257.064788	0.505122667	0.149638468	3.375620409	0.000736	0.005470475	Germ_Up	Early	CG16953	uncharacterized protein	CG16953
FBgn0087012	151.198032	-4.710315601	1.39557553	-3.375177838	0.000738	0.005475649	Somatic_Up	Early	5-HT2A	5-hydroxytryptamine (serotonin) receptor 2A	CG1056
FBgn0031305	13.7574931	8.427296286	2.49725814	3.374619607	0.000739	0.005483133	Germ_Up	Early	Iris	iris	CG4715
FBgn0041147	1590.875271	0.909033416	0.269524532	3.372729786	0.000744	0.005517249	Germ_Up	Early	ida	imaginal discs arrested	CG10850
FBgn0260386	212.5000642	2.037824882	0.604611898	3.370467716	0.00075	0.005559067	Germ_Up	Early	mtg	mind the gap	CG7549
FBgn0004654	1444.324524	-1.15220297	0.342010387	-3.368912218	0.000755	0.005586838	Somatic_Up	Early	Pgd	Phosphogluconate dehydrogenase	CG3724
FBgn0039110	3634.346748	0.592044485	0.175752844	3.36861966	0.000755	0.005589077	Germ_Up	Early	RanBP3	Ran binding protein 3	CG10225
FBgn0030997	221.3062138	1.972180272	0.586009108	3.365443039	0.000764	0.005650098	Germ_Up	Early	CG7990	uncharacterized protein	CG7990
FBgn0041723	229.8816861	2.938653396	0.873407025	3.364586397	0.000767	0.005663929	Germ_Up	Early	rho-5	rhomboid-5	CG33304
FBgn0029686	1856.582623	0.758147941	0.225373655	3.363959907	0.000768	0.005672194	Germ_Up	Early	Glos	Gaulos	CG2941
FBgn0051122	2673.928042	-0.669941111	0.199160801	-3.363820132	0.000769	0.005672194	Somatic_Up	Early	CG31122	uncharacterized protein	CG31122
FBgn0265180	437.4777265	-1.513780729	0.450108112	-3.363149179	0.000771	0.005682256	Somatic_Up	Early	CG44245	uncharacterized protein	CG44245
FBgn0034184	1499.15919	-1.162884987	0.345836894	-3.362524379	0.000772	0.005691383	Somatic_Up	Early	CG9646	uncharacterized protein	CG9646
FBgn0001224	11670.24694	-1.450517511	0.431412925	-3.362248617	0.000773	0.005693325	Somatic_Up	Early	Hsp23	Heat shock protein 23	CG4463
FBgn0041182	384.8988072	-2.887693285	0.859468363	-3.359859898	0.00078	0.005739004	Somatic_Up	Early	Tep2	Thioester-containing protein 2	CG7052
FBgn0037879	15.58472849	8.120540495	2.418597729	3.357540776	0.000786	0.005783566	Germ_Up	Early	scpr-C	SCP-containing protein C	CG5106
FBgn0036052	1050.813904	0.959844073	0.285962467	3.356538648	0.000789	0.005800758	Germ_Up	Early	CG10809	uncharacterized protein	CG10809
FBgn0003366	10516.03858	-2.070838733	0.617000109	-3.356302054	0.00079	0.005801916	Somatic_Up	Early	sev	sevenless	CG18085
FBgn0037537	1928.996901	-1.3802789	0.411447621	-3.354689223	0.000795	0.005832021	Somatic_Up	Early	CG2767	uncharacterized protein	CG2767
FBgn0013272	74070.48923	-1.850458971	0.551708083	-3.354054484	0.000796	0.005841588	Somatic_Up	Early	Gp150	Gp150	CG5820
FBgn0286506	456.7630915	1.040725573	0.31034624	3.353433809	0.000798	0.005850873	Germ_Up	Early	Mpi	Mannose phosphate isomerase	CG8417
FBgn0036397	610.7092177	1.07821588	0.321555758	3.353122603	0.000799	0.005853625	Germ_Up	Early	Nprl3	Nitrogen permease regulator-like 3	CG8783
FBgn0004132	602.142159	-0.849286963	0.253458966	-3.350786822	0.000806	0.005897602	Somatic_Up	Early	boca	boca	CG30498
FBgn0027493	3335.436003	-1.263168792	0.37698783	-3.350688509	0.000806	0.005897602	Somatic_Up	Early	AdSS	Adenylosuccinate Synthetase	CG17273
FBgn0034822	33.80443193	8.840974549	2.638913115	3.350233283	0.000807	0.005903448	Germ_Up	Early	RpL37b	Ribosomal protein L37b	CG9873
FBgn0029093	6046.621987	-1.13234162	0.338446563	-3.345702818	0.000821	0.005996832	Somatic_Up	Early	cathD	cathD	CG1548
FBgn0038344	6475.625558	-0.658216556	0.196767552	-3.345147871	0.000822	0.006004927	Somatic_Up	Early	obe	obelus	CG5205
FBgn0021765	3999.628546	1.005953546	0.300741883	3.344906726	0.000823	0.006006235	Germ_Up	Early	scu	scully	CG7113
FBgn0261524	1657.157416	0.652802057	0.195188138	3.344476073	0.000824	0.006011651	Germ_Up	Early	lic	licorne	CG12244
FBgn0035227	2790.943758	-0.493083463	0.147532012	-3.342213376	0.000831	0.006056931	Somatic_Up	Early	Iml1	Increased minichromosome loss 1	CG12090
FBgn0016076	3400.075646	-1.727565194	0.517045654	-3.341223701	0.000834	0.006074612	Somatic_Up	Early	vri	vrille	CG14029
FBgn0033846	1705.680409	0.832992352	0.249547597	3.338009905	0.000844	0.006141317	Germ_Up	Early	mip120	Myb-interacting protein 120	CG6061
FBgn0031232	100.6196253	3.653297043	1.094732377	3.337159947	0.000846	0.00615613	Germ_Up	Early	CG11617	uncharacterized protein	CG11617
FBgn0003984	1979.729346	-2.423842127	0.726431234	-3.336643596	0.000848	0.006163575	Somatic_Up	Early	vn	vein	CG10491
FBgn0030991	6178.454721	-0.688344413	0.206478493	-3.333734187	0.000857	0.006224364	Somatic_Up	Early	CG7453	uncharacterized protein	CG7453
FBgn0036279	2293.363139	-2.169567416	0.650833884	-3.333519456	0.000858	0.006225134	Somatic_Up	Early	Ncc69	sodium chloride cotransporter 69	CG4357
FBgn0030641	1526.841495	1.282663551	0.384867494	3.332740671	0.00086	0.00623854	Germ_Up	Early	CG6299	uncharacterized protein	CG6299
FBgn0032293	430.7732998	1.622465331	0.4869241	3.3320703	0.000862	0.00624954	Germ_Up	Early	Dpy-30L1	Dpy-30-like 1	CG6444
FBgn0045823	17577.70837	-0.634317741	0.190669458	-3.326792592	0.000879	0.006364989	Somatic_Up	Early	vsg	visgun	CG16707
FBgn0030956	1353.254528	0.754430995	0.226843523	3.325777109	0.000882	0.006384093	Germ_Up	Early	CG18259	uncharacterized protein	CG18259
FBgn0003721	11791.27	-1.507257772	0.453260556	-3.325367171	0.000883	0.006389357	Somatic_Up	Early	Tm1	Tropomyosin 1	CG4898
FBgn0029831	99.30727779	4.42771881	1.332402254	3.323109667	0.00089	0.006432981	Germ_Up	Early	CG5966	uncharacterized protein	CG5966
FBgn0034223	2057.841885	-1.280430953	0.385310256	-3.323116717	0.00089	0.006432981	Somatic_Up	Early	Tes	Testin	CG6522
FBgn0031858	10.54509394	-8.208357347	2.47035484	-3.322744253	0.000891	0.00643726	Somatic_Up	Early	CG17378	uncharacterized protein	CG17378
FBgn0033112	183.39811	3.234284624	0.973547133	3.322165425	0.000893	0.006446473	Germ_Up	Early	Spn42Db	Serpin 42Db	CG9454
FBgn0267991	15.0678612	8.112385159	2.442146009	3.321826431	0.000894	0.006450154	Germ_Up	Early	lncRNA:CR46258	long non-coding RNA:CR46258	CR46258
FBgn0033524	28.85119352	-6.092027648	1.834140634	-3.321461581	0.000895	0.006454436	Somatic_Up	Early	Cyp49a1	Cyp49a1	CG18377
FBgn0039207	8442.800801	-0.679078067	0.204561629	-3.319674706	0.000901	0.00649171	Somatic_Up	Early	CG5789	uncharacterized protein	CG5789
FBgn0040370	413.4801972	4.150235197	1.250663109	3.318427775	0.000905	0.006516573	Germ_Up	Early	CG13375	uncharacterized protein	CG13375
FBgn0004507	1897.839823	-1.469120722	0.442741904	-3.318232829	0.000906	0.006516935	Somatic_Up	Early	GlyP	Glycogen phosphorylase	CG7254
FBgn0250789	34266.77777	-0.852678945	0.256986722	-3.317988334	0.000907	0.006518455	Somatic_Up	Early	alpha-Spec	alpha Spectrin	CG1977
FBgn0024234	2591.587062	-1.696894393	0.511507989	-3.317434783	0.000908	0.006527196	Somatic_Up	Early	gbb	glass bottom boat	CG5562
FBgn0030344	5922.493589	0.429400304	0.129502113	3.315778366	0.000914	0.006561795	Germ_Up	Early	Nrd1	Nardilysin	CG2025
FBgn0032005	2147.961902	-0.762272135	0.229906421	-3.315575672	0.000915	0.006562349	Somatic_Up	Early	Snx6	Sorting nexin 6	CG8282
FBgn0034505	67.96272183	-3.581487558	1.081108032	-3.312793405	0.000924	0.006623734	Somatic_Up	Early	CG16739	uncharacterized protein	CG16739
FBgn0260447	19.94559811	8.459623521	2.55379814	3.312565464	0.000924	0.006624893	Germ_Up	Early	CR11386	pseudo	CR11386
FBgn0024985	3332.532747	-0.691954524	0.208953244	-3.31152803	0.000928	0.006645254	Somatic_Up	Early	Rilpl	Rab interacting lysosomal protein like	CG11448
FBgn0031191	1366.180419	1.008734166	0.304646289	3.31116512	0.000929	0.006649627	Germ_Up	Early	Cp110	Centriolar coiled coil protein 110kDa	CG14617
FBgn0003175	3715.043686	-0.567125643	0.171331103	-3.310114929	0.000933	0.006670365	Somatic_Up	Early	px	plexus	CG4444
FBgn0031365	31.25382194	7.819003303	2.362619644	3.309463427	0.000935	0.006681641	Germ_Up	Early	CG17650	uncharacterized protein	CG17650
FBgn0043792	18.23646948	7.649507232	2.311635474	3.309132135	0.000936	0.006685287	Germ_Up	Early	CG30427	uncharacterized protein	CG30427
FBgn0010339	2512.508925	-0.646503438	0.195544536	-3.306169787	0.000946	0.006749114	Somatic_Up	Early	128up	upstream of RpIII128	CG8340
FBgn0032779	966.6529881	1.005252771	0.304058733	3.306113787	0.000946	0.006749114	Germ_Up	Early	Alp12	Alkaline phosphatase 12	CG16771
FBgn0031678	1452.433755	-1.216894684	0.368634068	-3.301091217	0.000963	0.006866731	Somatic_Up	Early	Nepl3	Neprilysin-like 3	CG31918
FBgn0032036	1983.824669	-0.739013127	0.223902109	-3.300608152	0.000965	0.006871853	Somatic_Up	Early	CG13384	uncharacterized protein	CG13384
FBgn0038638	5962.005955	-1.862578557	0.564358456	-3.300346683	0.000966	0.006871853	Somatic_Up	Early	CG7702	uncharacterized protein	CG7702
FBgn0264446	271.2679242	1.908603661	0.578280118	3.300482935	0.000965	0.006871853	Germ_Up	Early	asRNA:CR43864	antisense RNA:CR43864	CR43864
FBgn0020389	956.2299834	-0.947104864	0.28707647	-3.299137906	0.00097	0.006892755	Somatic_Up	Early	Papss	PAPS synthetase	CG8363
FBgn0261356	51.36471375	3.654025902	1.107568226	3.299142948	0.00097	0.006892755	Germ_Up	Early	CG42633	uncharacterized protein	CG42633
FBgn0031016	5699.627484	-1.163070381	0.352706589	-3.297557848	0.000975	0.00692726	Somatic_Up	Early	kek5	kekkon 5	CG12199
FBgn0028663	1546.623919	-0.78524966	0.238180453	-3.296868619	0.000978	0.00693988	Somatic_Up	Early	VhaM9.7-b	Vacuolar H[+] ATPase M9.7 subunit b	CG7625
FBgn0038742	1270.323917	-1.383244563	0.419594673	-3.296620891	0.000979	0.006941605	Somatic_Up	Early	Arc42	Arc42	CG4703
FBgn0035440	2559.704717	-0.855362747	0.259494559	-3.296264663	0.00098	0.006946014	Somatic_Up	Early	CG14969	uncharacterized protein	CG14969
FBgn0040309	5578.473034	-0.96026583	0.291441359	-3.294885234	0.000985	0.006975785	Somatic_Up	Early	Jafrac1	thioredoxin peroxidase 1	CG1633
FBgn0036837	1681.411684	-1.512253779	0.459006055	-3.294627079	0.000986	0.006977782	Somatic_Up	Early	CG18135	uncharacterized protein	CG18135
FBgn0000287	20.2576271	9.293811391	2.823462923	3.291635713	0.000996	0.007043516	Germ_Up	Early	salr	spalt-related	CG4881
FBgn0035600	6722.047357	-0.656032478	0.199297188	-3.291729722	0.000996	0.007043516	Somatic_Up	Early	Cyt-c1	Cytochrome c1	CG4769
FBgn0002905	2305.057402	0.957398609	0.290932681	3.290790859	0.000999	0.007060245	Germ_Up	Early	mus308	mutagen-sensitive 308	CG6019
FBgn0034314	232.0306578	1.541327321	0.468518644	3.289788656	0.001002627	0.007080971	Germ_Up	Early	nopo	no poles	CG5140
FBgn0039108	16.52631632	-8.019681552	2.438185279	-3.289201038	0.001004722	0.007088714	Somatic_Up	Early	CG10232	uncharacterized protein	CG10232
FBgn0040319	1357.908496	-1.043690303	0.31731535	-3.289126429	0.001004989	0.007088714	Somatic_Up	Early	Gclc	Glutamate-cysteine ligase catalytic subunit	CG2259
FBgn0267035	372.535921	1.864097017	0.566834014	3.288611781	0.001006828	0.007097218	Germ_Up	Early	asRNA:CR45479	antisense RNA:CR45479	CR45479
FBgn0045759	4114.541628	-2.233432524	0.679278516	-3.287948125	0.001009204	0.007109495	Somatic_Up	Early	bin	biniou	CG18647
FBgn0015379	1837.3133	1.326450986	0.403556628	3.286901747	0.001012962	0.007129513	Germ_Up	Early	dod	dodo	CG17051
FBgn0020261	4085.780846	0.961778034	0.292631955	3.28664733	0.001013877	0.007129513	Germ_Up	Early	pcm	pacman	CG3291
FBgn0266818	12.48904462	7.543029978	2.295068214	3.286625614	0.001013955	0.007129513	Germ_Up	Early	lncRNA:CR45280	long non-coding RNA:CR45280	CR45280
FBgn0015520	2631.935313	0.807413957	0.245798128	3.284866184	0.001020308	0.007165186	Germ_Up	Early	nonA-l	nonA-like	CG10328
FBgn0035480	141.1132244	-2.282569696	0.694860157	-3.284933916	0.001020063	0.007165186	Somatic_Up	Early	CG14984	uncharacterized protein	CG14984
FBgn0051032	88.06003173	2.513506628	0.765517949	3.283406522	0.001025607	0.007197881	Germ_Up	Early	CR31032	pseudo	CR31032
FBgn0019952	1121.332316	-1.98416503	0.604447493	-3.28260941	0.001028511	0.007213743	Somatic_Up	Early	Orct	Organic cation transporter	CG6331
FBgn0027603	7622.246445	0.774362866	0.236000991	3.281184814	0.00103372	0.007245742	Germ_Up	Early	Ulp1	Ulp1	CG12359
FBgn0031872	2767.250655	-0.987401136	0.300971936	-3.280708322	0.001035468	0.007253454	Somatic_Up	Early	ihog	interference hedgehog	CG9211
FBgn0029891	3621.725892	0.779644809	0.237714274	3.279755969	0.001038969	0.007273433	Germ_Up	Early	Pink1	PTEN-induced putative kinase 1	CG4523
FBgn0051810	26.38369257	8.839231131	2.695487474	3.279269971	0.00104076	0.007281421	Germ_Up	Early	CG31810	uncharacterized protein	CG31810
FBgn0036550	13.37962382	7.538566338	2.300085864	3.277515182	0.001047251	0.007322259	Germ_Up	Early	CG17026	uncharacterized protein	CG17026
FBgn0013672	120989.6733	-1.460163214	0.44592401	-3.274466459	0.001058617	0.007397111	Somatic_Up	Early	ATP6	mitochondrial ATPase subunit 6	CG34073
FBgn0033836	427.8622491	-1.295733499	0.395837228	-3.273399792	0.001062621	0.007416218	Somatic_Up	Early	CG18278	uncharacterized protein	CG18278
FBgn0035631	3226.984763	-0.65943072	0.201456293	-3.273319043	0.001062924	0.007416218	Somatic_Up	Early	Txl	Thioredoxin-like	CG5495
FBgn0263930	3461.013752	-2.244051044	0.685581322	-3.273209132	0.001063338	0.007416218	Somatic_Up	Early	dally	division abnormally delayed	CG4974
FBgn0019890	8698.743821	-0.745463888	0.227766486	-3.272930535	0.001064386	0.007418912	Somatic_Up	Early	Smg5	Smg5	CG8954
FBgn0038421	632.9393917	0.657983488	0.201196444	3.270353457	0.001074132	0.007482183	Germ_Up	Early	CG17931	uncharacterized protein	CG17931
FBgn0026869	8776.376648	-1.277335982	0.390632082	-3.269920832	0.001075776	0.007484326	Somatic_Up	Early	Thd1	Thd1	CG1981
FBgn0039732	292.1975471	1.109800893	0.339396417	3.269925186	0.001075759	0.007484326	Germ_Up	Early	CG15525	uncharacterized protein	CG15525
FBgn0012034	1525.155988	-1.35709797	0.415281634	-3.267897876	0.001083495	0.007533347	Somatic_Up	Early	AcCoAS	Acetyl Coenzyme A synthase	CG9390
FBgn0028577	5336.23347	-0.495475463	0.15169456	-3.266270478	0.001089741	0.007572078	Somatic_Up	Early	hfp	half pint	CG12085
FBgn0285955	6646.924001	-2.30604823	0.706061424	-3.26607311	0.001090501	0.00757266	Somatic_Up	Early	cv-c	crossveinless c	CG34389
FBgn0004666	921.3159846	-5.655772931	1.732201197	-3.265078525	0.001094337	0.007594593	Somatic_Up	Early	sim	single-minded	CG7771
FBgn0034733	137.86892	2.809134061	0.860515351	3.264478731	0.001096657	0.007605978	Germ_Up	Early	CG4752	uncharacterized protein	CG4752
FBgn0010406	1591.762871	-1.310897545	0.401716268	-3.263242365	0.001101453	0.007634513	Somatic_Up	Early	RNaseX25	Ribonuclease X25	CG8194
FBgn0039019	573.6819663	1.046538701	0.320804363	3.262233374	0.001105381	0.007657002	Germ_Up	Early	HP1c	Heterochromatin Protein 1c	CG6990
FBgn0050015	6781.400445	-1.593812456	0.488649077	-3.26167086	0.001107577	0.00766747	Somatic_Up	Early	CG30015	uncharacterized protein	CG30015
FBgn0016061	90.68377539	3.680721994	1.129509585	3.258690358	0.001119278	0.007738906	Germ_Up	Early	side	sidestep	CG31062
FBgn0050467	828.3828209	1.122660968	0.34450613	3.258754692	0.001119024	0.007738906	Germ_Up	Early	CG30467	uncharacterized protein	CG30467
FBgn0036043	5815.309488	-0.961148686	0.294989261	-3.258249756	0.001121017	0.007746151	Somatic_Up	Early	CG8177	uncharacterized protein	CG8177
FBgn0035715	1902.009972	-0.871737015	0.267568859	-3.257991294	0.001122038	0.00774843	Somatic_Up	Early	CG10103	uncharacterized protein	CG10103
FBgn0000635	68015.27342	-1.665324218	0.511541869	-3.255499341	0.001131932	0.007811932	Somatic_Up	Early	Fas2	Fasciclin 2	CG3665
FBgn0037617	572.4027791	-1.201193285	0.369055078	-3.254780542	0.0011348	0.007826907	Somatic_Up	Early	nom	numerous disordered muscles	CG8145
FBgn0035101	3594.301925	-0.833050167	0.256039674	-3.253597984	0.001139534	0.007854721	Somatic_Up	Early	p130CAS	p130CAS	CG1212
FBgn0005640	7815.11896	-1.424415309	0.438115829	-3.25122996	0.001149069	0.007910706	Somatic_Up	Early	Eip63E	Ecdysone-induced protein 63E	CG10579
FBgn0039914	425.9424915	-1.104018837	0.339568378	-3.2512416	0.001149022	0.007910706	Somatic_Up	Early	mav	maverick	CG1901
FBgn0085478	3780.75349	-0.69942779	0.215141566	-3.25101189	0.00114995	0.007911914	Somatic_Up	Early	CG34449	uncharacterized protein	CG34449
FBgn0039925	383.5756974	-3.014913382	0.927777385	-3.249608614	0.001155639	0.007941299	Somatic_Up	Early	Kif3C	Kinesin family member 3C	CG17461
FBgn0263378	1214.100811	3.414964924	1.050833115	3.24976904	0.001154988	0.007941299	Germ_Up	Early	asRNA:CR43430	antisense RNA:CR43430	CR43430
FBgn0037581	181.2925426	2.512031529	0.773304481	3.24843783	0.001160406	0.007969162	Germ_Up	Early	CG7352	uncharacterized protein	CG7352
FBgn0086253	1537.831345	-1.273910608	0.392212716	-3.24800945	0.001162154	0.00797628	Somatic_Up	Early	rumi	rumi	CG31152
FBgn0050495	63.32136268	4.50235437	1.386310353	3.247724696	0.001163318	0.007979376	Germ_Up	Early	CG30495	uncharacterized protein	CG30495
FBgn0036141	7436.916322	-1.350448564	0.416001131	-3.246261758	0.001169313	0.008015589	Somatic_Up	Early	wls	wntless	CG6210
FBgn0264489	16.18852771	-8.551791278	2.634872513	-3.245618616	0.001171957	0.008028803	Somatic_Up	Early	CG43897	uncharacterized protein	CG43897
FBgn0002873	8966.122909	0.764410138	0.235632754	3.244074196	0.00117833	0.008061474	Germ_Up	Early	mud	mushroom body defect	CG12047
FBgn0017448	94.88089514	4.993949903	1.539470434	3.243940119	0.001178885	0.008061474	Germ_Up	Early	CG2187	uncharacterized protein	CG2187
FBgn0051638	1439.521167	-0.766035134	0.236131829	-3.244099445	0.001178226	0.008061474	Somatic_Up	Early	CG31638	uncharacterized protein	CG31638
FBgn0000964	5213.430817	-2.256218289	0.695906462	-3.242128667	0.001186404	0.008102998	Somatic_Up	Early	tj	traffic jam	CG10034
FBgn0033844	2835.936124	-0.60692675	0.187198586	-3.24215456	0.001186297	0.008102998	Somatic_Up	Early	bbc	bb in a boxcar	CG6016
FBgn0001139	11438.44565	-0.50425391	0.155544817	-3.241856075	0.00118754	0.008105809	Somatic_Up	Early	gro	groucho	CG8384
FBgn0036500	779.9140209	0.530232409	0.163581401	3.241397896	0.00118945	0.008113906	Germ_Up	Early	CG7275	uncharacterized protein	CG7275
FBgn0012036	11247.02495	-0.981152832	0.302757607	-3.240720661	0.00119228	0.008127359	Somatic_Up	Early	Aldh	Aldehyde dehydrogenase	CG3752
FBgn0283531	6663.288192	-2.324944722	0.717447401	-3.240578639	0.001192874	0.008127359	Somatic_Up	Early	Duox	Dual oxidase	CG3131
FBgn0262570	126.767674	-4.168440953	1.286473066	-3.240208492	0.001194423	0.00813297	Somatic_Up	Early	CG43110	uncharacterized protein	CG43110
FBgn0035132	2861.980568	-1.313111388	0.405449702	-3.238654222	0.001200951	0.008172448	Somatic_Up	Early	mthl10	methuselah-like 10	CG17061
FBgn0031739	370.1026525	1.522503576	0.4701738	3.238171877	0.001202983	0.008181308	Germ_Up	Early	CG14005	uncharacterized protein	CG14005
FBgn0039852	594.2199146	-2.72046845	0.840355907	-3.237281283	0.001206744	0.008201905	Somatic_Up	Early	nyo	nyobe	CG1499
FBgn0029896	9441.488605	-2.418456841	0.747313349	-3.236201849	0.001211317	0.008223007	Somatic_Up	Early	CG3168	uncharacterized protein	CG3168
FBgn0036318	2382.874903	-0.995296893	0.307542288	-3.236292798	0.001210931	0.008223007	Somatic_Up	Early	Wbp2	WW domain binding protein 2	CG11009
FBgn0039634	2646.278309	-0.444862937	0.137474344	-3.235970616	0.001212299	0.008224686	Somatic_Up	Early	alpha-Man-Ib	alpha-Mannosidase class I b	CG11874
FBgn0033753	8.955739243	7.030387136	2.17285999	3.235545395	0.001214106	0.008231961	Germ_Up	Early	Cyp301a1	Cyp301a1	CG8587
FBgn0004896	11.94425252	6.70380192	2.073188793	3.233570403	0.001222532	0.008274826	Germ_Up	Early	fd59A	forkhead domain 59A	CG3668
FBgn0037294	9.634982354	7.539611656	2.331502736	3.233799189	0.001221553	0.008274826	Germ_Up	Early	CG12590	uncharacterized protein	CG12590
FBgn0052767	10768.1412	0.878173325	0.271582285	3.233544209	0.001222644	0.008274826	Germ_Up	Early	CG32767	uncharacterized protein	CG32767
FBgn0023214	3076.93869	-2.537591131	0.78513856	-3.232029684	0.001229143	0.008313786	Somatic_Up	Early	edl	ETS-domain lacking	CG15085
FBgn0010411	46532.11439	-0.737543251	0.228295476	-3.230652065	0.001235082	0.008339008	Somatic_Up	Early	RpS18	Ribosomal protein S18	CG8900
FBgn0013726	11646.10223	-0.446389451	0.138159197	-3.230978911	0.00123367	0.008339008	Somatic_Up	Early	pnut	peanut	CG8705
FBgn0034691	4220.886402	0.814891237	0.252240513	3.230612036	0.001235255	0.008339008	Germ_Up	Early	Synj	Synaptojanin	CG6562
FBgn0036980	4295.688064	0.888648784	0.275083062	3.230474384	0.00123585	0.008339008	Germ_Up	Early	RhoBTB	Rho-related BTB domain containing	CG5701
FBgn0037354	759.1692426	-1.363561226	0.422169612	-3.229889571	0.00123838	0.008351053	Somatic_Up	Early	CG12171	uncharacterized protein	CG12171
FBgn0033904	66.63550113	3.974737737	1.230685106	3.229695165	0.001239223	0.008351705	Germ_Up	Early	CG18327	uncharacterized protein	CG18327
FBgn0035346	733.4406669	-1.760426169	0.545289831	-3.228422885	0.001244748	0.008383899	Somatic_Up	Early	CG1146	uncharacterized protein	CG1146
FBgn0003525	10296.29448	-1.770755664	0.548577489	-3.227904349	0.001247007	0.008394063	Somatic_Up	Early	stg	string	CG1395
FBgn0262514	13.95704705	-7.803893555	2.418015745	-3.227395674	0.001249226	0.008403951	Somatic_Up	Early	VhaPPA1-2	Vacuolar H[+] ATPase PPA1 subunit 2	CG7026
FBgn0030786	1047.219355	-0.689938929	0.213801169	-3.227011953	0.001250902	0.008410178	Somatic_Up	Early	mRpL22	mitochondrial ribosomal protein L22	CG4742
FBgn0010109	994.4230066	-2.86203505	0.887470294	-3.224936168	0.001260008	0.008456168	Somatic_Up	Early	dpn	deadpan	CG8704
FBgn0264975	17286.16867	-0.879992075	0.272857431	-3.22509844	0.001259294	0.008456168	Somatic_Up	Early	Nrg	Neuroglian	CG1634
FBgn0266570	2756.120476	1.032016571	0.320009061	3.22496047	0.001259901	0.008456168	Germ_Up	Early	NO66	Nucleolar protein 66	CG2982
FBgn0034972	23.65487612	8.791800521	2.727416845	3.223489852	0.001266388	0.008493898	Germ_Up	Early	CG10339	uncharacterized protein	CG10339
FBgn0003731	6479.87599	-1.72282213	0.534702538	-3.222019735	0.001272904	0.008530881	Somatic_Up	Early	Egfr	Epidermal growth factor receptor	CG10079
FBgn0004449	11078.42865	-1.137514533	0.353056792	-3.221902422	0.001273425	0.008530881	Somatic_Up	Early	Ten-m	Tenascin major	CG5723
FBgn0032428	232.2278598	2.40938652	0.74795027	3.221319139	0.00127602	0.008543154	Germ_Up	Early	CG6405	uncharacterized protein	CG6405
FBgn0036730	131.6688597	2.496965376	0.775366804	3.220366622	0.001280268	0.008566473	Germ_Up	Early	qjt	quijote	CG13732
FBgn0261800	100001.5273	-1.645529622	0.511064585	-3.219807576	0.001282767	0.008578071	Somatic_Up	Early	LanB1	LanB1	CG7123
FBgn0039704	223.4592622	-3.532161634	1.097104696	-3.21953014	0.001284009	0.008581253	Somatic_Up	Early	neo	neyo	CG7802
FBgn0029958	1205.19768	1.669264169	0.518567758	3.218989499	0.001286432	0.008592322	Germ_Up	Early	Pdp	Pyruvate dehydrogenase phosphatase	CG12151
FBgn0010434	7579.702957	-1.875897497	0.582921117	-3.218098369	0.001290436	0.008607199	Somatic_Up	Early	cora	coracle	CG11949
FBgn0260468	1160.2767	1.58981274	0.494040465	3.217980816	0.001290965	0.008607199	Germ_Up	Early	CG7950	uncharacterized protein	CG7950
FBgn0263006	23360.494	-0.643908607	0.200090178	-3.218092031	0.001290464	0.008607199	Somatic_Up	Early	SERCA	Sarco/endoplasmic reticulum Ca(2+)-ATPase	CG3725
FBgn0025781	2434.007843	0.670128776	0.208368164	3.21608044	0.001299544	0.008659246	Germ_Up	Early	Cdc16	Cell division cycle 16	CG6759
FBgn0025628	3570.960848	-1.368907112	0.425683918	-3.215783013	0.001300892	0.008662845	Somatic_Up	Early	CG4199	uncharacterized protein	CG4199
FBgn0028978	3560.990121	-0.853128574	0.265307651	-3.215619946	0.001301631	0.008662845	Somatic_Up	Early	trbl	tribbles	CG5408
FBgn0085382	274.4773287	4.814655545	1.498371986	3.21325785	0.001312384	0.008729225	Germ_Up	Early	CG34353	uncharacterized protein	CG34353
FBgn0038974	352.3690449	1.133883659	0.352924042	3.212826343	0.001314357	0.008737161	Germ_Up	Early	CG5377	uncharacterized protein	CG5377
FBgn0023416	255.8615917	2.289725709	0.713160289	3.210674718	0.001324237	0.008797617	Germ_Up	Early	Ac3	Adenylate cyclase 3	CG1506
FBgn0266720	1477.257976	-0.753451155	0.234740661	-3.209717281	0.001328656	0.008821739	Somatic_Up	Early	Snap24	Synaptosomal-associated protein 24kDa	CG9474
FBgn0030766	5282.452442	-1.162529803	0.362348719	-3.208317681	0.001335139	0.008849051	Somatic_Up	Early	mthl1	methuselah-like 1	CG4521
FBgn0033685	141.2530684	3.124897476	0.973964582	3.208430301	0.001334617	0.008849051	Germ_Up	Early	OSCP1	Organic solute carrier partner 1	CG13178
FBgn0083992	1823.69575	0.863663338	0.2691812	3.208483128	0.001334371	0.008849051	Germ_Up	Early	Mkp	MAP kinase-specific phosphatase	CG34099
FBgn0037315	708.7473797	1.460012734	0.455095583	3.208145248	0.00133594	0.008849122	Germ_Up	Early	Cerk	Ceramide kinase	CG16708
FBgn0032702	1112.493848	-0.981911113	0.306145602	-3.207333727	0.001339715	0.00886888	Somatic_Up	Early	CG10376	uncharacterized protein	CG10376
FBgn0027932	25873.95329	-0.502109263	0.156600685	-3.206303113	0.001344523	0.008886906	Somatic_Up	Early	Akap200	A kinase anchor protein 200	CG13388
FBgn0032775	1497.051044	-1.677720364	0.523294947	-3.206070258	0.001345611	0.008886906	Somatic_Up	Early	CG17544	uncharacterized protein	CG17544
FBgn0037611	371.4257417	1.172493083	0.365701838	3.206144899	0.001345262	0.008886906	Germ_Up	Early	CG11755	uncharacterized protein	CG11755
FBgn0086686	10766.71241	-1.165873712	0.36363606	-3.206155386	0.001345213	0.008886906	Somatic_Up	Early	l(3)L1231	lethal (3) L1231	CG7832
FBgn0052773	148.588387	5.316032321	1.658302568	3.205707103	0.001347311	0.008892885	Germ_Up	Early	lncRNA:CR32773	long non-coding RNA:CR32773	CR32773
FBgn0039668	3682.415697	-0.646996491	0.201856129	-3.205235792	0.001349519	0.008902214	Somatic_Up	Early	Trc8	TRC8 ring finger protein	CG2304
FBgn0027565	2154.024765	-1.146535207	0.358020409	-3.202429749	0.001362735	0.008984107	Somatic_Up	Early	CG5498	uncharacterized protein	CG5498
FBgn0046225	556.4190735	1.04495216	0.326421202	3.201238625	0.001368382	0.009016025	Germ_Up	Early	CG17230	uncharacterized protein	CG17230
FBgn0015011	18.49398895	-7.466481243	2.332632003	-3.200882623	0.001370073	0.009016564	Somatic_Up	Early	AhcyL2	Adenosylhomocysteinase like 2	CG8956
FBgn0030854	4523.049987	0.487871566	0.152414217	3.200958387	0.001369713	0.009016564	Germ_Up	Early	CG8289	uncharacterized protein	CG8289
FBgn0030963	645.247877	1.086117168	0.339419617	3.199924562	0.001374636	0.00903597	Germ_Up	Early	CG7101	uncharacterized protein	CG7101
FBgn0033733	11.38880161	8.058679323	2.518312776	3.200031148	0.001374127	0.00903597	Germ_Up	Early	CG8834	uncharacterized protein	CG8834
FBgn0038414	28.84844865	7.902259052	2.47036733	3.198819445	0.001379916	0.009065358	Germ_Up	Early	CG6901	uncharacterized protein	CG6901
FBgn0025643	14.36684773	8.363178539	2.614778644	3.198426971	0.001381795	0.009072385	Germ_Up	Early	CG3588	uncharacterized protein	CG3588
FBgn0085370	5839.283808	-1.747289007	0.54635515	-3.198082798	0.001383446	0.009077899	Somatic_Up	Early	Pde11	Phosphodiesterase 11	CG34341
FBgn0001325	29.97771701	7.664861005	2.39802182	3.196326631	0.001391894	0.009127992	Germ_Up	Early	Kr	Kruppel	CG3340
FBgn0065047	146.0930289	3.52030785	1.101478786	3.195983341	0.001393552	0.00912817	Germ_Up	Early	snoRNA:U3:54Ab	ncRNA	CR33628
FBgn0065048	146.0930289	3.52030785	1.101478786	3.195983341	0.001393552	0.00912817	Germ_Up	Early	snoRNA:U3:54Aa	ncRNA	CR33921
FBgn0035617	3060.058314	-0.633116867	0.198164064	-3.194912608	0.001398732	0.009156748	Somatic_Up	Early	l(3)psg2	lethal (3) persistent salivary gland 2	CG5146
FBgn0028675	1965.769564	-1.096292975	0.343281112	-3.193572082	0.001405243	0.009193996	Somatic_Up	Early	Sur	Sulfonylurea receptor	CG5772
FBgn0037556	2787.924864	-1.110630808	0.347832183	-3.193007614	0.001407992	0.009201238	Somatic_Up	Early	CG9636	uncharacterized protein	CG9636
FBgn0285910	3894.455819	-0.787531582	0.246640974	-3.193028183	0.001407892	0.009201238	Somatic_Up	Early	VhaAC39-1	Vacuolar H[+] ATPase AC39 subunit 1	CG2934
FBgn0261545	4292.676789	-1.494404248	0.468090102	-3.192556818	0.001410192	0.009210239	Somatic_Up	Early	CG42663	uncharacterized protein	CG42663
FBgn0020372	2237.831417	-1.442664268	0.45215699	-3.190626928	0.001419645	0.009266573	Somatic_Up	Early	TM4SF	Transmembrane 4 superfamily	CG11303
FBgn0002645	15803.66775	-1.007912998	0.315936211	-3.190242092	0.001421537	0.009273518	Somatic_Up	Early	Map205	Microtubule-associated protein 205	CG1483
FBgn0004367	3587.202638	0.781113711	0.244908914	3.189404978	0.00142566	0.009295004	Germ_Up	Early	mei-41	meiotic 41	CG4252
FBgn0036259	34.92807465	-3.85287539	1.208242258	-3.18882688	0.001428514	0.009308194	Somatic_Up	Early	CG9760	uncharacterized protein	CG9760
FBgn0026063	4345.234286	-1.828385492	0.573524148	-3.18798345	0.001432687	0.00932996	Somatic_Up	Early	KP78b	KP78b	CG17216
FBgn0036752	3278.855209	-2.039883762	0.640048536	-3.187076679	0.001437187	0.009353822	Somatic_Up	Early	Adgf-A	Adenosine deaminase-related growth factor A	CG5992
FBgn0267072	25.38708538	9.719515321	3.050095502	3.186626555	0.001439425	0.00936295	Germ_Up	Early	lncRNA:CR45516	long non-coding RNA:CR45516	CR45516
FBgn0265753	22.3326033	7.66453454	2.405366373	3.186431233	0.001440397	0.009363836	Germ_Up	Early	lncRNA:CR44560	long non-coding RNA:CR44560	CR44560
FBgn0025683	4082.315107	-1.894144356	0.59455441	-3.185821725	0.001443435	0.009378142	Somatic_Up	Early	CG3164	uncharacterized protein	CG3164
FBgn0028476	3821.285052	0.539771419	0.169498007	3.184529599	0.001449895	0.00941465	Germ_Up	Early	Usp1	Ubiquitin specific protease 1	CG15817
FBgn0051717	1660.052585	-1.438690332	0.452039782	-3.182663098	0.001459273	0.009470056	Somatic_Up	Early	CG31717	uncharacterized protein	CG31717
FBgn0284442	7656.247561	0.708674313	0.222705603	3.18211264	0.001462049	0.00948258	Germ_Up	Early	Mcm3	Minichromosome maintenance 3	CG4206
FBgn0035802	7203.61239	-1.988644385	0.625484289	-3.179367444	0.001475969	0.009567317	Somatic_Up	Early	Pura	Puratrophin-1-like	CG33275
FBgn0027495	3448.673782	-0.521174418	0.163951662	-3.178829741	0.001478709	0.009579538	Somatic_Up	Early	Smyd4-4	SET and MYND domain containing, class 4, member 4	CG8378
FBgn0033757	1298.712885	1.322247315	0.415979747	3.178633872	0.001479709	0.009580472	Germ_Up	Early	muskelin	muskelin	CG8811
FBgn0037562	60.44591663	5.812645046	1.830759918	3.174990335	0.001498415	0.009690676	Germ_Up	Early	Nazo	nazo	CG11671
FBgn0286071	3071.756018	-2.142862652	0.674921284	-3.174981591	0.00149846	0.009690676	Somatic_Up	Early	AdamTS-A	ADAM metallopeptidase with thrombospondin type 1 motif A	CG14869
FBgn0266449	2580.469345	-0.726925155	0.228973548	-3.174712371	0.001499851	0.009694074	Somatic_Up	Early	Kr-h2	Kruppel homolog 2	CG9159
FBgn0003510	651.8428052	1.206342624	0.380037765	3.174270388	0.001502137	0.00970325	Germ_Up	Early	Sry-alpha	Serendipity alpha	CG17957
FBgn0034069	13.69909469	8.769481649	2.763111457	3.173770506	0.001504726	0.009714373	Germ_Up	Early	CG8401	uncharacterized protein	CG8401
FBgn0005696	1461.328089	0.7149932	0.225343783	3.172899613	0.001509247	0.009737947	Germ_Up	Early	DNApol-alpha73	DNA polymerase alpha 73kD	CG5923
FBgn0260722	2855.224821	-1.042298094	0.328626959	-3.171675557	0.001515622	0.009773452	Somatic_Up	Early	lncRNA:CR42549	long non-coding RNA:CR42549	CR42549
FBgn0000183	6355.222759	0.677616303	0.213677166	3.171215324	0.001518026	0.009783318	Germ_Up	Early	BicD	Bicaudal D	CG6605
FBgn0024956	1290.006816	1.093742505	0.345002305	3.170246948	0.001523094	0.009810339	Germ_Up	Early	Mat1	Menage a trois 1	CG7614
FBgn0037944	2193.292879	0.725616854	0.229103363	3.167202977	0.001539128	0.009907919	Germ_Up	Early	CG6923	uncharacterized protein	CG6923
FBgn0267286	22.92317426	-4.688797759	1.481247799	-3.165437789	0.001548498	0.009962506	Somatic_Up	Early	lncRNA:CR45722	long non-coding RNA:CR45722	CR45722
FBgn0029594	595.012207	1.009474346	0.319028664	3.164212061	0.001555034	0.009998818	Germ_Up	Early	CG14806	uncharacterized protein	CG14806
FBgn0250816	11545.97376	7.508187828	0.40192941	18.68036436	7.15e-78	8.01e-74	Germ_Up	Mid	AGO3	Argonaute 3	CG40300
FBgn0033921	1633.576438	6.061344425	0.35753809	16.95300331	1.83e-64	1.02e-60	Germ_Up	Mid	tej	tejas	CG8589
FBgn0283442	16241.84722	8.895785216	0.538650638	16.51494418	2.86e-61	1.07e-57	Germ_Up	Mid	vas	vasa	CG46283
FBgn0004882	5285.612932	7.146433981	0.434729362	16.43881138	1.01e-60	2.82e-57	Germ_Up	Mid	orb	oo18 RNA-binding protein	CG10868
FBgn0000246	4572.696538	5.157181256	0.319059811	16.16368181	9.1e-59	2.04e-55	Germ_Up	Mid	c(3)G	crossover suppressor on 3 of Gowen	CG17604
FBgn0019985	732.2243102	5.829745208	0.372581121	15.6469152	3.49e-55	6.51e-52	Germ_Up	Mid	mGluR	metabotropic Glutamate Receptor	CG11144
FBgn0261987	3476.432423	10.29082843	0.666095703	15.44947428	7.61e-54	1.22e-50	Germ_Up	Mid	Pxt	Peroxinectin-like	CG7660
FBgn0034098	2648.742682	7.544411707	0.49069451	15.3749666	2.41e-53	3.37e-50	Germ_Up	Mid	krimp	krimper	CG15707
FBgn0004581	4387.311281	6.459971133	0.434996701	14.85062096	6.89e-50	8.58e-47	Germ_Up	Mid	bgcn	benign gonial cell neoplasm	CG30170
FBgn0052088	2869.732334	6.738188317	0.466409269	14.4469434	2.62e-47	2.94e-44	Germ_Up	Mid	sunn	sisters unbound	CG32088
FBgn0052814	1781.771965	5.965023871	0.416603324	14.318234	1.68e-46	1.71e-43	Germ_Up	Mid	CG32814	uncharacterized protein	CG32814
FBgn0085384	1534.357342	7.648779345	0.593052183	12.89731252	4.66e-38	4.35e-35	Germ_Up	Mid	CG34355	uncharacterized protein	CG34355
FBgn0284080	59.24268571	-37.16968546	2.946604249	-12.61441386	1.76e-36	1.52e-33	Somatic_Up	Mid	CG46302	uncharacterized protein	CG46302
FBgn0027494	1339.710901	6.573546933	0.526928394	12.47521865	1.02e-35	8.15e-33	Germ_Up	Mid	RpS10a	Ribosomal protein S10a	CG12275
FBgn0000146	8187.136302	8.264775222	0.671247814	12.31255439	7.75e-35	5.79e-32	Germ_Up	Mid	aub	aubergine	CG6137
FBgn0042178	1935.581556	6.454681457	0.526870567	12.25098129	1.66e-34	1.16e-31	Germ_Up	Mid	Apl	Apollo	CG32165
FBgn0284228	391.5148731	-46.78487151	3.853270615	-12.14160026	6.36e-34	4.19e-31	Somatic_Up	Mid	CG46312	uncharacterized protein	CG46312
FBgn0039688	1991.775108	5.54893855	0.458995546	12.08930805	1.2e-33	7.49e-31	Germ_Up	Mid	Kul	Kuzbanian-like	CG1964
FBgn0004650	1166.853596	5.782116458	0.483280377	11.96431044	5.46e-33	3.22e-30	Germ_Up	Mid	fs(1)N	female sterile (1) Nasrat	CG11411
FBgn0028408	7181.403828	6.222227296	0.525411444	11.84258045	2.35e-32	1.32e-29	Germ_Up	Mid	Drep2	DNA fragmentation factor-related protein 2	CG1975
FBgn0053196	2970.946161	5.986047877	0.506401548	11.8207535	3.05e-32	1.63e-29	Germ_Up	Mid	dpy	dumpy	CG33196
FBgn0038190	489.3278677	7.186814261	0.619003189	11.61030248	3.65e-31	1.86e-28	Germ_Up	Mid	CG9926	uncharacterized protein	CG9926
FBgn0000615	1235.473004	5.781012522	0.504336874	11.46260133	2.03e-30	9.9e-28	Germ_Up	Mid	exu	exuperantia	CG8994
FBgn0000392	761.3049455	4.192595395	0.366856418	11.42843682	3.01e-30	1.41e-27	Germ_Up	Mid	cup	cup	CG11181
FBgn0020248	807.4722138	6.827105189	0.604772589	11.28871465	1.49e-29	6.68e-27	Germ_Up	Mid	stet	stem cell tumor	CG33166
FBgn0035086	1349.326492	5.991118533	0.540822348	11.07779394	1.61e-28	6.93e-26	Germ_Up	Mid	CG12851	uncharacterized protein	CG12851
FBgn0262473	2918.789909	3.854035746	0.354896645	10.85960041	1.8e-27	7.45e-25	Germ_Up	Mid	Tl	Toll	CG5490
FBgn0033395	1011.399976	-10.66295941	0.989084509	-10.78063535	4.25e-27	1.7e-24	Somatic_Up	Mid	Cyp4p2	Cyp4p2	CG1944
FBgn0087002	340.3523905	5.618583272	0.523079872	10.74134865	6.51e-27	2.51e-24	Germ_Up	Mid	apolpp	apolipophorin	CG11064
FBgn0050033	63.26821581	-21.81397347	2.04271806	-10.67889588	1.28e-26	4.77e-24	Somatic_Up	Mid	CG30033	uncharacterized protein	CG30033
FBgn0086450	8.476659225	38.74625414	3.650908572	10.61277032	2.6e-26	9.39e-24	Germ_Up	Mid	su(r)	suppressor of rudimentary	CG2194
FBgn0039709	68.67553216	23.2925326	2.197477569	10.59966797	2.99e-26	1.05e-23	Germ_Up	Mid	Cad99C	Cadherin 99C	CG31009
FBgn0038191	4396.284176	7.637034077	0.721527061	10.58454283	3.51e-26	1.19e-23	Germ_Up	Mid	CG9925	uncharacterized protein	CG9925
FBgn0039343	477.6126065	8.950527786	0.850783838	10.52033123	6.96e-26	2.29e-23	Germ_Up	Mid	CG5111	uncharacterized protein	CG5111
FBgn0266359	56.82110474	-21.26964525	2.03808198	-10.43610878	1.7e-25	5.43e-23	Somatic_Up	Mid	asRNA:CR45007	antisense RNA:CR45007	CR45007
FBgn0086669	8.478071815	38.53707772	3.699543952	10.41671034	2.08e-25	6.47e-23	Germ_Up	Mid	snoRNA:Psi18S-841a	ncRNA	CR33765
FBgn0010317	908.3870776	7.218907886	0.694361466	10.39646962	2.57e-25	7.79e-23	Germ_Up	Mid	CycJ	Cyclin J	CG10308
FBgn0260933	1530.271085	2.542718419	0.24593068	10.3391672	4.69e-25	1.38e-22	Germ_Up	Mid	rempA	reduced mechanoreceptor potential A	CG11838
FBgn0027348	701.5837749	4.492511359	0.437810195	10.26132194	1.05e-24	3.02e-22	Germ_Up	Mid	bgm	bubblegum	CG4501
FBgn0267967	1645.966543	6.070993524	0.596005618	10.18613473	2.29e-24	6.4e-22	Germ_Up	Mid	corolla	corolla	CG8316
FBgn0042173	464.799557	10.54641206	1.042529112	10.11617992	4.68e-24	1.28e-21	Germ_Up	Mid	CG18853	uncharacterized protein	CG18853
FBgn0265457	68.96979163	22.77024881	2.259921975	10.07567919	7.08e-24	1.89e-21	Germ_Up	Mid	lncRNA:CR44357	long non-coding RNA:CR44357	CR44357
FBgn0040350	19.59721712	22.03565554	2.191516658	10.05497972	8.73e-24	2.28e-21	Germ_Up	Mid	CG3690	uncharacterized protein	CG3690
FBgn0052580	164.3031768	7.196303477	0.725961876	9.91278429	3.66e-23	9.32e-21	Germ_Up	Mid	Muc14A	Mucin 14A	CG32580
FBgn0039640	3063.597757	6.559053802	0.662635305	9.89843697	4.23e-23	1.05e-20	Germ_Up	Mid	CG14516	uncharacterized protein	CG14516
FBgn0029778	782.5965853	-2.391546428	0.244187452	-9.79389568	1.2e-22	2.91e-20	Somatic_Up	Mid	RhoGAP5A	Rho GTPase activating protein at 5A	CG3208
FBgn0287603	329.3770205	5.271304416	0.541374232	9.736895676	2.1e-22	5e-20	Germ_Up	Mid	NA	NA	NA
FBgn0265168	222.3685663	12.19264646	1.254165124	9.721723418	2.44e-22	5.69e-20	Germ_Up	Mid	asRNA:CR44237	antisense RNA:CR44237	CR44237
FBgn0016650	74.56515652	23.23773025	2.398379195	9.688930885	3.36e-22	7.68e-20	Germ_Up	Mid	Lgr1	Leucine-rich repeat-containing G protein-coupled receptor 1	CG7665
FBgn0005390	1282.845726	10.09485736	1.045135225	9.658900704	4.51e-22	1.01e-19	Germ_Up	Mid	fs(1)M3	female sterile (1) M3	CG4790
FBgn0017561	34.69800602	22.41387865	2.328141822	9.627368246	6.13e-22	1.35e-19	Germ_Up	Mid	Ork1	Open rectifier K[+] channel 1	CG1615
FBgn0265967	15.87197013	35.42768001	3.712819565	9.541988074	1.4e-21	3.02e-19	Germ_Up	Mid	lncRNA:CR44754	long non-coding RNA:CR44754	CR44754
FBgn0052625	632.4205278	4.91584182	0.517593821	9.49748938	2.15e-21	4.54e-19	Germ_Up	Mid	CG32625	uncharacterized protein	CG32625
FBgn0030011	856.068386	3.70822441	0.391497425	9.471899871	2.75e-21	5.7e-19	Germ_Up	Mid	Gbeta5	Gbeta5	CG10763
FBgn0029977	282.3558917	6.522155124	0.689293347	9.462089182	3.02e-21	6.15e-19	Germ_Up	Mid	hdm	hold'em	CG15329
FBgn0019686	6240.882736	2.161498957	0.22864676	9.453442322	3.28e-21	6.44e-19	Germ_Up	Mid	lok	loki	CG10895
FBgn0261041	346.9096494	6.347123527	0.67137899	9.453860818	3.27e-21	6.44e-19	Germ_Up	Mid	stj	straightjacket	CG12295
FBgn0035955	924.5745412	9.573284236	1.017559102	9.408086686	5.05e-21	9.76e-19	Germ_Up	Mid	CG5194	uncharacterized protein	CG5194
FBgn0053978	309.4912949	4.048296273	0.430675615	9.399873428	5.46e-21	1.04e-18	Germ_Up	Mid	CG33978	uncharacterized protein	CG33978
FBgn0052106	11.56948976	47.26784336	5.047934843	9.363798233	7.69e-21	1.44e-18	Germ_Up	Mid	CG32106	uncharacterized protein	CG32106
FBgn0028980	1510.648831	1.844354294	0.198175689	9.306662713	1.32e-20	2.42e-18	Germ_Up	Mid	tant	tantalus	CG6586
FBgn0267488	12174.29411	2.485580858	0.268036825	9.273281228	1.81e-20	3.26e-18	Germ_Up	Mid	Mcr	Macroglobulin complement-related	CG7586
FBgn0264676	199.1926206	8.462993158	0.914631179	9.252902537	2.18e-20	3.88e-18	Germ_Up	Mid	lncRNA:CR43961	long non-coding RNA:CR43961	CR43961
FBgn0031829	528.7234256	4.778838938	0.517707557	9.230769137	2.69e-20	4.7e-18	Germ_Up	Mid	IFT52	Intraflagellar transport 52	CG9595
FBgn0039930	48.62921828	-30.0616636	3.266193352	-9.203883653	3.45e-20	5.95e-18	Somatic_Up	Mid	CG11077	uncharacterized protein	CG11077
FBgn0036623	3519.9144	-2.099066704	0.230194041	-9.11868392	7.6e-20	1.29e-17	Somatic_Up	Mid	Agpat3	1-Acylglycerol-3-phosphate O-acyltransferase 3	CG4729
FBgn0024249	34.23368969	23.16556312	2.543020591	9.109467381	8.28e-20	1.38e-17	Germ_Up	Mid	cato	cousin of atonal	CG7760
FBgn0266073	9.23032619	-34.86970935	3.830947978	-9.102109855	8.86e-20	1.46e-17	Somatic_Up	Mid	lncRNA:CR44826	long non-coding RNA:CR44826	CR44826
FBgn0038878	26.93296742	34.02992887	3.741890931	9.094313409	9.52e-20	1.55e-17	Germ_Up	Mid	CG3301	uncharacterized protein	CG3301
FBgn0035842	3162.795568	2.803069978	0.308362766	9.090170056	9.89e-20	1.58e-17	Germ_Up	Mid	CG7504	uncharacterized protein	CG7504
FBgn0033069	36.10700337	22.84793001	2.517672888	9.075019284	1.14e-19	1.79e-17	Germ_Up	Mid	eIF3f2	eukaryotic translation initiation factor 3 subunit f2	CG8335
FBgn0013773	145.3845464	5.573315408	0.614575508	9.068560874	1.21e-19	1.88e-17	Germ_Up	Mid	Cyp6a22	Cyp6a22	CG10240
FBgn0003475	939.4636319	2.421790105	0.267844994	9.041759829	1.54e-19	2.37e-17	Germ_Up	Mid	spir	spire	CG10076
FBgn0010263	1353.798318	4.435626646	0.493976326	8.979431632	2.72e-19	4.12e-17	Germ_Up	Mid	Rbp9	RNA-binding protein 9	CG3151
FBgn0028516	13.27501381	32.00648081	3.567449298	8.971810988	2.92e-19	4.36e-17	Germ_Up	Mid	ZnT35C	Zinc transporter 35C	CG3994
FBgn0035941	42.87560594	-21.03841498	2.352261237	-8.943910926	3.76e-19	5.46e-17	Somatic_Up	Mid	CG13313	uncharacterized protein	CG13313
FBgn0063495	27.32808282	21.91109504	2.449642685	8.944608603	3.73e-19	5.46e-17	Germ_Up	Mid	GstE5	Glutathione S transferase E5	CG17527
FBgn0039099	33.34101912	23.07892744	2.588667746	8.915368718	4.86e-19	6.91e-17	Germ_Up	Mid	GILT2	Gamma-interferon-inducible lysosomal thiol reductase 2	CG10157
FBgn0052581	293.5885138	-10.91870924	1.224751733	-8.915038813	4.88e-19	6.91e-17	Somatic_Up	Mid	CG32581	uncharacterized protein	CG32581
FBgn0264439	368.5535866	12.37608076	1.390790598	8.898593919	5.66e-19	7.92e-17	Germ_Up	Mid	lncRNA:CR43857	long non-coding RNA:CR43857	CR43857
FBgn0032891	1488.63266	-2.610726409	0.293918608	-8.882480864	6.54e-19	9.04e-17	Somatic_Up	Mid	Oseg5	Outer segment 5	CG9333
FBgn0031620	165.8616179	11.30761675	1.275020084	8.868579315	7.41e-19	1.01e-16	Germ_Up	Mid	CG11929	uncharacterized protein	CG11929
FBgn0004400	742.1365059	6.168676969	0.700781529	8.802567864	1.34e-18	1.8e-16	Germ_Up	Mid	rhi	rhino	CG10683
FBgn0266700	52.0652875	-22.39579083	2.549784236	-8.783406261	1.59e-18	2.11e-16	Somatic_Up	Mid	asRNA:CR45190	antisense RNA:CR45190	CR45190
FBgn0034920	43.10957037	25.10580723	2.872738064	8.739330447	2.34e-18	3.09e-16	Germ_Up	Mid	CG5597	uncharacterized protein	CG5597
FBgn0050380	90.40093649	24.32744195	2.791647347	8.714367873	2.92e-18	3.81e-16	Germ_Up	Mid	CG30380	uncharacterized protein	CG30380
FBgn0050471	40.0658453	-20.97818158	2.415486658	-8.684867501	3.79e-18	4.88e-16	Somatic_Up	Mid	CG30471	uncharacterized protein	CG30471
FBgn0026737	882.944435	-1.824649713	0.21036952	-8.673546009	4.19e-18	5.27e-16	Somatic_Up	Mid	CG6171	uncharacterized protein	CG6171
FBgn0264945	44.50264413	-22.09943753	2.547592665	-8.674635407	4.15e-18	5.27e-16	Somatic_Up	Mid	asRNA:CR44114	antisense RNA:CR44114	CR44114
FBgn0031636	619.5982587	6.552645747	0.755933591	8.668282273	4.39e-18	5.46e-16	Germ_Up	Mid	CG12194	uncharacterized protein	CG12194
FBgn0035982	9.316422419	43.06365745	4.979663063	8.647905873	5.25e-18	6.46e-16	Germ_Up	Mid	CG4461	uncharacterized protein	CG4461
FBgn0259229	276.1758973	-10.62976829	1.231533092	-8.631329809	6.06e-18	7.3e-16	Somatic_Up	Mid	CG42329	uncharacterized protein	CG42329
FBgn0267578	17.73135471	40.97811086	4.747118895	8.63220656	6.02e-18	7.3e-16	Germ_Up	Mid	lncRNA:CR45918	long non-coding RNA:CR45918	CR45918
FBgn0259823	975.8974044	5.718200362	0.662918376	8.625798538	6.36e-18	7.58e-16	Germ_Up	Mid	CG42404	uncharacterized protein	CG42404
FBgn0263111	1509.386287	5.280457633	0.612388384	8.622726644	6.54e-18	7.71e-16	Germ_Up	Mid	cac	cacophony	CG43368
FBgn0030998	33.97364064	22.44682362	2.605381299	8.615561811	6.96e-18	8.12e-16	Germ_Up	Mid	CG14195	uncharacterized protein	CG14195
FBgn0039651	913.0741769	6.63907146	0.772464149	8.594666137	8.35e-18	9.64e-16	Germ_Up	Mid	Cyt-c1L	Cytochrome c1-like	CG14508
FBgn0030344	5922.493589	1.116762262	0.130007243	8.590000371	8.7e-18	9.94e-16	Germ_Up	Mid	Nrd1	Nardilysin	CG2025
FBgn0001206	1505.348749	1.541774852	0.179586638	8.585131211	9.07e-18	1.03e-15	Germ_Up	Mid	Hmr	Hybrid male rescue	CG1619
FBgn0264494	1327.242325	-3.351722181	0.390896161	-8.574456629	9.96e-18	1.12e-15	Somatic_Up	Mid	CG17646	uncharacterized protein	CG17646
FBgn0034075	1688.098141	3.856041175	0.449815761	8.572490136	1.01e-17	1.12e-15	Germ_Up	Mid	Asph	Aspartyl beta-hydroxylase	CG8421
FBgn0263456	236.420417	11.21076278	1.310144614	8.556889566	1.16e-17	1.27e-15	Germ_Up	Mid	nwk	nervous wreck	CG43479
FBgn0030600	2810.765755	4.652550691	0.545698514	8.525862863	1.52e-17	1.63e-15	Germ_Up	Mid	hiw	highwire	CG32592
FBgn0033785	553.8577704	3.648002289	0.427821693	8.526922205	1.5e-17	1.63e-15	Germ_Up	Mid	Sans	Scaffold protein containing ankyrin repeats and SAM domain	CG13320
FBgn0052351	132.4865119	5.893259596	0.691814369	8.518556221	1.62e-17	1.72e-15	Germ_Up	Mid	S-Lap2	Sperm-Leucylaminopeptidase 2	CG32351
FBgn0031196	22.84106524	23.08432425	2.714147658	8.50518364	1.81e-17	1.92e-15	Germ_Up	Mid	Cluap1	Clusterin associated protein 1	CG17599
FBgn0260997	29.17977318	34.021511	4.018067156	8.467133494	2.52e-17	2.63e-15	Germ_Up	Mid	CG42598	uncharacterized protein	CG42598
FBgn0033448	23.37302046	23.32890025	2.768531346	8.426453354	3.56e-17	3.7e-15	Germ_Up	Mid	hebe	hebe	CG1623
FBgn0027528	1988.627474	4.527504478	0.538561253	8.406665825	4.22e-17	4.33e-15	Germ_Up	Mid	goe	gone early	CG9634
FBgn0035187	26.90774346	23.63190184	2.817752401	8.386791483	5e-17	5.09e-15	Germ_Up	Mid	Trh	Tryptophan hydroxylase	CG9122
FBgn0042206	27.72439578	-21.69708849	2.592445579	-8.369351573	5.79e-17	5.85e-15	Somatic_Up	Mid	GstD10	Glutathione S transferase D10	CG18548
FBgn0052679	34.90146739	22.8009622	2.726545713	8.362582036	6.14e-17	6.14e-15	Germ_Up	Mid	CG32679	uncharacterized protein	CG32679
FBgn0037807	483.2324308	2.738063624	0.3282238	8.342063015	7.3e-17	7.24e-15	Germ_Up	Mid	CG6293	uncharacterized protein	CG6293
FBgn0016122	920.0442097	4.395890736	0.527936173	8.326557184	8.32e-17	8.18e-15	Germ_Up	Mid	Acer	Angiotensin-converting enzyme-related	CG10593
FBgn0250785	3666.678976	-2.592892926	0.311575554	-8.321875351	8.66e-17	8.43e-15	Somatic_Up	Mid	vari	varicose	CG9326
FBgn0051619	339.6179535	12.11852902	1.458129949	8.311007555	9.49e-17	9.16e-15	Germ_Up	Mid	nolo	no long nerve cord	CG31619
FBgn0028862	695.5010852	11.29783176	1.360245885	8.305727573	9.92e-17	9.5e-15	Germ_Up	Mid	dao	down and out	CG15267
FBgn0085461	31.05567161	23.79719286	2.866300389	8.302407157	1.02e-16	9.68e-15	Germ_Up	Mid	CG34432	uncharacterized protein	CG34432
FBgn0034844	23.49660823	23.7486158	2.862089912	8.297648407	1.06e-16	1e-14	Germ_Up	Mid	CG9861	uncharacterized protein	CG9861
FBgn0031074	40.81426655	24.73719298	2.981877092	8.295845945	1.08e-16	1.01e-14	Germ_Up	Mid	SkpE	SKP1-related E	CG11942
FBgn0034390	477.411417	4.861576942	0.586536707	8.288614993	1.15e-16	1.06e-14	Germ_Up	Mid	CG15093	uncharacterized protein	CG15093
FBgn0015037	302.3571073	-10.28105478	1.253363247	-8.202773461	2.35e-16	2.16e-14	Somatic_Up	Mid	Cyp4p1	Cytochrome P450-4p1	CG10842
FBgn0287209	23.08532891	23.90293279	2.925710541	8.169958189	3.08e-16	2.81e-14	Germ_Up	Mid	NA	NA	NA
FBgn0283440	953.8513872	8.890388907	1.091754282	8.143214143	3.85e-16	3.48e-14	Germ_Up	Mid	solo	sisters on the loose	CG46282
FBgn0029589	27.48453384	24.19633447	2.978133588	8.124663904	4.49e-16	4.02e-14	Germ_Up	Mid	CG14810	uncharacterized protein	CG14810
FBgn0085447	53.29012734	23.34097102	2.884675477	8.09136806	5.9e-16	5.24e-14	Germ_Up	Mid	sif	still life	CG34418
FBgn0036809	124.5801789	8.395070568	1.044525487	8.037209888	9.19e-16	8.04e-14	Germ_Up	Mid	CG12477	uncharacterized protein	CG12477
FBgn0039767	1573.110298	-1.574805986	0.195927755	-8.037687099	9.16e-16	8.04e-14	Somatic_Up	Mid	CG2218	uncharacterized protein	CG2218
FBgn0000273	6525.616414	1.877510707	0.233735886	8.032616393	9.54e-16	8.28e-14	Germ_Up	Mid	Pka-C1	Protein kinase, cAMP-dependent, catalytic subunit 1	CG4379
FBgn0038204	100.0548099	10.52374956	1.314529718	8.005714453	1.19e-15	1.02e-13	Germ_Up	Mid	CG14357	uncharacterized protein	CG14357
FBgn0036789	15.19997444	-20.30995512	2.545827509	-7.977742029	1.49e-15	1.27e-13	Somatic_Up	Mid	AstC-R2	Allatostatin C receptor 2	CG13702
FBgn0266354	205.8864186	7.656206297	0.960553744	7.970617306	1.58e-15	1.34e-13	Germ_Up	Mid	CG45002	uncharacterized protein	CG45002
FBgn0031849	82.49274587	10.26778293	1.289773804	7.960917567	1.71e-15	1.43e-13	Germ_Up	Mid	CG11327	uncharacterized protein	CG11327
FBgn0039129	860.0910948	5.489299677	0.689538924	7.960826413	1.71e-15	1.43e-13	Germ_Up	Mid	RpS19b	Ribosomal protein S19b	CG5338
FBgn0264353	25.18923506	-33.42945907	4.208539489	-7.943244717	1.97e-15	1.63e-13	Somatic_Up	Mid	asRNA:CR43809	antisense RNA:CR43809	CR43809
FBgn0264869	99.20936269	40.77476912	5.13645394	7.938311061	2.05e-15	1.69e-13	Germ_Up	Mid	lncRNA:CR44060	long non-coding RNA:CR44060	CR44060
FBgn0052201	89.58765549	10.89891837	1.378963076	7.903705728	2.71e-15	2.21e-13	Germ_Up	Mid	CG32201	uncharacterized protein	CG32201
FBgn0035150	2055.146649	2.580013783	0.327396714	7.880389973	3.26e-15	2.65e-13	Germ_Up	Mid	Rev1	Rev1	CG12189
FBgn0031446	167.6937504	10.59525787	1.347815122	7.861061728	3.81e-15	3.07e-13	Germ_Up	Mid	CG15398	uncharacterized protein	CG15398
FBgn0024366	636.9644882	4.409834338	0.562660826	7.837464652	4.6e-15	3.68e-13	Germ_Up	Mid	CG11409	uncharacterized protein	CG11409
FBgn0001970	132.0003366	-23.55954256	3.012613114	-7.820301403	5.27e-15	4.19e-13	Somatic_Up	Mid	Pgant35A	Polypeptide N-acetylgalactosaminyltransferase 35A	CG7480
FBgn0030174	578.4113907	3.042848708	0.389402557	7.814146698	5.53e-15	4.36e-13	Germ_Up	Mid	CG15312	uncharacterized protein	CG15312
FBgn0051975	25.41344789	22.58056993	2.893583658	7.803669291	6.01e-15	4.71e-13	Germ_Up	Mid	CG31975	uncharacterized protein	CG31975
FBgn0000212	6876.942699	-1.259356858	0.16183348	-7.781806675	7.15e-15	5.56e-13	Somatic_Up	Mid	brm	brahma	CG5942
FBgn0005775	635.0706186	-3.61091821	0.464593465	-7.772210506	7.71e-15	5.96e-13	Somatic_Up	Mid	Con	Connectin	CG7503
FBgn0004795	641.4590064	6.382056092	0.823876665	7.74637317	9.46e-15	7.25e-13	Germ_Up	Mid	retn	retained	CG5403
FBgn0038330	476.7882626	4.296165112	0.554748116	7.744352779	9.61e-15	7.32e-13	Germ_Up	Mid	CG14868	uncharacterized protein	CG14868
FBgn0019643	249.6094807	-10.71364376	1.384442337	-7.738598769	1.01e-14	7.61e-13	Somatic_Up	Mid	AANAT1	Arylalkylamine N-acetyltransferase 1	CG3318
FBgn0261505	43.4057225	-22.9012953	2.972729622	-7.703793556	1.32e-14	9.93e-13	Somatic_Up	Mid	CR42653	pseudo	CR42653
FBgn0028491	773.9696757	4.819900027	0.625977696	7.699795147	1.36e-14	1.02e-12	Germ_Up	Mid	CG2930	uncharacterized protein	CG2930
FBgn0259710	27.95352178	-21.09569396	2.754164619	-7.659561748	1.87e-14	1.38e-12	Somatic_Up	Mid	CG42364	uncharacterized protein	CG42364
FBgn0085344	28.57292842	22.71864381	2.968519482	7.653190064	1.96e-14	1.44e-12	Germ_Up	Mid	CG34315	uncharacterized protein	CG34315
FBgn0032815	3609.958864	1.512832017	0.197964162	7.641948943	2.14e-14	1.57e-12	Germ_Up	Mid	CG10462	uncharacterized protein	CG10462
FBgn0039594	66.73374302	22.97476635	3.018878537	7.610364601	2.73e-14	1.99e-12	Germ_Up	Mid	snu	snustorr	CG9990
FBgn0023023	916.3008191	2.536185423	0.333501511	7.604719435	2.86e-14	2.06e-12	Germ_Up	Mid	CRMP	Collapsin Response Mediator Protein	CG1411
FBgn0036072	29.08974985	22.76807259	2.998450427	7.593279642	3.12e-14	2.24e-12	Germ_Up	Mid	CG6628	uncharacterized protein	CG6628
FBgn0028663	1546.623919	-1.833711205	0.241969558	-7.578272335	3.5e-14	2.5e-12	Somatic_Up	Mid	VhaM9.7-b	Vacuolar H[+] ATPase M9.7 subunit b	CG7625
FBgn0034352	127.1572681	-9.537267363	1.263023607	-7.55113943	4.31e-14	3.06e-12	Somatic_Up	Mid	CG17669	uncharacterized protein	CG17669
FBgn0043865	99.73621634	11.07673198	1.468927424	7.540693841	4.67e-14	3.29e-12	Germ_Up	Mid	SA-2	Stromalin-2	CG13916
FBgn0035481	208.651165	5.718051377	0.761023238	7.513635706	5.75e-14	4.03e-12	Germ_Up	Mid	CG12605	uncharacterized protein	CG12605
FBgn0010014	116.4315445	11.13456181	1.482503817	7.510646301	5.88e-14	4.09e-12	Germ_Up	Mid	CanB	Calcineurin B	CG4209
FBgn0260932	328.392792	3.763858082	0.502542352	7.489633595	6.91e-14	4.78e-12	Germ_Up	Mid	cuff	cutoff	CG13190
FBgn0034893	209.1533558	-8.9147291	1.192247555	-7.477246703	7.59e-14	5.22e-12	Somatic_Up	Mid	mRpL43	mitochondrial ribosomal protein L43	CG5479
FBgn0027356	1805.831531	-1.602333714	0.214518773	-7.469433537	8.05e-14	5.42e-12	Somatic_Up	Mid	Amph	Amphiphysin	CG8604
FBgn0030204	77.7744932	7.820635979	1.046832849	7.470759047	7.97e-14	5.42e-12	Germ_Up	Mid	Or9a	Odorant receptor 9a	CG15302
FBgn0039543	972.3036671	1.82250045	0.243994163	7.469442822	8.05e-14	5.42e-12	Germ_Up	Mid	CROT	Carnitine O-octanoyltransferase	CG12428
FBgn0259932	237.0368077	-7.429648708	0.994730072	-7.469009849	8.08e-14	5.42e-12	Somatic_Up	Mid	CG42455	uncharacterized protein	CG42455
FBgn0038299	9.182311316	32.02462168	4.297443786	7.452016425	9.19e-14	6.06e-12	Germ_Up	Mid	Spn88Eb	Serpin 88Eb	CG6687
FBgn0051475	129.2404982	11.25224613	1.509687069	7.453363256	9.1e-14	6.06e-12	Germ_Up	Mid	CG31475	uncharacterized protein	CG31475
FBgn0263219	567.7794149	6.364441633	0.854015949	7.452368589	9.17e-14	6.06e-12	Germ_Up	Mid	Dscam4	Down syndrome cell adhesion molecule 4	CG42330
FBgn0030520	26951.49006	1.577021798	0.211711884	7.448905414	9.41e-14	6.16e-12	Germ_Up	Mid	Pdcd4	Programmed cell death 4	CG10990
FBgn0032375	637.9814789	6.537448248	0.878370143	7.44270317	9.86e-14	6.42e-12	Germ_Up	Mid	CG14932	uncharacterized protein	CG14932
FBgn0041092	3759.768842	-1.625878504	0.218614498	-7.437194331	1.03e-13	6.66e-12	Somatic_Up	Mid	tai	taiman	CG13109
FBgn0264793	16.57703315	23.67059624	3.183842828	7.434599483	1.05e-13	6.75e-12	Germ_Up	Mid	lncRNA:CR44023	long non-coding RNA:CR44023	CR44023
FBgn0030833	2496.674519	1.819614507	0.245508356	7.411619452	1.25e-13	7.99e-12	Germ_Up	Mid	CG8915	uncharacterized protein	CG8915
FBgn0035264	362.036861	3.47393865	0.4693035	7.402328444	1.34e-13	8.52e-12	Germ_Up	Mid	Oseg4	Outer segment 4	CG2069
FBgn0030237	152.733436	-7.462200802	1.009173437	-7.394369021	1.42e-13	8.94e-12	Somatic_Up	Mid	CG15209	uncharacterized protein	CG15209
FBgn0039636	870.4339473	-1.024660492	0.138567126	-7.394686773	1.42e-13	8.94e-12	Somatic_Up	Mid	Atg14	Autophagy-related 14	CG11877
FBgn0030373	86.18835356	9.732132641	1.31957185	7.375219957	1.64e-13	1.03e-11	Germ_Up	Mid	moon	moonshiner	CG12721
FBgn0260634	14569.76718	2.161650033	0.293803736	7.357462704	1.87e-13	1.17e-11	Germ_Up	Mid	eIF4G2	eukaryotic translation initiation factor 4G2	CG10192
FBgn0085451	4592.072276	-1.569884539	0.214050517	-7.334177759	2.23e-13	1.38e-11	Somatic_Up	Mid	htk	hat-trick	CG34422
FBgn0051800	124.5387254	-7.473709535	1.020760433	-7.32170771	2.45e-13	1.51e-11	Somatic_Up	Mid	CG31800	uncharacterized protein	CG31800
FBgn0038581	127.5687574	5.674903398	0.7752014	7.320553598	2.47e-13	1.51e-11	Germ_Up	Mid	CG14314	uncharacterized protein	CG14314
FBgn0265575	1084.291241	7.051656463	0.966236661	7.298063451	2.92e-13	1.78e-11	Germ_Up	Mid	yin	yin	CG44402
FBgn0002673	907.9776134	1.635188182	0.224210926	7.293079826	3.03e-13	1.83e-11	Germ_Up	Mid	twe	twine	CG4965
FBgn0039696	601.2223236	1.55584118	0.213840109	7.275721979	3.45e-13	2.08e-11	Germ_Up	Mid	Rnb	R and B	CG7837
FBgn0038252	973.6041766	7.714474137	1.060619071	7.273557816	3.5e-13	2.1e-11	Germ_Up	Mid	BigH1	Histone H1 variant BigH1	CG3509
FBgn0261698	367.3686518	12.57885367	1.730866677	7.267372953	3.67e-13	2.18e-11	Germ_Up	Mid	SLO2	slowpoke 2	CG42732
FBgn0033984	1820.311755	1.574539731	0.217145294	7.25108843	4.13e-13	2.45e-11	Germ_Up	Mid	Lap1	Lap1	CG10255
FBgn0025111	1646.979938	2.719800948	0.375140205	7.250091856	4.16e-13	2.46e-11	Germ_Up	Mid	Ant2	Adenine nucleotide translocase 2	CG1683
FBgn0260746	3899.521494	-2.921754405	0.405367983	-7.207659528	5.69e-13	3.34e-11	Somatic_Up	Mid	Ect3	Ectoderm-expressed 3	CG3132
FBgn0052373	171.7288243	11.16075905	1.549746755	7.201666341	5.95e-13	3.47e-11	Germ_Up	Mid	CG32373	uncharacterized protein	CG32373
FBgn0283501	28.89367436	23.32409898	3.240936374	7.196716099	6.17e-13	3.58e-11	Germ_Up	Mid	lncRNA:CR46115	long non-coding RNA:CR46115	CR46115
FBgn0020616	4830.013841	1.398509874	0.194702754	7.182794511	6.83e-13	3.94e-11	Germ_Up	Mid	SA	Stromalin	CG3423
FBgn0034253	757.1583321	6.192651203	0.863907464	7.168188103	7.6e-13	4.37e-11	Germ_Up	Mid	CG10936	uncharacterized protein	CG10936
FBgn0038568	28.66552331	23.2831592	3.250914279	7.162034184	7.95e-13	4.54e-11	Germ_Up	Mid	CG14315	uncharacterized protein	CG14315
FBgn0086056	692.9746848	6.462880956	0.904373324	7.146253416	8.92e-13	5.07e-11	Germ_Up	Mid	snoRNA:Me18S-A425	ncRNA	CR34685
FBgn0052152	999.5212456	3.004665723	0.421323407	7.13149488	9.93e-13	5.62e-11	Germ_Up	Mid	CG32152	uncharacterized protein	CG32152
FBgn0000018	924.3863198	1.509551446	0.212344415	7.108976458	1.17e-12	6.55e-11	Germ_Up	Mid	abo	abnormal oocyte	CG6093
FBgn0266098	2815.320119	2.798214985	0.393579587	7.109654769	1.16e-12	6.55e-11	Germ_Up	Mid	rg	rugose	CG44835
FBgn0003254	94.5772639	10.37924147	1.460964304	7.104377186	1.21e-12	6.74e-11	Germ_Up	Mid	rib	ribbon	CG7230
FBgn0033651	13.56083528	30.72409554	4.327539138	7.099669019	1.25e-12	6.93e-11	Germ_Up	Mid	Ir48c	Ionotropic receptor 48c	CG12444
FBgn0037000	389.9094777	2.542074158	0.358190728	7.096984824	1.28e-12	7.04e-11	Germ_Up	Mid	ZnT77C	Zinc transporter 77C	CG5130
FBgn0031621	88.36010837	10.49215177	1.479935625	7.089600113	1.35e-12	7.38e-11	Germ_Up	Mid	Elba3	Early boundary activity 3	CG15634
FBgn0036085	9.125133488	36.42332412	5.139024815	7.08759452	1.36e-12	7.46e-11	Germ_Up	Mid	CG6527	uncharacterized protein	CG6527
FBgn0000108	713.44303	3.414044272	0.481951228	7.083796193	1.4e-12	7.63e-11	Germ_Up	Mid	Appl	beta amyloid protein precursor-like	CG7727
FBgn0000183	6355.222759	1.514611562	0.213940504	7.079592377	1.45e-12	7.82e-11	Germ_Up	Mid	BicD	Bicaudal D	CG6605
FBgn0029939	553.2991356	5.89339043	0.833298818	7.072361445	1.52e-12	8.2e-11	Germ_Up	Mid	CG9650	uncharacterized protein	CG9650
FBgn0037082	1997.30567	1.890143136	0.267573729	7.064008659	1.62e-12	8.67e-11	Germ_Up	Mid	CG5664	uncharacterized protein	CG5664
FBgn0037759	337.7852655	5.452760316	0.772419831	7.059322015	1.67e-12	8.92e-11	Germ_Up	Mid	CG8526	uncharacterized protein	CG8526
FBgn0263088	54.81571207	9.928981899	1.407061156	7.056538981	1.71e-12	9.06e-11	Germ_Up	Mid	lncRNA:CR43356	long non-coding RNA:CR43356	CR43356
FBgn0011206	669.3141171	3.722442495	0.528884397	7.03829138	1.95e-12	1.03e-10	Germ_Up	Mid	bol	boule	CG4760
FBgn0029608	167.019387	-9.739578501	1.385703119	-7.028618443	2.09e-12	1.1e-10	Somatic_Up	Mid	CG3091	uncharacterized protein	CG3091
FBgn0261683	87.03145543	7.091032032	1.009180039	7.026528232	2.12e-12	1.1e-10	Germ_Up	Mid	B9d2	B9d2	CG42730
FBgn0261697	87.03145543	7.091032032	1.009180039	7.026528232	2.12e-12	1.1e-10	Germ_Up	Mid	tctn	tectonic	CG42731
FBgn0026433	2826.328304	1.181144099	0.168255145	7.019958299	2.22e-12	1.15e-10	Germ_Up	Mid	Grip128	Grip128	CG9201
FBgn0052199	151.5156399	10.84404995	1.546069228	7.013948501	2.32e-12	1.2e-10	Germ_Up	Mid	CG32199	uncharacterized protein	CG32199
FBgn0026563	7.255409257	35.93748827	5.139389538	6.992559721	2.7e-12	1.39e-10	Germ_Up	Mid	CG1979	uncharacterized protein	CG1979
FBgn0031728	101.472558	-9.024797563	1.292674363	-6.981493421	2.92e-12	1.49e-10	Somatic_Up	Mid	Hsp60C	Heat shock protein 60C	CG7235
FBgn0031275	614.5285994	6.917008172	0.99159744	6.975621245	3.05e-12	1.55e-10	Germ_Up	Mid	GABA-B-R3	metabotropic GABA-B receptor subtype 3	CG3022
FBgn0036310	17.26738006	22.8699929	3.278816229	6.975076157	3.06e-12	1.55e-10	Germ_Up	Mid	CG10969	uncharacterized protein	CG10969
FBgn0051812	158.9695742	-9.129312153	1.309326148	-6.972527178	3.11e-12	1.57e-10	Somatic_Up	Mid	CG31812	uncharacterized protein	CG31812
FBgn0036818	118.3088463	-8.832644405	1.269188062	-6.959287333	3.42e-12	1.72e-10	Somatic_Up	Mid	CG14074	uncharacterized protein	CG14074
FBgn0265268	172.8747396	8.08497104	1.16239581	6.955437183	3.51e-12	1.76e-10	Germ_Up	Mid	CG18234	uncharacterized protein	CG18234
FBgn0034839	132.5873715	9.188826886	1.327769252	6.920499831	4.5e-12	2.24e-10	Germ_Up	Mid	CG13540	uncharacterized protein	CG13540
FBgn0026430	5745.596035	1.549466453	0.223945337	6.91894938	4.55e-12	2.26e-10	Germ_Up	Mid	Grip84	Gamma-tubulin ring protein 84	CG3917
FBgn0038012	539.6398724	10.33941532	1.496442451	6.909330401	4.87e-12	2.4e-10	Germ_Up	Mid	CG10013	uncharacterized protein	CG10013
FBgn0051017	25.7866367	24.22587458	3.508196886	6.905505982	5e-12	2.46e-10	Germ_Up	Mid	PH4alphaNE3	prolyl-4-hydroxylase-alpha NE3	CG31017
FBgn0266166	149.6553053	-9.33145196	1.351670627	-6.903643367	5.07e-12	2.48e-10	Somatic_Up	Mid	asRNA:CR44872	antisense RNA:CR44872	CR44872
FBgn0003360	60315.30631	-1.180880959	0.171197903	-6.897753637	5.28e-12	2.57e-10	Somatic_Up	Mid	sesB	stress-sensitive B	CG16944
FBgn0261930	14.24657159	22.63676343	3.289295064	6.881949775	5.9e-12	2.86e-10	Germ_Up	Mid	vnd	ventral nervous system defective	CG6172
FBgn0039681	125.0689561	-8.553060941	1.243197602	-6.879888544	5.99e-12	2.89e-10	Somatic_Up	Mid	CG7582	uncharacterized protein	CG7582
FBgn0001098	20701.73342	-2.011192469	0.292966957	-6.864912302	6.65e-12	3.19e-10	Somatic_Up	Mid	Gdh	Glutamate dehydrogenase	CG5320
FBgn0032723	3943.10813	1.084475176	0.157983537	6.864482185	6.67e-12	3.19e-10	Germ_Up	Mid	ssp3	short spindle 3	CG18397
FBgn0002962	3711.139885	8.681910995	1.265060609	6.862841933	6.75e-12	3.22e-10	Germ_Up	Mid	nos	nanos	CG5637
FBgn0039290	52.27745405	10.33206701	1.505966511	6.860754829	6.85e-12	3.25e-10	Germ_Up	Mid	CG13654	uncharacterized protein	CG13654
FBgn0000166	467.485645	7.532679849	1.098419123	6.857746455	7e-12	3.31e-10	Germ_Up	Mid	bcd	bicoid	CG1034
FBgn0036796	121.982287	8.008730896	1.173470397	6.824825679	8.8e-12	4.14e-10	Germ_Up	Mid	CG18231	uncharacterized protein	CG18231
FBgn0038652	101.8087782	7.001889962	1.027355433	6.815450368	9.4e-12	4.39e-10	Germ_Up	Mid	CG7720	uncharacterized protein	CG7720
FBgn0266950	6.725199508	32.82910043	4.816791169	6.815554023	9.39e-12	4.39e-10	Germ_Up	Mid	lncRNA:CR45401	long non-coding RNA:CR45401	CR45401
FBgn0034578	121.6891817	-8.665960012	1.272277125	-6.811377678	9.67e-12	4.49e-10	Somatic_Up	Mid	CG15653	uncharacterized protein	CG15653
FBgn0031194	3642.824279	1.386448122	0.204154457	6.791172454	1.11e-11	5.15e-10	Germ_Up	Mid	CG17598	uncharacterized protein	CG17598
FBgn0259145	1193.658026	6.753327436	0.994784072	6.788737002	1.13e-11	5.21e-10	Germ_Up	Mid	CG42260	uncharacterized protein	CG42260
FBgn0004858	202.7041945	-9.287970313	1.368923196	-6.784873208	1.16e-11	5.33e-10	Somatic_Up	Mid	elB	elbow B	CG4220
FBgn0264386	1169.897602	4.576405201	0.675273444	6.777114129	1.23e-11	5.61e-10	Germ_Up	Mid	Ca-alpha1T	Ca[2+]-channel protein alpha[[1]] subunit T	CG15899
FBgn0003527	450.2221615	3.725768744	0.551048536	6.761235173	1.37e-11	6.21e-10	Germ_Up	Mid	stil	stand still	CG8592
FBgn0034618	1010.602416	2.395990199	0.354374055	6.76118967	1.37e-11	6.21e-10	Germ_Up	Mid	CG9485	uncharacterized protein	CG9485
FBgn0038452	210.2289591	3.848212748	0.56936868	6.758736271	1.39e-11	6.29e-10	Germ_Up	Mid	CG14905	uncharacterized protein	CG14905
FBgn0259140	264.836095	4.147818015	0.613963929	6.75580082	1.42e-11	6.39e-10	Germ_Up	Mid	CG42255	uncharacterized protein	CG42255
FBgn0259927	511.5194064	8.023621329	1.188229459	6.752585764	1.45e-11	6.51e-10	Germ_Up	Mid	CG42450	uncharacterized protein	CG42450
FBgn0030813	1187.281289	2.830995536	0.419406661	6.750001375	1.48e-11	6.6e-10	Germ_Up	Mid	CG4949	uncharacterized protein	CG4949
FBgn0264462	167.1445316	4.917379159	0.72920475	6.743482071	1.55e-11	6.87e-10	Germ_Up	Mid	lncRNA:CR43870	long non-coding RNA:CR43870	CR43870
FBgn0002524	2599.575349	-0.869778509	0.129206119	-6.731713007	1.68e-11	7.4e-10	Somatic_Up	Mid	lace	lace	CG4162
FBgn0036685	3984.102839	0.656184248	0.097478785	6.731559555	1.68e-11	7.4e-10	Germ_Up	Mid	CG6664	uncharacterized protein	CG6664
FBgn0027521	1496.721134	3.70983469	0.551577229	6.72586629	1.75e-11	7.67e-10	Germ_Up	Mid	CG3679	uncharacterized protein	CG3679
FBgn0030660	1266.112843	1.866665957	0.277704523	6.721770085	1.8e-11	7.82e-10	Germ_Up	Mid	CG8097	uncharacterized protein	CG8097
FBgn0085339	1039.772847	1.660547813	0.247023037	6.722238681	1.79e-11	7.82e-10	Germ_Up	Mid	CG34310	uncharacterized protein	CG34310
[truncated: 3,661 more rows]
